# Supplementary material for: Competition for Dominance Within Replicating Quasispecies During Prolonged SARS-CoV-2 Infection in an Immunocompromised Host
Source: Virus Evol. 2022 May 21:veac042. doi: 10.1093/ve/veac042 (PMC9129230; doi:10.1093/ve/veac042)
Supplement: veac042_Supp [file veac042_supp.zip]

Archive with 10 entries (10 files):
- Figure S1.tif
- Figure S2.tif
- Figure S3 copia.tif
- Figure S4 copia.tif
- Figure S5 copia.tif
- Figure S6.tif
- Figure S7.tif
- supplementary.docx
- Table_S1.xlsx
- Table_S2.xlsx
