# Supplementary material for: Competition for Dominance Within Replicating Quasispecies During Prolonged SARS-CoV-2 Infection in an Immunocompromised Host
Source: Virus Evol. 2022 May 21:veac042. doi: 10.1093/ve/veac042 (PMC9129230; doi:10.1093/ve/veac042)
Supplement: veac042_Supp [file veac042_supp.zip › Table_S1.xlsx]

## Sheet: Table S1
Uniprot Accession	Reference	Gene Name	Coverage	Peptides	Unique Peptides	MW [kDa]	calc. pI	Calu-3		Calu-3 MB610						Calu-3 MB61222						Overall Frequency	Overall Frequency on 7 groups
										h 12 p.i.		h 24 p.i.		h 48 p.i.		h 12 p.i.		h 24 p.i.		h 48 p.i.
								frequency	aPSMs	frequency	aPSMs	frequency	aPSMs	frequency	aPSMs	frequency	aPSMs	frequency	aPSMs	frequency	aPSMs
Q15149	Plectin OS=Homo sapiens OX=9606 GN=PLEC	PLEC	54.6328	220	48	531.5	5.96	6	575.833	6	560	6	581	6	566.833	6	567.333	6	553	6	435.333	42	7
Q09666	Neuroblast differentiation-associated protein AHNAK OS=Homo sapiens OX=9606 GN=AHNAK	AHNAK	59.9151	174	174	628.7	6.15	6	181.667	6	215.5	6	209.167	6	207.667	6	210.5	6	202.667	6	134.833	42	7
H0YDN1	Plectin OS=Homo sapiens OX=9606 GN=PLEC	PLEC	62.141	173	1	387.8	6.05	6	490.333	6	470.5	6	484	6	478.5	6	472	6	456.333	6	364	42	7
Q14204	Cytoplasmic dynein 1 heavy chain 1 OS=Homo sapiens OX=9606 GN=DYNC1H1	DYNC1H1	40.1421	126	126	532.1	6.4	6	78.8333	6	104.667	6	95.6667	6	97.1667	6	99.6667	6	81	6	53	42	7
P78527	DNA-dependent protein kinase catalytic subunit OS=Homo sapiens OX=9606 GN=PRKDC	PRKDC	38.6143	115	115	468.8	7.12	6	100.5	6	91.5	6	94.6667	6	97.6667	6	86.5	6	81.5	6	74.8333	42	7
Q13813	Spectrin alpha chain, non-erythrocytic 1 OS=Homo sapiens OX=9606 GN=SPTAN1	SPTAN1	58.9401	115	115	284.4	5.35	6	189.167	6	220.5	6	211.333	6	215.167	6	204.833	6	198	6	152.167	42	7
P21333	Filamin-A OS=Homo sapiens OX=9606 GN=FLNA	FLNA	60.9747	102	96	280.6	6.06	6	224.833	6	235.833	6	231.5	6	219	6	221.167	6	209.167	6	187.667	42	7
P35579	Myosin-9 OS=Homo sapiens OX=9606 GN=MYH9	MYH9	52.7551	101	84	226.4	5.6	6	288	6	311.833	6	294.5	6	292	6	302	6	292.5	6	242.667	42	7
Q01082	Spectrin beta chain, non-erythrocytic 1 OS=Homo sapiens OX=9606 GN=SPTBN1	SPTBN1	57.4027	99	93	274.4	5.57	6	186.667	6	191.333	6	187.333	6	190.5	6	194.667	6	188.667	6	129.5	42	7
O75369	Filamin-B OS=Homo sapiens OX=9606 GN=FLNB	FLNB	58.7241	89	82	278	5.73	6	105.833	6	113.167	6	113.833	6	124.167	6	114.167	6	109.167	6	75.8333	42	7
P49327	Fatty acid synthase OS=Homo sapiens OX=9606 GN=FASN	FASN	57.507	86	86	273.3	6.44	6	115	6	183	6	192.333	6	210.667	6	192.167	6	176.5	6	144	42	7
Q9NZM1	Myoferlin OS=Homo sapiens OX=9606 GN=MYOF	MYOF	46.919	69	68	234.6	6.18	6	74.8333	6	58.3333	6	54.8333	6	56	6	50.5	6	46.8333	6	53.1667	42	7
A0A087WVQ6	Clathrin heavy chain OS=Homo sapiens OX=9606 GN=CLTC	CLTC	54.6158	68	68	191.9	5.69	6	120.5	6	112.167	6	113.5	6	120.5	6	111.5	6	102.5	6	92	42	7
Q13085	Acetyl-CoA carboxylase 1 OS=Homo sapiens OX=9606 GN=ACACA	ACACA	44.757	66	66	265.4	6.37	6	43.8333	6	53.5	6	51.5	6	52.6667	6	44.8333	6	45	6	31.6667	42	7
P46940	Ras GTPase-activating-like protein IQGAP1 OS=Homo sapiens OX=9606 GN=IQGAP1	IQGAP1	59.8069	65	62	189.1	6.48	6	79.1667	6	99	6	92.8333	6	105.333	6	99.6667	6	89.1667	6	75.1667	42	7
Q7Z406	Myosin-14 OS=Homo sapiens OX=9606 GN=MYH14	MYH14	40	61	35	227.7	5.6	6	78.8333	6	77.6667	6	75.8333	6	73.6667	6	77.6667	6	72.1667	6	47.1667	42	7
O43707	Alpha-actinin-4 OS=Homo sapiens OX=9606 GN=ACTN4	ACTN4	72.1186	60	36	104.8	5.44	6	182.667	6	243.667	6	240.5	6	244.5	6	239.167	6	216.667	6	184.5	42	7
O75643	U5 small nuclear ribonucleoprotein 200 kDa helicase OS=Homo sapiens OX=9606 GN=SNRNP200	SNRNP200	43.9607	58	58	244.4	6.06	6	41.5	6	45.3333	6	46.6667	6	46.3333	6	43.8333	6	42.1667	6	34.1667	42	7
Q6P2Q9	Pre-mRNA-processing-splicing factor 8 OS=Homo sapiens OX=9606 GN=PRPF8	PRPF8	36.6595	56	56	273.4	8.84	6	41.6667	6	34.8333	6	36.3333	6	34.3333	6	30.1667	6	28.3333	6	26.8333	42	7
P42704	Leucine-rich PPR motif-containing protein, mitochondrial OS=Homo sapiens OX=9606 GN=LRPPRC	LRPPRC	58.2496	55	55	157.8	6.13	6	94.8333	6	85.6667	6	89.5	6	90.3333	6	84.1667	6	78.8333	6	74.3333	42	7
Q92616	eIF-2-alpha kinase activator GCN1 OS=Homo sapiens OX=9606 GN=GCN1	GCN1	29.6893	53	53	292.6	7.47	6	21.3333	6	20	6	19.1667	6	21	6	20.6667	6	17.1667	6	6.83333	42	7
Q14573	Inositol 1,4,5-trisphosphate receptor type 3 OS=Homo sapiens OX=9606 GN=ITPR3	ITPR3	33.6578	52	48	303.9	6.48	6	32.5	6	27	6	28.1667	6	27.6667	6	22.3333	6	19.8333	6	23.5	42	7
P12814	Alpha-actinin-1 OS=Homo sapiens OX=9606 GN=ACTN1	ACTN1	66.3677	48	23	103	5.41	6	105.167	6	139.833	6	138.333	6	137	6	134.167	6	126	6	107.833	42	7
P07814	Bifunctional glutamate/proline--tRNA ligase OS=Homo sapiens OX=9606 GN=EPRS1	EPRS1	49.9339	48	48	170.5	7.33	6	41.8333	6	58.8333	6	53.3333	6	51.6667	6	57.8333	6	52.5	6	33	42	7
P15924	Desmoplakin OS=Homo sapiens OX=9606 GN=DSP	DSP	24.1728	47	47	331.6	6.81	6	23.6667	6	21.3333	6	21.3333	6	23.5	6	16.8333	6	17.5	6	14.6667	42	7
P05787	Keratin, type II cytoskeletal 8 OS=Homo sapiens OX=9606 GN=KRT8	KRT8	80.7453	45	37	53.7	5.59	6	392.167	6	406.667	6	446.667	6	439.167	6	405	6	396.333	6	335.833	42	7
P58107	Epiplakin OS=Homo sapiens OX=9606 GN=EPPK1	EPPK1	42.1187	45	39	555.3	5.62	6	52.8333	6	47	6	47.1667	6	42.3333	6	42	6	37.3333	6	28.3333	42	7
P11388	DNA topoisomerase 2-alpha OS=Homo sapiens OX=9606 GN=TOP2A	TOP2A	39.8432	44	36	174.3	8.72	6	99.8333	6	98.8333	6	109	6	100.5	6	95.5	6	91.3333	6	71.8333	42	7
Q9Y490	Talin-1 OS=Homo sapiens OX=9606 GN=TLN1	TLN1	31.0901	44	41	269.6	6.07	5	5.5	6	13.3333	6	14	6	13.6667	6	15.5	6	12.8333	6	5.5	41	7
P14625	Endoplasmin OS=Homo sapiens OX=9606 GN=HSP90B1	HSP90B1	59.4022	43	42	92.4	4.84	6	163.333	6	180.5	6	192.833	6	166.667	6	171.5	6	167	6	148.167	42	7
P53621	Coatomer subunit alpha OS=Homo sapiens OX=9606 GN=COPA	COPA	53.4314	43	43	138.3	7.66	6	23.1667	6	30	6	23.5	6	20.5	6	24	6	21.3333	6	13.1667	42	7
P26640	Valine--tRNA ligase OS=Homo sapiens OX=9606 GN=VARS1	VARS1	53.481	43	43	140.4	7.59	6	36.1667	6	59.5	6	53.5	6	49.3333	6	51.3333	6	47.5	6	31.1667	42	7
Q7Z6Z7	E3 ubiquitin-protein ligase HUWE1 OS=Homo sapiens OX=9606 GN=HUWE1	HUWE1	18.6786	42	42	481.6	5.22	6	7.83333	6	15	6	10.5	6	9.66667	6	9	6	7.66667	4	3.5	40	7
P18206	Vinculin OS=Homo sapiens OX=9606 GN=VCL	VCL	48.7654	41	41	123.7	5.66	6	45	6	70.6667	6	58.3333	6	58.5	6	56	6	55.1667	6	46.6667	42	7
P13639	Elongation factor 2 OS=Homo sapiens OX=9606 GN=EEF2	EEF2	58.5082	41	41	95.3	6.83	6	75	6	141	6	119.333	6	101.833	6	119.333	6	108.333	6	80.1667	42	7
Q9NYU2	UDP-glucose:glycoprotein glucosyltransferase 1 OS=Homo sapiens OX=9606 GN=UGGT1	UGGT1	42.508	39	38	177.1	5.63	6	32.8333	6	34.5	6	37	6	31	6	31	6	29	6	27	42	7
P07900	Heat shock protein HSP 90-alpha OS=Homo sapiens OX=9606 GN=HSP90AA1	HSP90AA1	62.4317	39	25	84.6	5.02	6	173.333	6	253	6	241	6	211.667	6	230.333	6	218.333	6	167.167	42	7
A0A1Y0BRN3	Unconventional myosin-6 OS=Homo sapiens OX=9606 GN=MYO6	MYO6	41.4786	39	39	148.5	8.53	6	22.8333	6	20.3333	6	19.3333	6	23.5	6	18.8333	6	19.5	6	16.6667	42	7
Q14980	Nuclear mitotic apparatus protein 1 OS=Homo sapiens OX=9606 GN=NUMA1	NUMA1	29.5981	39	39	238.1	5.78	6	12.6667	6	6.5	6	8.66667	6	12	6	7.83333	6	6.83333	6	4.66667	42	7
A0A6Q8PFJ0	Prelamin-A/C OS=Homo sapiens OX=9606 GN=LMNA	LMNA	58.1619	38	10	80.9	8.27	6	98.5	6	94.8333	6	100.833	6	101.5	6	96.8333	6	97.1667	6	91.8333	42	7
Q08211	ATP-dependent RNA helicase A OS=Homo sapiens OX=9606 GN=DHX9	DHX9	48.0315	38	38	140.9	6.84	6	73.1667	6	63	6	69	6	77.5	6	68.6667	6	68.5	6	70	42	7
Q15029	116 kDa U5 small nuclear ribonucleoprotein component OS=Homo sapiens OX=9606 GN=EFTUD2	EFTUD2	62.1399	38	38	109.4	5	6	31	6	29.3333	6	33.3333	6	34.6667	6	30.6667	6	29	6	25.3333	42	7
P08727	Keratin, type I cytoskeletal 19 OS=Homo sapiens OX=9606 GN=KRT19	KRT19	83.5	38	24	44.1	5.14	6	345.833	6	401.667	6	416.333	6	435.5	6	403	6	384.833	6	304.833	42	7
P55072	Transitional endoplasmic reticulum ATPase OS=Homo sapiens OX=9606 GN=VCP	VCP	66.2531	38	38	89.3	5.26	6	46.8333	6	67.8333	6	69.8333	6	73.8333	6	69.8333	6	67	6	49.5	42	7
O60437	Periplakin OS=Homo sapiens OX=9606 GN=PPL	PPL	31.2642	38	38	204.6	5.6	6	25.6667	6	17.5	6	18.5	6	16.5	6	16.5	6	16	6	8	42	7
P34932	Heat shock 70 kDa protein 4 OS=Homo sapiens OX=9606 GN=HSPA4	HSPA4	65.4762	37	35	94.3	5.19	6	78.8333	6	89.5	6	79.8333	6	71.1667	6	76.1667	6	73.5	6	68.1667	42	7
P10809	60 kDa heat shock protein, mitochondrial OS=Homo sapiens OX=9606 GN=HSPD1	HSPD1	73.9965	37	37	61	5.87	6	345.167	6	405.333	6	429.333	6	430	6	426.5	6	407	6	387.833	42	7
P08238	Heat shock protein HSP 90-beta OS=Homo sapiens OX=9606 GN=HSP90AB1	HSP90AB1	60.9116	37	17	83.2	5.03	6	208.833	6	300.667	6	277.333	6	245.333	6	266.667	6	257.5	6	204	42	7
P22314	Ubiquitin-like modifier-activating enzyme 1 OS=Homo sapiens OX=9606 GN=UBA1	UBA1	52.2684	37	37	117.8	5.76	6	57.6667	6	77	6	70.6667	6	73.1667	6	74.8333	6	66.3333	6	53.3333	42	7
P13010	X-ray repair cross-complementing protein 5 OS=Homo sapiens OX=9606 GN=XRCC5	XRCC5	68.306	36	36	82.7	5.81	6	86.1667	6	96.5	6	100.167	6	98.6667	6	88.6667	6	86	6	81.5	42	7
P11216	Glycogen phosphorylase, brain form OS=Homo sapiens OX=9606 GN=PYGB	PYGB	54.567	36	30	96.6	6.86	6	59.1667	6	76.6667	6	70.8333	6	76.3333	6	72.1667	6	66.5	6	61.5	42	7
P08729	Keratin, type II cytoskeletal 7 OS=Homo sapiens OX=9606 GN=KRT7	KRT7	73.5608	36	30	51.4	5.48	6	156	6	152.5	6	161	6	168.833	6	149.667	6	161.667	6	132.833	42	7
P12270	Nucleoprotein TPR OS=Homo sapiens OX=9606 GN=TPR	TPR	21.6251	36	36	267.1	5.02	6	18.3333	6	11.1667	6	14.6667	6	16.3333	6	10.8333	6	11.5	6	11	42	7
Q14697	Neutral alpha-glucosidase AB OS=Homo sapiens OX=9606 GN=GANAB	GANAB	53.6017	35	35	106.8	6.14	6	55	6	61.1667	6	64	6	67.8333	6	62.5	6	61.1667	6	66.5	42	7
A0A0G2JIW1	Heat shock 70 kDa protein 1B OS=Homo sapiens OX=9606 GN=HSPA1B	HSPA1B	76.0125	35	26	70.1	5.66	6	241.667	6	297.333	6	277.667	6	251.833	6	260	6	263.167	6	224.667	42	7
O75533	Splicing factor 3B subunit 1 OS=Homo sapiens OX=9606 GN=SF3B1	SF3B1	41.7945	35	35	145.7	7.09	6	32.8333	6	31.3333	6	35.6667	6	33.3333	6	29	6	26.1667	6	24	42	7
Q86VP6	Cullin-associated NEDD8-dissociated protein 1 OS=Homo sapiens OX=9606 GN=CAND1	CAND1	43.7398	35	35	136.3	5.78	6	23.3333	6	39.3333	6	37	6	37.1667	6	34.5	6	31.8333	6	24.3333	42	7
P0DTC2	Spike glycoprotein OS=Severe acute respiratory syndrome coronavirus 2 OX=2697049 GN=S	S	35.4281	35	35	141.1	6.65	0	0	0	0	0	0	6	15.6667	0	0	6	13	6	129.333	18	3
P53396	ATP-citrate synthase OS=Homo sapiens OX=9606 GN=ACLY	ACLY	41.0536	34	34	120.8	7.33	6	36.5	6	52	6	49.8333	6	48	6	43.1667	6	41.8333	6	32	42	7
P04626	Receptor tyrosine-protein kinase erbB-2 OS=Homo sapiens OX=9606 GN=ERBB2	ERBB2	48.9243	33	31	137.8	5.91	6	63.3333	6	58.8333	6	59.5	6	65.1667	6	54.5	6	51.5	6	53.5	42	7
P05783	Keratin, type I cytoskeletal 18 OS=Homo sapiens OX=9606 GN=KRT18	KRT18	68.8372	33	30	48	5.45	6	219.333	6	237.167	6	249.5	6	245.667	6	247.667	6	229	6	184.167	42	7
P35221	Catenin alpha-1 OS=Homo sapiens OX=9606 GN=CTNNA1	CTNNA1	58.3885	33	25	100	6.29	6	45.3333	6	47.5	6	44.1667	6	51.8333	6	51	6	46.5	6	38	42	7
A0A024R4E5	High density lipoprotein binding protein (Vigilin), isoform CRA_a OS=Homo sapiens OX=9606 GN=HDLBP	HDLBP	36.6719	33	33	141.4	6.87	6	27.3333	6	25.5	6	22.8333	6	21.3333	6	23.3333	6	21	6	9.16667	42	7
A0A087X117	Nodal modulator 1 OS=Homo sapiens OX=9606 GN=NOMO1	NOMO1	40.2526	32	32	139.4	5.85	6	22.1667	6	14.8333	6	18.5	6	15.1667	6	13	6	10.6667	6	12.3333	42	7
A0A6Q8PGN5	Alanine--tRNA ligase OS=Homo sapiens OX=9606 GN=AARS1	AARS1	57.622	32	32	108.2	5.53	6	32.3333	6	60.3333	6	44.6667	6	43	6	51.8333	6	45.3333	6	30.6667	42	7
Q9P2J5	Leucine--tRNA ligase, cytoplasmic OS=Homo sapiens OX=9606 GN=LARS1	LARS1	42.8571	32	32	134.4	7.3	6	24.8333	6	31	6	26.8333	6	22.6667	6	28	6	25.5	6	13.6667	42	7
Q7KZF4	Staphylococcal nuclease domain-containing protein 1 OS=Homo sapiens OX=9606 GN=SND1	SND1	55.8242	32	25	101.9	7.17	6	40	6	62.5	6	56	6	51	6	49.3333	6	46.8333	6	30.5	42	7
P13667	Protein disulfide-isomerase A4 OS=Homo sapiens OX=9606 GN=PDIA4	PDIA4	57.5194	31	2	72.9	5.07	6	84.1667	6	80.3333	6	81.1667	6	83.5	6	77.1667	6	78.5	6	85.8333	42	7
Q9NSE4	Isoleucine--tRNA ligase, mitochondrial OS=Homo sapiens OX=9606 GN=IARS2	IARS2	48.0237	31	31	113.7	7.2	6	29.6667	6	25.1667	6	27.8333	6	29	6	26	6	25.8333	6	28.5	42	7
P11142	Heat shock cognate 71 kDa protein OS=Homo sapiens OX=9606 GN=HSPA8	HSPA8	67.0279	31	20	70.9	5.52	6	166.667	6	185.5	6	183.167	6	167	6	178.333	6	172.667	6	159.833	42	7
P16615	Sarcoplasmic/endoplasmic reticulum calcium ATPase 2 OS=Homo sapiens OX=9606 GN=ATP2A2	ATP2A2	40.3071	31	31	114.7	5.34	6	67.8333	6	55.1667	6	56.5	6	59.5	6	59.8333	6	54.8333	6	55.5	42	7
Q15393	Splicing factor 3B subunit 3 OS=Homo sapiens OX=9606 GN=SF3B3	SF3B3	37.6335	31	31	135.5	5.26	6	32.3333	6	16.6667	6	19.8333	6	22.5	6	21.1667	6	21.1667	6	20.3333	42	7
P12956	X-ray repair cross-complementing protein 6 OS=Homo sapiens OX=9606 GN=XRCC6	XRCC6	59.9343	31	31	69.8	6.64	6	78.6667	6	81.5	6	83.5	6	82.8333	6	79.5	6	79.3333	6	73.5	42	7
P60709	Actin, cytoplasmic 1 OS=Homo sapiens OX=9606 GN=ACTB	ACTB	87.7333	31	8	41.7	5.48	6	566.833	6	697.333	6	648.667	6	613.667	6	635	6	573	6	485.833	42	7
P09874	Poly [ADP-ribose] polymerase 1 OS=Homo sapiens OX=9606 GN=PARP1	PARP1	42.7022	31	31	113	8.88	6	46.3333	6	42.8333	6	45.6667	6	43.8333	6	37.5	6	39.3333	6	33.5	42	7
Q14764	Major vault protein OS=Homo sapiens OX=9606 GN=MVP	MVP	53.1915	31	31	99.3	5.48	6	42	6	52	6	47	6	43	6	48.8333	6	44.5	6	32.3333	42	7
P16144	Integrin beta-4 OS=Homo sapiens OX=9606 GN=ITGB4	ITGB4	25.6861	31	31	202	6.09	6	22.5	6	14.8333	6	12.8333	6	14.1667	6	13.8333	6	10.8333	6	6.83333	42	7
A0A499FI48	Protein disulfide-isomerase OS=Homo sapiens OX=9606 GN=PDIA4	PDIA4	56.6563	30	1	73	5.07	6	75.3333	6	70.6667	6	71.6667	6	73.5	6	67.8333	6	69.6667	6	77.5	42	7
P55786	Puromycin-sensitive aminopeptidase OS=Homo sapiens OX=9606 GN=NPEPPS	NPEPPS	47.9869	30	30	103.2	5.72	6	37.8333	6	54.6667	6	50.8333	6	53.1667	6	54.1667	6	51	6	39.1667	42	7
P55060	Exportin-2 OS=Homo sapiens OX=9606 GN=CSE1L	CSE1L	46.7559	30	30	110.3	5.77	6	39	6	39.5	6	38.8333	6	40.1667	6	41.6667	6	38.3333	6	28	42	7
P41252	Isoleucine--tRNA ligase, cytoplasmic OS=Homo sapiens OX=9606 GN=IARS1	IARS1	32.1712	30	30	144.4	6.15	6	19.5	6	22.5	6	16.5	6	16.1667	6	17.3333	6	16.8333	6	11	42	7
Q9NR30	Nucleolar RNA helicase 2 OS=Homo sapiens OX=9606 GN=DDX21	DDX21	49.0421	29	27	87.3	9.28	6	51.8333	6	40.6667	6	41.8333	6	44.5	6	42.6667	6	43.6667	6	43.8333	42	7
P05023	Sodium/potassium-transporting ATPase subunit alpha-1 OS=Homo sapiens OX=9606 GN=ATP1A1	ATP1A1	37.4389	29	29	112.8	5.49	6	64.6667	6	56.1667	6	64.5	6	64.5	6	52.6667	6	55.5	6	59.8333	42	7
Q3BDU5	Prelamin-A/C OS=Homo sapiens OX=9606 GN=LMNA	LMNA	58.1109	29	1	55.6	6.65	6	78	6	72.8333	6	78.1667	6	80.8333	6	78.8333	6	77.6667	6	71.5	42	7
E7EQR4	Ezrin OS=Homo sapiens OX=9606 GN=EZR	EZR	57.1672	29	24	69.3	6.16	6	90.8333	6	136.5	6	119.667	6	125.333	6	121	6	115.5	6	109.833	42	7
P14618	Pyruvate kinase PKM OS=Homo sapiens OX=9606 GN=PKM	PKM	65.5367	29	29	57.9	7.84	6	200.667	6	287.667	6	275	6	275.5	6	274.167	6	261	6	222.167	42	7
P11586	C-1-tetrahydrofolate synthase, cytoplasmic OS=Homo sapiens OX=9606 GN=MTHFD1	MTHFD1	54.6524	29	29	101.5	7.3	6	23.6667	6	31	6	30.1667	6	27.3333	6	30	6	25.1667	6	21	42	7
P31939	Bifunctional purine biosynthesis protein ATIC OS=Homo sapiens OX=9606 GN=ATIC	ATIC	72.1284	29	29	64.6	6.71	6	29.3333	6	50.5	6	48.6667	6	43.1667	6	48.6667	6	45	6	32.6667	42	7
Q04637	Eukaryotic translation initiation factor 4 gamma 1 OS=Homo sapiens OX=9606 GN=EIF4G1	EIF4G1	27.7674	29	29	175.4	5.33	6	31.3333	6	33.3333	6	30.6667	6	28	6	29.8333	6	25	6	16.8333	42	7
A0A0G2JH68	Protein diaphanous homolog 1 OS=Homo sapiens OX=9606 GN=DIAPH1	DIAPH1	32.9403	29	29	141.3	5.39	6	9.5	6	15.8333	6	14.3333	6	12.6667	6	11.3333	6	10.6667	6	7	42	7
Q16531	DNA damage-binding protein 1 OS=Homo sapiens OX=9606 GN=DDB1	DDB1	35.0877	29	29	126.9	5.26	6	13.1667	6	19.8333	6	23.1667	6	21	6	18.1667	6	16.8333	6	10	42	7
O43143	Pre-mRNA-splicing factor ATP-dependent RNA helicase DHX15 OS=Homo sapiens OX=9606 GN=DHX15	DHX15	44.7799	28	27	90.9	7.46	6	29	6	33	6	32	6	35.6667	6	29.3333	6	31.3333	6	30.6667	42	7
P35606	Coatomer subunit beta' OS=Homo sapiens OX=9606 GN=COPB2	COPB2	52.9801	28	28	102.4	5.27	6	14.8333	6	21.6667	6	17.8333	6	12.3333	6	15.8333	6	16.1667	6	9.83333	42	7
A0A0R4J2E8	Matrin-3 OS=Homo sapiens OX=9606 GN=MATR3	MATR3	44.0378	28	28	94.6	6.25	6	50.1667	6	45.1667	6	51.6667	6	50.3333	6	47	6	45.8333	6	39.1667	42	7
O60716	Catenin delta-1 OS=Homo sapiens OX=9606 GN=CTNND1	CTNND1	43.0785	28	28	108.1	6.23	6	38.3333	6	28	6	31.6667	6	39.3333	6	32.3333	6	27.1667	6	30	42	7
P50991	T-complex protein 1 subunit delta OS=Homo sapiens OX=9606 GN=CCT4	CCT4	70.3154	28	27	57.9	7.83	6	46.1667	6	70.6667	6	64.8333	6	57.1667	6	62	6	56.1667	6	41.6667	42	7
Q13200	26S proteasome non-ATPase regulatory subunit 2 OS=Homo sapiens OX=9606 GN=PSMD2	PSMD2	46.8062	28	28	100.1	5.2	6	31.1667	6	41.5	6	35.6667	6	36.8333	6	36.3333	6	32.3333	6	25.8333	42	7
Q92598	Heat shock protein 105 kDa OS=Homo sapiens OX=9606 GN=HSPH1	HSPH1	53.2634	28	26	96.8	5.39	6	30.3333	6	39.5	6	37.8333	6	33.1667	6	37.8333	6	33.8333	6	22.8333	42	7
A0A0C4DGG9	DNA helicase OS=Homo sapiens OX=9606 GN=CHD4	CHD4	24.3676	28	21	220.3	6.02	6	13.5	6	9.16667	6	12.1667	6	14	6	8.5	6	11.5	6	8.83333	42	7
Q86UP2	Kinectin OS=Homo sapiens OX=9606 GN=KTN1	KTN1	30.7296	28	28	156.2	5.64	6	10.3333	6	11.8333	6	11.6667	6	12.5	6	11	6	9.66667	6	6.83333	42	7
P98088	Mucin-5AC OS=Homo sapiens OX=9606 GN=MUC5AC	MUC5AC	13.9017	28	28	585.2	7.02	6	11	6	11.1667	6	8.83333	6	9	6	9.33333	6	6	6	4.16667	42	7
P49792	E3 SUMO-protein ligase RanBP2 OS=Homo sapiens OX=9606 GN=RANBP2	RANBP2	12.2208	28	19	358	6.2	6	8.16667	6	3.16667	6	3.66667	6	2.5	6	2.5	5	2.66667	6	1.33333	41	7
P27824	Calnexin OS=Homo sapiens OX=9606 GN=CANX	CANX	57.0946	27	22	67.5	4.6	6	97.5	6	86.6667	6	85.1667	6	82.1667	6	70.6667	6	75.8333	6	80.5	42	7
P49736	DNA replication licensing factor MCM2 OS=Homo sapiens OX=9606 GN=MCM2	MCM2	42.0354	27	27	101.8	5.52	6	25.3333	6	20.5	6	24	6	20.6667	6	22.1667	6	22.6667	6	19.8333	42	7
P51659	Peroxisomal multifunctional enzyme type 2 OS=Homo sapiens OX=9606 GN=HSD17B4	HSD17B4	55.4348	27	21	79.6	8.84	6	41.5	6	37.3333	6	40.5	6	44.3333	6	35	6	36	6	36.5	42	7
P29401	Transketolase OS=Homo sapiens OX=9606 GN=TKT	TKT	72.5522	27	27	67.8	7.66	6	80.8333	6	94.8333	6	96.1667	6	99	6	92.8333	6	92.5	6	81.5	42	7
Q01813	ATP-dependent 6-phosphofructokinase, platelet type OS=Homo sapiens OX=9606 GN=PFKP	PFKP	53.4439	27	24	85.5	7.55	6	50	6	70	6	59.6667	6	59.3333	6	65.8333	6	60.8333	6	48	42	7
P07355	Annexin A2 OS=Homo sapiens OX=9606 GN=ANXA2	ANXA2	71.0914	27	27	38.6	7.75	6	213.333	6	268.833	6	261	6	256.333	6	244.5	6	235.333	6	207.167	42	7
P78371	T-complex protein 1 subunit beta OS=Homo sapiens OX=9606 GN=CCT2	CCT2	66.3551	27	27	57.5	6.46	6	63.6667	6	95.3333	6	89.6667	6	82	6	92.3333	6	83.3333	6	66	42	7
Q08J23	RNA cytosine C(5)-methyltransferase NSUN2 OS=Homo sapiens OX=9606 GN=NSUN2	NSUN2	56.3233	27	27	86.4	6.77	6	15.3333	6	15	6	14.8333	6	16	6	14.6667	6	12.6667	6	12.5	42	7
P50395	Rab GDP dissociation inhibitor beta OS=Homo sapiens OX=9606 GN=GDI2	GDI2	71.4607	27	20	50.6	6.47	6	39.8333	6	71	6	61.5	6	65	6	63.8333	6	56.3333	6	50.1667	42	7
P49368	T-complex protein 1 subunit gamma OS=Homo sapiens OX=9606 GN=CCT3	CCT3	58.1651	27	27	60.5	6.49	6	58.3333	6	74	6	67.8333	6	70	6	70	6	64.3333	6	52	42	7
Q14974	Importin subunit beta-1 OS=Homo sapiens OX=9606 GN=KPNB1	KPNB1	49.2009	27	27	97.1	4.78	6	37.6667	6	54.6667	6	55.6667	6	57.1667	6	56.1667	6	55	6	40.5	42	7
Q99460	26S proteasome non-ATPase regulatory subunit 1 OS=Homo sapiens OX=9606 GN=PSMD1	PSMD1	44.7009	27	27	105.8	5.39	6	25.8333	6	29.3333	6	28	6	29.5	6	33.5	6	28.6667	6	19	42	7
O14980	Exportin-1 OS=Homo sapiens OX=9606 GN=XPO1	XPO1	39.4024	27	27	123.3	6.06	6	28.5	6	30.3333	6	25.5	6	25.1667	6	25	6	24.5	6	14.5	42	7
Q13045	Protein flightless-1 homolog OS=Homo sapiens OX=9606 GN=FLII	FLII	32.9393	27	27	144.7	6.05	6	11.8333	6	16.3333	6	13.1667	6	11.3333	6	11	6	8.5	6	6.16667	42	7
A0A669KB53	Signal transducer and activator of transcription OS=Homo sapiens OX=9606 GN=STAT1	STAT1	44.6271	26	26	91.1	6.14	6	20.6667	6	22.6667	6	19.3333	6	23.6667	6	18.5	6	23.3333	6	36.1667	42	7
A0A5H1ZRQ2	RNA helicase OS=Homo sapiens OX=9606 GN=DDX17	DDX17	49.7948	26	21	80.4	8.37	6	46.8333	6	32.8333	6	37.5	6	40	6	36.6667	6	37.8333	6	41.6667	42	7
P11021	Endoplasmic reticulum chaperone BiP OS=Homo sapiens OX=9606 GN=HSPA5	HSPA5	47.2477	26	24	72.3	5.16	6	146.5	6	131.167	6	137.667	6	135.667	6	146.333	6	139.167	6	140.167	42	7
Q12906	Interleukin enhancer-binding factor 3 OS=Homo sapiens OX=9606 GN=ILF3	ILF3	40.3803	26	22	95.3	8.76	6	39.8333	6	29.1667	6	32.5	6	31.1667	6	23	6	28.6667	6	32.1667	42	7
P50990	T-complex protein 1 subunit theta OS=Homo sapiens OX=9606 GN=CCT8	CCT8	58.0292	26	26	59.6	5.6	6	50.6667	6	62.3333	6	57.3333	6	55.8333	6	61.6667	6	58	6	54.6667	42	7
Q99798	Aconitate hydratase, mitochondrial OS=Homo sapiens OX=9606 GN=ACO2	ACO2	53.2051	26	26	85.4	7.61	6	27.5	6	29	6	33.6667	6	33.1667	6	29.6667	6	27.6667	6	32.1667	42	7
P06576	ATP synthase subunit beta, mitochondrial OS=Homo sapiens OX=9606 GN=ATP5F1B	ATP5F1B	75.6144	26	26	56.5	5.4	6	113.5	6	113.167	6	111.833	6	110.833	6	111.5	6	106.167	6	106.333	42	7
P07437	Tubulin beta chain OS=Homo sapiens OX=9606 GN=TUBB	TUBB	71.6216	26	4	49.6	4.89	6	158.333	6	212.5	6	199	6	191	6	198.667	6	189	6	172.5	42	7
P35580	Myosin-10 OS=Homo sapiens OX=9606 GN=MYH10	MYH10	18.9271	26	15	228.9	5.54	6	34.6667	6	41.8333	6	37.6667	6	36.3333	6	37.6667	6	37.3333	6	30.3333	42	7
P14923	Junction plakoglobin OS=Homo sapiens OX=9606 GN=JUP	JUP	56.9128	26	22	81.7	6.14	6	51	6	38.1667	6	39.1667	6	40.5	6	35.1667	6	32.5	6	33.3333	42	7
Q06210	Glutamine--fructose-6-phosphate aminotransferase [isomerizing] 1 OS=Homo sapiens OX=9606 GN=GFPT1	GFPT1	55.2217	26	26	78.8	7.11	6	22.1667	6	32.3333	6	28.1667	6	30.6667	6	36.3333	6	33.8333	6	23.3333	42	7
P27816	Microtubule-associated protein 4 OS=Homo sapiens OX=9606 GN=MAP4	MAP4	38.7153	26	26	120.9	5.43	6	20	6	18.3333	6	15.3333	6	17.1667	6	17.6667	6	16.6667	6	11.5	42	7
H0YFD6	Enoyl-CoA hydratase OS=Homo sapiens OX=9606 GN=HADHA	HADHA	47.096	25	25	86.3	9.1	6	80	6	66	6	69.1667	6	72.1667	6	66.6667	6	65.8333	6	75.3333	42	7
P20700	Lamin-B1 OS=Homo sapiens OX=9606 GN=LMNB1	LMNB1	47.9522	25	23	66.4	5.16	6	46	6	33.3333	6	34.8333	6	36.3333	6	31.8333	6	34.6667	6	36.5	42	7
P43304	Glycerol-3-phosphate dehydrogenase, mitochondrial OS=Homo sapiens OX=9606 GN=GPD2	GPD2	54.1953	25	25	80.8	7.69	6	24.8333	6	14.5	6	17.5	6	17.1667	6	15.6667	6	16.6667	6	16	42	7
P38646	Stress-70 protein, mitochondrial OS=Homo sapiens OX=9606 GN=HSPA9	HSPA9	52.5773	25	25	73.6	6.16	6	122.5	6	138.833	6	145.167	6	136	6	127	6	126.5	6	125.833	42	7
F5H5D3	Tubulin alpha chain OS=Homo sapiens OX=9606 GN=TUBA1C	TUBA1C	70.5202	25	4	57.7	5.07	6	98.8333	6	133.667	6	123.833	6	116.333	6	120.167	6	115.833	6	106.5	42	7
Q9Y5B9	FACT complex subunit SPT16 OS=Homo sapiens OX=9606 GN=SUPT16H	SUPT16H	30.85	25	25	119.8	5.66	6	18.1667	6	15.3333	6	15.3333	6	14.6667	6	13.6667	6	14	6	13.1667	42	7
A0A494C039	Hypoxia up-regulated protein 1 OS=Homo sapiens OX=9606 GN=HYOU1	HYOU1	40.2	25	25	111.3	5.22	6	46	6	46.3333	6	45.1667	6	46	6	45.1667	6	39.3333	6	39.5	42	7
P68371	Tubulin beta-4B chain OS=Homo sapiens OX=9606 GN=TUBB4B	TUBB4B	67.4157	25	3	49.8	4.89	6	137.167	6	189.333	6	178.5	6	180.5	6	186.667	6	174.333	6	151.167	42	7
P48643	T-complex protein 1 subunit epsilon OS=Homo sapiens OX=9606 GN=CCT5	CCT5	61.5527	25	24	59.6	5.66	6	51.5	6	62.5	6	61.6667	6	60	6	56.8333	6	59	6	48.5	42	7
Q02880	DNA topoisomerase 2-beta OS=Homo sapiens OX=9606 GN=TOP2B	TOP2B	19.5572	25	17	183.2	8	6	27	6	18.5	6	20.6667	6	21.3333	6	19.5	6	18.8333	6	17	42	7
P17987	T-complex protein 1 subunit alpha OS=Homo sapiens OX=9606 GN=TCP1	TCP1	67.0863	25	25	60.3	6.11	6	49	6	73.8333	6	65.5	6	62.3333	6	65.5	6	63.1667	6	49.5	42	7
P06756	Integrin alpha-V OS=Homo sapiens OX=9606 GN=ITGAV	ITGAV	34.2557	25	25	116	5.68	6	13.3333	6	7.5	6	9	6	10.6667	6	5.16667	6	6.83333	6	7.66667	42	7
A0A669KBL1	Ubiquitin carboxyl-terminal hydrolase 7 OS=Homo sapiens OX=9606 GN=USP7	USP7	34.3008	25	25	132.2	6.05	6	13	6	14.5	6	15.1667	6	14.5	6	11.3333	6	12.3333	6	9.66667	42	7
Q10567	AP-1 complex subunit beta-1 OS=Homo sapiens OX=9606 GN=AP1B1	AP1B1	36.8809	25	16	104.6	5.06	6	20.5	6	26.5	6	23.8333	6	22.5	6	21.8333	6	21	6	14.6667	42	7
P13796	Plastin-2 OS=Homo sapiens OX=9606 GN=LCP1	LCP1	57.4163	25	19	70.2	5.43	6	21.6667	6	32.6667	6	25.8333	6	33.3333	6	33.3333	6	29.5	6	21.5	42	7
M0QY43	Myosin-14 (Fragment) OS=Homo sapiens OX=9606 GN=MYH14	MYH14	36.5269	25	2	113.7	7.59	6	40.1667	6	37.3333	6	38.5	6	35.6667	6	38.1667	6	33.6667	6	22.8333	42	7
P55884	Eukaryotic translation initiation factor 3 subunit B OS=Homo sapiens OX=9606 GN=EIF3B	EIF3B	48.1572	25	25	92.4	5	6	20.1667	6	28.1667	6	24.6667	6	22.3333	6	24	6	22	6	14.1667	42	7
P08670	Vimentin OS=Homo sapiens OX=9606 GN=VIM	VIM	60.7296	25	20	53.6	5.12	6	75.8333	6	60.8333	6	67.3333	6	66.8333	6	54.8333	6	55.6667	6	42.1667	42	7
O43491	Band 4.1-like protein 2 OS=Homo sapiens OX=9606 GN=EPB41L2	EPB41L2	37.4129	25	24	112.5	5.44	6	17.8333	6	23.6667	6	19	6	17.8333	6	19.8333	6	17.5	6	11.1667	42	7
P55011	Solute carrier family 12 member 2 OS=Homo sapiens OX=9606 GN=SLC12A2	SLC12A2	29.3729	25	25	131.4	6.4	6	19.8333	6	17.8333	6	21.6667	6	23.8333	6	15.6667	6	17	6	12.1667	42	7
P20591	Interferon-induced GTP-binding protein Mx1 OS=Homo sapiens OX=9606 GN=MX1	MX1	53.4743	24	24	75.5	5.83	6	8.16667	6	10.8333	6	7.83333	6	15.5	6	10.6667	6	15.6667	6	38	42	7
P28838	Cytosol aminopeptidase OS=Homo sapiens OX=9606 GN=LAP3	LAP3	59.7303	24	24	56.1	7.93	6	14	6	21.3333	6	18.8333	6	20.3333	6	18.1667	6	17.1667	6	22.3333	42	7
Q07065	Cytoskeleton-associated protein 4 OS=Homo sapiens OX=9606 GN=CKAP4	CKAP4	45.6811	24	24	66	5.92	6	38.6667	6	25.5	6	29.3333	6	28.1667	6	26.6667	6	26.1667	6	28.8333	42	7
P55265	Double-stranded RNA-specific adenosine deaminase OS=Homo sapiens OX=9606 GN=ADAR	ADAR	33.1158	24	3	136	8.65	6	19.3333	6	11.8333	6	14	6	12	6	11.6667	6	12.3333	6	12.1667	42	7
P30101	Protein disulfide-isomerase A3 OS=Homo sapiens OX=9606 GN=PDIA3	PDIA3	61.1881	24	18	56.7	6.35	6	77.5	6	71.5	6	77.8333	6	82.5	6	80	6	78.5	6	82	42	7
P09525	Annexin A4 OS=Homo sapiens OX=9606 GN=ANXA4	ANXA4	70.5329	24	23	35.9	6.13	6	90	6	112.333	6	108.833	6	110.333	6	114.833	6	111.5	6	109.5	42	7
Q15084	Protein disulfide-isomerase A6 OS=Homo sapiens OX=9606 GN=PDIA6	PDIA6	60.2273	24	24	48.1	5.08	6	55.1667	6	64.6667	6	68.1667	6	76.8333	6	68.3333	6	65.3333	6	68.3333	42	7
P54886	Delta-1-pyrroline-5-carboxylate synthase OS=Homo sapiens OX=9606 GN=ALDH18A1	ALDH18A1	47.673	24	24	87.2	7.12	6	16.1667	6	14.3333	6	14.8333	6	15.5	6	13	6	14.1667	6	13.6667	42	7
P47895	Aldehyde dehydrogenase family 1 member A3 OS=Homo sapiens OX=9606 GN=ALDH1A3	ALDH1A3	66.6016	24	20	56.1	7.25	6	39.3333	6	62.8333	6	49.8333	6	44.5	6	56.5	6	53.3333	6	38.1667	42	7
P60842	Eukaryotic initiation factor 4A-I OS=Homo sapiens OX=9606 GN=EIF4A1	EIF4A1	75.1232	24	18	46.1	5.48	6	37.3333	6	54.3333	6	50.3333	6	49.1667	6	54.6667	6	48.6667	6	41.3333	42	7
P33993	DNA replication licensing factor MCM7 OS=Homo sapiens OX=9606 GN=MCM7	MCM7	44.2281	24	24	81.3	6.46	6	20.1667	6	21	6	24.1667	6	20.8333	6	20.5	6	21.3333	6	17.1667	42	7
P27797	Calreticulin OS=Homo sapiens OX=9606 GN=CALR	CALR	72.9017	24	24	48.1	4.44	6	94	6	98.5	6	99	6	105.167	6	101.833	6	91.3333	6	85.5	42	7
P17301	Integrin alpha-2 OS=Homo sapiens OX=9606 GN=ITGA2	ITGA2	30.5673	24	6	129.2	5.31	6	15.5	6	12	6	13.8333	6	13.1667	6	8.33333	6	10.3333	6	10.5	42	7
Q04695	Keratin, type I cytoskeletal 17 OS=Homo sapiens OX=9606 GN=KRT17	KRT17	55.3241	24	14	48.1	5.02	6	77.3333	6	71.3333	6	71.6667	6	67.8333	6	65.6667	6	63.3333	6	53	42	7
P26639	Threonine--tRNA ligase 1, cytoplasmic OS=Homo sapiens OX=9606 GN=TARS1	TARS1	43.9834	24	24	83.4	6.67	6	9.66667	6	15.8333	6	13.8333	6	15.5	6	15.1667	6	14.5	6	11.5	42	7
Q92499	ATP-dependent RNA helicase DDX1 OS=Homo sapiens OX=9606 GN=DDX1	DDX1	48.5135	24	24	82.4	7.23	6	26.1667	6	21	6	21.6667	6	20.5	6	20	6	20.5	6	14.6667	42	7
Q12965	Unconventional myosin-Ie OS=Homo sapiens OX=9606 GN=MYO1E	MYO1E	32.3105	24	21	127	8.92	6	10.5	6	7.83333	6	6.83333	6	7.33333	6	5.33333	6	5.83333	6	5.16667	42	7
A0A0C4DG89	RNA helicase OS=Homo sapiens OX=9606 GN=DDX46	DDX46	31.8798	24	24	117.4	9.29	6	15	6	12.5	6	13.8333	6	15.6667	6	11.5	6	10.3333	6	11	42	7
P53618	Coatomer subunit beta OS=Homo sapiens OX=9606 GN=COPB1	COPB1	38.3001	24	24	107.1	6.05	6	16.3333	6	21.8333	6	19.5	6	20.6667	6	22.3333	6	16.8333	6	14.3333	42	7
Q14651	Plastin-1 OS=Homo sapiens OX=9606 GN=PLS1	PLS1	54.0541	24	18	70.2	5.41	6	26.3333	6	39.3333	6	32.1667	6	32	6	32.5	6	31.3333	6	21.1667	42	7
P54136	Arginine--tRNA ligase, cytoplasmic OS=Homo sapiens OX=9606 GN=RARS1	RARS1	46.2121	24	24	75.3	6.68	6	20.8333	6	28.3333	6	27.1667	6	24.1667	6	30.1667	6	23.8333	6	14.8333	42	7
P45974	Ubiquitin carboxyl-terminal hydrolase 5 OS=Homo sapiens OX=9606 GN=USP5	USP5	46.3869	24	24	95.7	5.03	6	11.6667	6	14.1667	6	14.1667	6	13.8333	6	14	6	12.6667	6	7.83333	42	7
Q9Y678	Coatomer subunit gamma-1 OS=Homo sapiens OX=9606 GN=COPG1	COPG1	45.4233	24	23	97.7	5.47	6	19	6	28.3333	6	26.6667	6	25.6667	6	30.5	6	25.5	6	13	42	7
Q14126	Desmoglein-2 OS=Homo sapiens OX=9606 GN=DSG2	DSG2	42.2182	24	24	122.2	5.24	6	14.5	6	10.3333	6	11.3333	6	9.16667	6	8.66667	6	7.66667	6	3.16667	42	7
P20936	Ras GTPase-activating protein 1 OS=Homo sapiens OX=9606 GN=RASA1	RASA1	33.1423	24	24	116.3	6.54	6	7.83333	6	8.5	6	9.33333	6	11.8333	6	9.33333	5	6.83333	6	8.33333	41	7
P22102	Trifunctional purine biosynthetic protein adenosine-3 OS=Homo sapiens OX=9606 GN=GART	GART	43.6634	24	23	107.7	6.7	5	4.16667	6	13.6667	6	10.5	6	9.66667	6	9	6	7.16667	6	5.16667	41	7
P0DTC9	Nucleoprotein OS=Severe acute respiratory syndrome coronavirus 2 OX=2697049 GN=N	N	68.0191	24	24	45.6	10.07	0	0	0	0	3	1.16667	6	87.8333	6	11	6	76.8333	6	240.333	27	5
Q8TCS8	Polyribonucleotide nucleotidyltransferase 1, mitochondrial OS=Homo sapiens OX=9606 GN=PNPT1	PNPT1	37.8033	23	23	85.9	7.77	6	9	6	8.16667	6	9.83333	6	9.83333	6	7.66667	6	8.83333	6	14.1667	42	7
P21980	Protein-glutamine gamma-glutamyltransferase 2 OS=Homo sapiens OX=9606 GN=TGM2	TGM2	51.6739	23	23	77.3	5.22	6	33.8333	6	46.8333	6	37.6667	6	40.8333	6	38.5	6	38.8333	6	48.5	42	7
P43490	Nicotinamide phosphoribosyltransferase OS=Homo sapiens OX=9606 GN=NAMPT	NAMPT	63.3401	23	23	55.5	7.15	6	29.6667	6	43.8333	6	41.6667	6	38.1667	6	43.5	6	39.8333	6	44.1667	42	7
Q13263	Transcription intermediary factor 1-beta OS=Homo sapiens OX=9606 GN=TRIM28	TRIM28	63.1138	23	23	88.5	5.77	6	66.8333	6	55	6	53.1667	6	56	6	52.3333	6	53.3333	6	55	42	7
P04843	Dolichyl-diphosphooligosaccharide--protein glycosyltransferase subunit 1 OS=Homo sapiens OX=9606 GN=RPN1	RPN1	51.8946	23	23	68.5	6.38	6	65.8333	6	58.6667	6	62	6	58.5	6	53.1667	6	51	6	55.1667	42	7
Q12931	Heat shock protein 75 kDa, mitochondrial OS=Homo sapiens OX=9606 GN=TRAP1	TRAP1	50.8523	23	22	80.1	8.21	6	46.6667	6	44.5	6	44	6	48	6	42.1667	6	44	6	44.6667	42	7
P68366	Tubulin alpha-4A chain OS=Homo sapiens OX=9606 GN=TUBA4A	TUBA4A	77.2321	23	6	49.9	5.06	6	94.8333	6	118.333	6	109.667	6	109.167	6	111.833	6	108.167	6	99.1667	42	7
Q13435	Splicing factor 3B subunit 2 OS=Homo sapiens OX=9606 GN=SF3B2	SF3B2	41.3408	23	23	100.2	5.67	6	18	6	13.6667	6	15	6	15.3333	6	14.1667	6	14.6667	6	13.6667	42	7
Q96KP4	Cytosolic non-specific dipeptidase OS=Homo sapiens OX=9606 GN=CNDP2	CNDP2	68.4211	23	23	52.8	5.97	6	28.5	6	48	6	40	6	37	6	40.3333	6	36	6	32.1667	42	7
P25205	DNA replication licensing factor MCM3 OS=Homo sapiens OX=9606 GN=MCM3	MCM3	40.8416	23	23	90.9	5.77	6	25	6	18.1667	6	22.1667	6	18.5	6	17.8333	6	19.6667	6	15.3333	42	7
O94973	AP-2 complex subunit alpha-2 OS=Homo sapiens OX=9606 GN=AP2A2	AP2A2	38.7646	23	18	103.9	6.96	6	9.83333	6	10.8333	6	13	6	14.1667	6	12.1667	6	11.6667	6	11.1667	42	7
P63010	AP-2 complex subunit beta OS=Homo sapiens OX=9606 GN=AP2B1	AP2B1	34.7919	23	15	104.5	5.38	6	20.6667	6	26.5	6	27.1667	6	27.3333	6	26	6	21.8333	6	20.3333	42	7
P49321	Nuclear autoantigenic sperm protein OS=Homo sapiens OX=9606 GN=NASP	NASP	50.5076	23	23	85.2	4.3	6	16	6	23	6	24.6667	6	27	6	22.6667	6	23.6667	6	19.6667	42	7
P41250	Glycine--tRNA ligase OS=Homo sapiens OX=9606 GN=GARS1	GARS1	47.4966	23	23	83.1	7.03	6	26.6667	6	41.3333	6	36.8333	6	30.3333	6	34.6667	6	31.5	6	22	42	7
Q99832	T-complex protein 1 subunit eta OS=Homo sapiens OX=9606 GN=CCT7	CCT7	63.1676	23	23	59.3	7.65	6	46	6	79	6	73.1667	6	65.8333	6	73.1667	6	66.8333	6	47.3333	42	7
P49915	GMP synthase [glutamine-hydrolyzing] OS=Homo sapiens OX=9606 GN=GMPS	GMPS	54.4012	23	23	76.7	6.87	6	34	6	42.6667	6	41.6667	6	38.8333	6	41.8333	6	41	6	27.5	42	7
P47897	Glutamine--tRNA ligase OS=Homo sapiens OX=9606 GN=QARS1	QARS1	44.7742	23	23	87.7	7.15	6	11.3333	6	18.3333	6	16.1667	6	15.5	6	15.3333	6	15.1667	6	10.6667	42	7
Q8N163	Cell cycle and apoptosis regulator protein 2 OS=Homo sapiens OX=9606 GN=CCAR2	CCAR2	43.987	23	23	102.8	5.22	6	15	6	9.66667	6	11.5	6	11.3333	6	8.83333	6	9	6	7.66667	42	7
Q9BSJ8	Extended synaptotagmin-1 OS=Homo sapiens OX=9606 GN=ESYT1	ESYT1	34.3297	23	23	122.8	5.83	6	19.6667	6	19	6	20.8333	6	22	6	18.3333	6	16.1667	6	13.3333	42	7
A0A6Q8PHA2	Inverted formin-2 OS=Homo sapiens OX=9606 GN=INF2	INF2	30.8353	23	23	139	5.57	6	9.16667	6	15.6667	6	15.1667	6	15.3333	6	14	6	12.5	6	6.16667	42	7
P07237	Protein disulfide-isomerase OS=Homo sapiens OX=9606 GN=P4HB	P4HB	58.8583	22	22	57.1	4.87	6	76	6	76.3333	6	79.5	6	88.1667	6	79.8333	6	78	6	92	42	7
A0A3B3IRQ9	Double-stranded RNA-specific adenosine deaminase (Fragment) OS=Homo sapiens OX=9606 GN=ADAR	ADAR	31.1744	22	1	128.3	8.62	6	18.5	6	11	6	13.1667	6	10.6667	6	10.8333	6	11.1667	6	10.5	42	7
P49411	Elongation factor Tu, mitochondrial OS=Homo sapiens OX=9606 GN=TUFM	TUFM	55.0885	22	22	49.5	7.61	6	70.8333	6	70.3333	6	74.1667	6	72.3333	6	63.1667	6	69	6	68.5	42	7
Q13509	Tubulin beta-3 chain OS=Homo sapiens OX=9606 GN=TUBB3	TUBB3	64.6667	22	7	50.4	4.93	6	88.3333	6	116.833	6	108	6	103.333	6	110.333	6	104.167	6	94.5	42	7
P49748	Very long-chain specific acyl-CoA dehydrogenase, mitochondrial OS=Homo sapiens OX=9606 GN=ACADVL	ACADVL	47.4809	22	17	70.3	8.75	6	32.8333	6	33.6667	6	33.6667	6	36.6667	6	32.8333	6	35.6667	6	33	42	7
Q71U36	Tubulin alpha-1A chain OS=Homo sapiens OX=9606 GN=TUBA1A	TUBA1A	78.2705	22	1	50.1	5.06	6	110.5	6	148	6	135.333	6	130.333	6	136.167	6	134.167	6	117.167	42	7
Q15046	Lysine--tRNA ligase OS=Homo sapiens OX=9606 GN=KARS1	KARS1	51.5913	22	22	68	6.35	6	23.1667	6	27.8333	6	23.6667	6	18.6667	6	19.5	6	18.6667	6	15.6667	42	7
P00558	Phosphoglycerate kinase 1 OS=Homo sapiens OX=9606 GN=PGK1	PGK1	68.5851	22	22	44.6	8.1	6	97.6667	6	122.5	6	120.667	6	130.167	6	125.667	6	115.5	6	102.833	42	7
P52272	Heterogeneous nuclear ribonucleoprotein M OS=Homo sapiens OX=9606 GN=HNRNPM	HNRNPM	50.9589	22	22	77.5	8.7	6	55.6667	6	47.6667	6	55	6	59.3333	6	50.5	6	49	6	44.6667	42	7
A0A3B3IT92	DNA helicase OS=Homo sapiens OX=9606 GN=MCM4	MCM4	43.3628	22	22	100.7	6.95	6	12.5	6	15.5	6	16.5	6	14.3333	6	15	6	14.6667	6	10.6667	42	7
P06733	Alpha-enolase OS=Homo sapiens OX=9606 GN=ENO1	ENO1	68.4332	22	17	47.1	7.39	6	128.833	6	196.667	6	194	6	194.667	6	192.167	6	186.5	6	143.5	42	7
Q14566	DNA replication licensing factor MCM6 OS=Homo sapiens OX=9606 GN=MCM6	MCM6	37.028	22	22	92.8	5.41	6	19.8333	6	18.8333	6	22	6	19	6	18	6	17.1667	6	13.3333	42	7
P68104	Elongation factor 1-alpha 1 OS=Homo sapiens OX=9606 GN=EEF1A1	EEF1A1	69.2641	22	2	50.1	9.01	6	136	6	232.333	6	225	6	189.333	6	212	6	193.667	6	132.667	42	7
O94906	Pre-mRNA-processing factor 6 OS=Homo sapiens OX=9606 GN=PRPF6	PRPF6	34.644	22	22	106.9	8.25	6	11.8333	6	5.5	6	5.83333	6	6	6	5.5	6	4.66667	6	4.16667	42	7
P17655	Calpain-2 catalytic subunit OS=Homo sapiens OX=9606 GN=CAPN2	CAPN2	51	22	22	79.9	4.98	6	20	6	36.6667	6	32.1667	6	34.5	6	36.1667	6	35.8333	6	23.8333	42	7
Q14451	Growth factor receptor-bound protein 7 OS=Homo sapiens OX=9606 GN=GRB7	GRB7	64.4737	22	22	59.6	8.5	6	64.8333	6	76.1667	6	76.3333	6	74.6667	6	70.6667	6	69.5	6	50	42	7
Q02218	2-oxoglutarate dehydrogenase, mitochondrial OS=Homo sapiens OX=9606 GN=OGDH	OGDH	37.9277	22	22	115.9	6.86	6	20	6	21.3333	6	25.1667	6	24	6	19.1667	6	19.3333	6	15.8333	42	7
P04075	Fructose-bisphosphate aldolase A OS=Homo sapiens OX=9606 GN=ALDOA	ALDOA	79.6703	22	20	39.4	8.09	6	76.1667	6	147.333	6	143.167	6	150.5	6	142.333	6	144.167	6	95.6667	42	7
P13646	Keratin, type I cytoskeletal 13 OS=Homo sapiens OX=9606 GN=KRT13	KRT13	53.9301	22	10	49.6	4.96	6	101.333	6	115.833	6	119.5	6	120.167	6	101	6	100.5	6	68.8333	42	7
Q14152	Eukaryotic translation initiation factor 3 subunit A OS=Homo sapiens OX=9606 GN=EIF3A	EIF3A	22.6483	22	22	166.5	6.79	6	15	6	19.1667	6	15.8333	6	16.3333	6	18.1667	6	16.1667	6	8	42	7
P27708	CAD protein OS=Homo sapiens OX=9606 GN=CAD	CAD	18.8315	22	22	242.8	6.46	6	6	6	12	6	7.16667	6	5.5	6	5.5	6	5.5	5	2.83333	41	7
Q92817	Envoplakin OS=Homo sapiens OX=9606 GN=EVPL	EVPL	16.5765	22	22	231.5	6.96	6	5	6	5	6	3.5	6	3.33333	6	3.5	5	1.83333	3	0.5	38	7
A0A590UJG2	Microtubule-actin cross-linking factor 1, isoforms 1/2/3/5 OS=Homo sapiens OX=9606 GN=MACF1	MACF1	6.45101	22	2	614.5	5.36	6	4.66667	6	2.66667	5	2.16667	4	1.83333	4	1.33333	4	1.16667	3	1	32	7
P11387	DNA topoisomerase 1 OS=Homo sapiens OX=9606 GN=TOP1	TOP1	31.5033	21	21	90.7	9.31	6	36.6667	6	29	6	30.8333	6	27.6667	6	23.3333	6	25.1667	6	27.8333	42	7
O95573	Long-chain-fatty-acid--CoA ligase 3 OS=Homo sapiens OX=9606 GN=ACSL3	ACSL3	43.4722	21	19	80.4	8.38	6	22.3333	6	17	6	18.3333	6	19.3333	6	14.5	6	16.1667	6	19.1667	42	7
A0A1B0GW77	Alpha-aminoadipic semialdehyde dehydrogenase OS=Homo sapiens OX=9606 GN=ALDH7A1	ALDH7A1	48.917	21	21	60	8.18	6	14	6	15.1667	6	14.3333	6	14.3333	6	13.6667	6	16.5	6	13	42	7
O60506	Heterogeneous nuclear ribonucleoprotein Q OS=Homo sapiens OX=9606 GN=SYNCRIP	SYNCRIP	46.3884	21	15	69.6	8.59	6	58.5	6	57.1667	6	59.5	6	53.1667	6	54.5	6	57	6	46.5	42	7
P04083	Annexin A1 OS=Homo sapiens OX=9606 GN=ANXA1	ANXA1	62.1387	21	21	38.7	7.02	6	80.5	6	87.3333	6	83.1667	6	90.5	6	96.8333	6	82.6667	6	78.8333	42	7
Q9H0A0	RNA cytidine acetyltransferase OS=Homo sapiens OX=9606 GN=NAT10	NAT10	34.5366	21	21	115.7	8.27	6	10.3333	6	11.5	6	11	6	7.83333	6	8.66667	6	7.33333	6	6.66667	42	7
Q14166	Tubulin--tyrosine ligase-like protein 12 OS=Homo sapiens OX=9606 GN=TTLL12	TTLL12	56.8323	21	21	74.4	5.53	6	15.1667	6	15	6	11.6667	6	11.1667	6	11.6667	6	9.66667	6	9.5	42	7
O95782	AP-2 complex subunit alpha-1 OS=Homo sapiens OX=9606 GN=AP2A1	AP2A1	31.6274	21	16	107.5	7.03	6	6.83333	6	6.83333	6	8.33333	6	10.8333	6	9.16667	6	9.66667	6	9.16667	42	7
P52789	Hexokinase-2 OS=Homo sapiens OX=9606 GN=HK2	HK2	32.9335	21	19	102.3	6.05	6	5.83333	6	7.16667	6	7.66667	6	9	6	6.16667	6	6.5	6	7.5	42	7
Q96RQ3	Methylcrotonoyl-CoA carboxylase subunit alpha, mitochondrial OS=Homo sapiens OX=9606 GN=MCCC1	MCCC1	46.7586	21	21	80.4	7.78	6	17.5	6	14.1667	6	15.6667	6	16.3333	6	14.6667	6	16.1667	6	13.5	42	7
P61978	Heterogeneous nuclear ribonucleoprotein K OS=Homo sapiens OX=9606 GN=HNRNPK	HNRNPK	59.1793	21	4	50.9	5.54	6	54.8333	6	65.8333	6	67.8333	6	64.5	6	63.6667	6	60.1667	6	53.1667	42	7
O60264	SWI/SNF-related matrix-associated actin-dependent regulator of chromatin subfamily A member 5 OS=Homo sapiens OX=9606 GN=SMARCA5	SMARCA5	24.0494	21	16	121.8	8.09	6	9	6	4.16667	6	5.66667	6	5.66667	6	5.16667	6	5.16667	6	4.5	42	7
Q9UBT2	SUMO-activating enzyme subunit 2 OS=Homo sapiens OX=9606 GN=UBA2	UBA2	50.1562	21	21	71.2	5.29	6	17.6667	6	20.3333	6	20.6667	6	17.5	6	15.1667	6	16.8333	6	13.8333	42	7
P23229	Integrin alpha-6 OS=Homo sapiens OX=9606 GN=ITGA6	ITGA6	28.2301	21	21	126.5	6.61	6	14	6	8.33333	6	7	6	11	6	7	6	6.66667	6	8.5	42	7
O95373	Importin-7 OS=Homo sapiens OX=9606 GN=IPO7	IPO7	30.2505	21	21	119.4	4.82	6	8.83333	6	18.6667	6	17.3333	6	14.6667	6	14.6667	6	12.1667	6	11	42	7
A0A1C7CYX9	Dihydropyrimidinase-related protein 2 OS=Homo sapiens OX=9606 GN=DPYSL2	DPYSL2	54.3575	21	19	73.5	6.35	6	22.1667	6	30.3333	6	27	6	30.3333	6	30	6	27.6667	6	20.3333	42	7
O00159	Unconventional myosin-Ic OS=Homo sapiens OX=9606 GN=MYO1C	MYO1C	29.9153	21	21	121.6	9.41	6	7.66667	6	7.16667	6	8.83333	6	9.66667	6	6.66667	6	7.33333	6	6.33333	42	7
P36871	Phosphoglucomutase-1 OS=Homo sapiens OX=9606 GN=PGM1	PGM1	58.5409	21	21	61.4	6.76	6	12.3333	6	20.6667	6	18.3333	6	20.1667	6	18	6	15.1667	6	12.6667	42	7
O60701	UDP-glucose 6-dehydrogenase OS=Homo sapiens OX=9606 GN=UGDH	UGDH	61.1336	21	21	55	7.12	6	15.5	6	30.6667	6	29	6	29.8333	6	26.1667	6	25	6	18.3333	42	7
P19367	Hexokinase-1 OS=Homo sapiens OX=9606 GN=HK1	HK1	33.3697	21	18	102.4	6.8	6	8.66667	6	8.83333	6	10.5	6	13.8333	6	8	6	8.16667	6	8.33333	42	7
A0A0D9SF53	RNA helicase OS=Homo sapiens OX=9606 GN=DDX3X	DDX3X	34.925	21	20	81.4	8.07	6	27.8333	6	39.5	6	33.5	6	32.6667	6	33.8333	6	33	6	19.6667	42	7
P46459	Vesicle-fusing ATPase OS=Homo sapiens OX=9606 GN=NSF	NSF	35.3495	21	21	82.5	6.95	6	11.6667	6	9.83333	6	9	6	9.66667	6	9.66667	6	8.33333	6	5	42	7
E5KLJ9	Dynamin-like 120 kDa protein, form S1 OS=Homo sapiens OX=9606 GN=OPA1	OPA1	29.4178	21	21	113.6	7.88	6	9.5	6	6.5	6	7.16667	6	11.1667	6	7.83333	6	7.16667	6	5.5	42	7
Q9P2E9	Ribosome-binding protein 1 OS=Homo sapiens OX=9606 GN=RRBP1	RRBP1	21.5603	21	21	152.4	8.6	6	9.83333	6	5.16667	6	5.66667	6	6.33333	6	5.33333	6	3.16667	5	3.5	41	7
Q6P996	Pyridoxal-dependent decarboxylase domain-containing protein 1 OS=Homo sapiens OX=9606 GN=PDXDC1	PDXDC1	46.8274	21	21	86.7	5.38	6	5	6	8.66667	6	8.33333	6	6.5	6	6.83333	6	5.5	5	2	41	7
P33176	Kinesin-1 heavy chain OS=Homo sapiens OX=9606 GN=KIF5B	KIF5B	30.6334	21	18	109.6	6.51	5	5.83333	6	9	6	8.33333	6	10.6667	6	8.16667	6	8.83333	5	3.5	40	7
Q9UPN3	Microtubule-actin cross-linking factor 1, isoforms 1/2/3/5 OS=Homo sapiens OX=9606 GN=MACF1	MACF1	4.50731	21	1	837.8	5.39	6	6	6	3.83333	5	3.5	6	3.66667	6	3.16667	6	2.5	3	0.833333	38	7
Q9Y3Z3	Deoxynucleoside triphosphate triphosphohydrolase SAMHD1 OS=Homo sapiens OX=9606 GN=SAMHD1	SAMHD1	39.6166	20	20	72.2	7.14	6	7.16667	6	7.66667	6	9	6	10.3333	6	6.83333	6	7.83333	6	16	42	7
P25705	ATP synthase subunit alpha, mitochondrial OS=Homo sapiens OX=9606 GN=ATP5F1A	ATP5F1A	49.9096	20	20	59.7	9.13	6	84.1667	6	72.3333	6	76	6	80.3333	6	77.5	6	73.3333	6	85.3333	42	7
P22626	Heterogeneous nuclear ribonucleoproteins A2/B1 OS=Homo sapiens OX=9606 GN=HNRNPA2B1	HNRNPA2B1	60.6232	20	19	37.4	8.95	6	58	6	58.5	6	61	6	61.6667	6	59.5	6	59.1667	6	61	42	7
Q13885	Tubulin beta-2A chain OS=Homo sapiens OX=9606 GN=TUBB2A	TUBB2A	48.764	20	1	49.9	4.89	6	105.833	6	141.833	6	133.333	6	129	6	135.667	6	128.667	6	115.5	42	7
O43390	Heterogeneous nuclear ribonucleoprotein R OS=Homo sapiens OX=9606 GN=HNRNPR	HNRNPR	40.6003	20	14	70.9	8.13	6	51.3333	6	38.1667	6	44.6667	6	44.6667	6	38.5	6	40.3333	6	39.3333	42	7
A0A2U3TZU2	Glucose-6-phosphate isomerase OS=Homo sapiens OX=9606 GN=GPI	GPI	50.2513	20	20	67.2	8.97	6	32.8333	6	59.8333	6	58.6667	6	62.3333	6	58.6667	6	59.1667	6	51.6667	42	7
Q9C075	Keratin, type I cytoskeletal 23 OS=Homo sapiens OX=9606 GN=KRT23	KRT23	52.1327	20	18	48.1	6.54	6	55.1667	6	49.3333	6	52.6667	6	55.6667	6	51.5	6	49	6	45.6667	42	7
P05091	Aldehyde dehydrogenase, mitochondrial OS=Homo sapiens OX=9606 GN=ALDH2	ALDH2	57.2534	20	10	56.3	7.05	6	42.6667	6	46.1667	6	47	6	47.8333	6	47.8333	6	45.8333	6	38.1667	42	7
Q92973	Transportin-1 OS=Homo sapiens OX=9606 GN=TNPO1	TNPO1	34.9666	20	16	102.3	4.98	6	12	6	12	6	11.5	6	11	6	11.5	6	11	6	8.66667	42	7
Q00839	Heterogeneous nuclear ribonucleoprotein U OS=Homo sapiens OX=9606 GN=HNRNPU	HNRNPU	38.303	20	20	90.5	6	6	55.5	6	55.8333	6	61.1667	6	65.6667	6	59	6	56.8333	6	51.5	42	7
P14868	Aspartate--tRNA ligase, cytoplasmic OS=Homo sapiens OX=9606 GN=DARS1	DARS1	50.6986	20	20	57.1	6.55	6	18	6	18.1667	6	15.5	6	16	6	17.5	6	15.1667	6	12.5	42	7
P36776	Lon protease homolog, mitochondrial OS=Homo sapiens OX=9606 GN=LONP1	LONP1	37.6434	20	20	106.4	6.39	6	13.5	6	14.6667	6	14.8333	6	16.3333	6	15	6	15.5	6	12.6667	42	7
O60488	Long-chain-fatty-acid--CoA ligase 4 OS=Homo sapiens OX=9606 GN=ACSL4	ACSL4	44.5851	20	18	79.1	8.38	6	16.8333	6	14.3333	6	15.6667	6	15.1667	6	11.8333	6	11	6	11.6667	42	7
P33992	DNA replication licensing factor MCM5 OS=Homo sapiens OX=9606 GN=MCM5	MCM5	41.4169	20	20	82.2	8.37	6	18.5	6	19	6	18	6	21.8333	6	18.3333	6	18.8333	6	16.6667	42	7
P46060	Ran GTPase-activating protein 1 OS=Homo sapiens OX=9606 GN=RANGAP1	RANGAP1	52.1295	20	20	63.5	4.68	6	13	6	13.6667	6	13.8333	6	13.5	6	13.1667	6	12.3333	6	10	42	7
P07384	Calpain-1 catalytic subunit OS=Homo sapiens OX=9606 GN=CAPN1	CAPN1	37.8151	20	20	81.8	5.67	6	14	6	19.8333	6	16.5	6	18.3333	6	21	6	17.8333	6	12.5	42	7
P02786	Transferrin receptor protein 1 OS=Homo sapiens OX=9606 GN=TFRC	TFRC	34.6053	20	20	84.8	6.61	6	34.8333	6	20.6667	6	22	6	21.3333	6	20	6	18	6	13.5	42	7
P48147	Prolyl endopeptidase OS=Homo sapiens OX=9606 GN=PREP	PREP	40.1408	20	20	80.6	5.86	6	9.66667	6	17	6	15	6	15.3333	6	14.5	6	13	6	8.66667	42	7
P40763	Signal transducer and activator of transcription 3 OS=Homo sapiens OX=9606 GN=STAT3	STAT3	43.8961	20	20	88	6.3	6	10.8333	6	13.3333	6	9.66667	6	10.3333	6	10.1667	6	7.66667	5	4.5	41	7
Q5VZK9	F-actin-uncapping protein LRRC16A OS=Homo sapiens OX=9606 GN=CARMIL1	CARMIL1	24.9453	20	6	151.5	7.85	4	1.83333	6	3.5	6	4	5	2	6	2.66667	4	2.16667	3	2	34	7
J3KTA4	DEAD box protein 5 OS=Homo sapiens OX=9606 GN=DDX5	DDX5	38.9251	19	14	69	8.85	6	38.1667	6	25	6	30.5	6	32.6667	6	30.5	6	32	6	34.8333	42	7
P34897	Serine hydroxymethyltransferase, mitochondrial OS=Homo sapiens OX=9606 GN=SHMT2	SHMT2	56.1508	19	18	56	8.53	6	48.5	6	43.1667	6	47.3333	6	48	6	43.8333	6	42.1667	6	49.3333	42	7
P08758	Annexin A5 OS=Homo sapiens OX=9606 GN=ANXA5	ANXA5	64.6875	19	18	35.9	5.05	6	49.3333	6	55.3333	6	57.8333	6	61.1667	6	56.5	6	60.5	6	58.3333	42	7
Q03252	Lamin-B2 OS=Homo sapiens OX=9606 GN=LMNB2	LMNB2	32.7419	19	17	69.9	5.59	6	16.1667	6	12.6667	6	15.8333	6	13	6	13.3333	6	12	6	12.3333	42	7
P68032	Actin, alpha cardiac muscle 1 OS=Homo sapiens OX=9606 GN=ACTC1	ACTC1	63.9257	19	1	42	5.39	6	146.333	6	165	6	155.167	6	150.833	6	151.333	6	145.333	6	140.333	42	7
P42166	Lamina-associated polypeptide 2, isoform alpha OS=Homo sapiens OX=9606 GN=TMPO	TMPO	47.5504	19	12	75.4	7.66	6	29.3333	6	26.8333	6	30.8333	6	23.8333	6	23.8333	6	23.6667	6	21.6667	42	7
Q96RP9	Elongation factor G, mitochondrial OS=Homo sapiens OX=9606 GN=GFM1	GFM1	34.6205	19	19	83.4	7.01	6	18.1667	6	14.5	6	15.8333	6	18	6	17.8333	6	15.3333	6	16.3333	42	7
O43242	26S proteasome non-ATPase regulatory subunit 3 OS=Homo sapiens OX=9606 GN=PSMD3	PSMD3	48.1273	19	19	60.9	8.44	6	25.5	6	24.6667	6	23.1667	6	20.3333	6	25	6	24.5	6	18.3333	42	7
P00491	Purine nucleoside phosphorylase OS=Homo sapiens OX=9606 GN=PNP	PNP	76.8166	19	19	32.1	6.95	6	10.1667	6	16.1667	6	12.8333	6	12.6667	6	14.5	6	10	6	11.3333	42	7
P05556	Integrin beta-1 OS=Homo sapiens OX=9606 GN=ITGB1	ITGB1	37.594	19	19	88.4	5.39	6	50.3333	6	51.3333	6	53	6	54.8333	6	48.3333	6	46.3333	6	47.6667	42	7
O00299	Chloride intracellular channel protein 1 OS=Homo sapiens OX=9606 GN=CLIC1	CLIC1	80.083	19	19	26.9	5.17	6	47.1667	6	60.3333	6	55	6	56.8333	6	58	6	55.8333	6	49.1667	42	7
P26038	Moesin OS=Homo sapiens OX=9606 GN=MSN	MSN	42.461	19	13	67.8	6.4	6	36.3333	6	52.3333	6	43.8333	6	46.5	6	46.1667	6	42	6	40	42	7
E7ESP4	Integrin alpha-2 OS=Homo sapiens OX=9606 GN=ITGA2	ITGA2	30.4671	19	1	102.8	5.15	6	11.3333	6	9.33333	6	11.5	6	10.6667	6	6.66667	6	8.16667	6	8.83333	42	7
P04406	Glyceraldehyde-3-phosphate dehydrogenase OS=Homo sapiens OX=9606 GN=GAPDH	GAPDH	73.4328	19	19	36	8.46	6	150.5	6	221.167	6	203.833	6	216.167	6	217.833	6	202.333	6	176	42	7
P37268	Squalene synthase OS=Homo sapiens OX=9606 GN=FDFT1	FDFT1	58.5132	19	19	48.1	6.54	6	17.1667	6	15.1667	6	20.5	6	24.6667	6	16.3333	6	18	6	19.8333	42	7
B7Z7P8	Eukaryotic peptide chain release factor subunit 1 OS=Homo sapiens OX=9606 GN=ETF1	ETF1	58.6288	19	1	47.4	5.57	6	11.6667	6	21.6667	6	18.6667	6	16.3333	6	14.6667	6	15.3333	6	12	42	7
P13797	Plastin-3 OS=Homo sapiens OX=9606 GN=PLS3	PLS3	41.1111	19	12	70.8	5.6	6	13.8333	6	19.3333	6	18.1667	6	17.1667	6	17.3333	6	17.5	6	12.5	42	7
P00338	L-lactate dehydrogenase A chain OS=Homo sapiens OX=9606 GN=LDHA	LDHA	73.494	19	18	36.7	8.27	6	71.3333	6	125.333	6	119.667	6	139.667	6	126.167	6	118.333	6	101.667	42	7
P62495	Eukaryotic peptide chain release factor subunit 1 OS=Homo sapiens OX=9606 GN=ETF1	ETF1	54.0046	19	1	49	5.71	6	11.8333	6	21.6667	6	18.6667	6	16.3333	6	14.6667	6	15.3333	6	11.8333	42	7
A0A2U3TZH3	Elongation factor 1-alpha OS=Homo sapiens OX=9606 GN=EEF1A2	EEF1A2	60.8871	19	9	54.3	9.04	6	94	6	167.667	6	157.833	6	131.5	6	154	6	138	6	93.1667	42	7
P11413	Glucose-6-phosphate 1-dehydrogenase OS=Homo sapiens OX=9606 GN=G6PD	G6PD	52.8155	19	19	59.2	6.84	6	21.5	6	33.1667	6	30.8333	6	36.1667	6	33	6	30.6667	6	25.3333	42	7
A0A087WV01	Elongation factor 1-alpha OS=Homo sapiens OX=9606 GN=EEF1A1	EEF1A1	64.7887	19	1	46.3	7.66	6	104.167	6	187.333	6	179.333	6	149.333	6	168.667	6	151.167	6	103	42	7
P40227	T-complex protein 1 subunit zeta OS=Homo sapiens OX=9606 GN=CCT6A	CCT6A	52.1657	19	15	58	6.68	6	47.6667	6	75.8333	6	73.3333	6	72	6	78.1667	6	73.1667	6	49.3333	42	7
Q9UHD8	Septin-9 OS=Homo sapiens OX=9606 GN=SEPTIN9	SEPTIN9	44.7099	19	19	65.4	8.97	6	28	6	26.3333	6	26.6667	6	25.3333	6	25	6	23.1667	6	17.1667	42	7
P31150	Rab GDP dissociation inhibitor alpha OS=Homo sapiens OX=9606 GN=GDI1	GDI1	59.7315	19	12	50.6	5.14	6	16.3333	6	30.6667	6	27.1667	6	27	6	27	6	22.5	6	16.8333	42	7
O94788	Retinal dehydrogenase 2 OS=Homo sapiens OX=9606 GN=ALDH1A2	ALDH1A2	62.3552	19	16	56.7	6.05	6	10.3333	6	28	6	20.8333	6	19.5	6	23.8333	6	20	6	11.6667	42	7
F8VXC8	SWI/SNF complex subunit SMARCC2 OS=Homo sapiens OX=9606 GN=SMARCC2	SMARCC2	23.8554	19	12	136.1	5.71	6	10.1667	6	6.83333	6	7.5	6	7.83333	6	7.33333	6	7.5	6	4.33333	42	7
Q9HAV4	Exportin-5 OS=Homo sapiens OX=9606 GN=XPO5	XPO5	26.5781	19	19	136.2	5.8	6	9.16667	6	10.3333	6	10.5	6	8.5	6	8.66667	6	7.5	6	3.66667	42	7
O75146	Huntingtin-interacting protein 1-related protein OS=Homo sapiens OX=9606 GN=HIP1R	HIP1R	29.0262	19	19	119.3	6.67	6	9	6	9.33333	6	11.3333	6	13	6	11	6	11.1667	6	5.33333	42	7
Q96QK1	Vacuolar protein sorting-associated protein 35 OS=Homo sapiens OX=9606 GN=VPS35	VPS35	33.5427	19	19	91.6	5.49	6	11	6	20	6	17.1667	6	16.3333	6	20.3333	6	19.3333	6	6.5	42	7
A0A024R571	EH domain-containing protein 1 OS=Homo sapiens OX=9606 GN=EHD1	EHD1	56.3869	19	18	61.9	6.71	5	5.83333	6	8.66667	6	9.66667	6	10.6667	6	9.66667	6	9.66667	6	4.66667	41	7
H0Y8C6	Importin-5 (Fragment) OS=Homo sapiens OX=9606 GN=IPO5	IPO5	26.7516	19	17	123.8	5.06	6	3	6	6.5	6	4.33333	6	6.33333	6	4.16667	5	3.66667	5	1.83333	40	7
Q8TEM1	Nuclear pore membrane glycoprotein 210 OS=Homo sapiens OX=9606 GN=NUP210	NUP210	16.8521	19	19	205	6.81	6	7.33333	4	4.33333	5	5.33333	6	3.5	4	3	6	3.33333	4	3.33333	35	7
J3KPF3	4F2 cell-surface antigen heavy chain OS=Homo sapiens OX=9606 GN=SLC3A2	SLC3A2	39.9366	18	18	68.1	5.05	6	33	6	24.3333	6	24.3333	6	24.5	6	24.5	6	23.8333	6	30.5	42	7
Q02818	Nucleobindin-1 OS=Homo sapiens OX=9606 GN=NUCB1	NUCB1	49.2408	18	18	53.8	5.25	6	26.8333	6	19.8333	6	19.5	6	17	6	19.3333	6	17.5	6	19.1667	42	7
P00367	Glutamate dehydrogenase 1, mitochondrial OS=Homo sapiens OX=9606 GN=GLUD1	GLUD1	51.0753	18	6	61.4	7.8	6	21.3333	6	19.6667	6	20.6667	6	22.1667	6	20.3333	6	19.8333	6	22.5	42	7
P23368	NAD-dependent malic enzyme, mitochondrial OS=Homo sapiens OX=9606 GN=ME2	ME2	47.9452	18	18	65.4	7.61	6	7.33333	6	8.16667	6	9.83333	6	9	6	9	6	7.66667	6	9	42	7
O75874	Isocitrate dehydrogenase [NADP] cytoplasmic OS=Homo sapiens OX=9606 GN=IDH1	IDH1	60.8696	18	17	46.6	7.01	6	25.8333	6	35.1667	6	30.8333	6	30.3333	6	30	6	29.1667	6	29.8333	42	7
P30041	Peroxiredoxin-6 OS=Homo sapiens OX=9606 GN=PRDX6	PRDX6	68.75	18	18	25	6.38	6	30.8333	6	45.1667	6	42.1667	6	33.1667	6	36.6667	6	32.1667	6	32.5	42	7
P11940	Polyadenylate-binding protein 1 OS=Homo sapiens OX=9606 GN=PABPC1	PABPC1	39.1509	18	12	70.6	9.5	6	29.5	6	30.5	6	26.8333	6	24.3333	6	26.1667	6	26	6	23.3333	42	7
O94925	Glutaminase kidney isoform, mitochondrial OS=Homo sapiens OX=9606 GN=GLS	GLS	43.1988	18	16	73.4	7.77	6	14.5	6	15.3333	6	16.1667	6	15.6667	6	15.3333	6	15.3333	6	14.8333	42	7
P68133	Actin, alpha skeletal muscle OS=Homo sapiens OX=9606 GN=ACTA1	ACTA1	58.0902	18	1	42	5.39	6	146.667	6	166.333	6	155.333	6	150.833	6	151	6	144.833	6	139.833	42	7
Q5T6W2	Heterogeneous nuclear ribonucleoprotein K (Fragment) OS=Homo sapiens OX=9606 GN=HNRNPK	HNRNPK	54.6174	18	1	41.8	5.59	6	44.6667	6	53.1667	6	55.3333	6	53.3333	6	52.1667	6	48.8333	6	45	42	7
Q9H845	Complex I assembly factor ACAD9, mitochondrial OS=Homo sapiens OX=9606 GN=ACAD9	ACAD9	45.4106	18	18	68.7	7.96	6	14.3333	6	13.1667	6	13.8333	6	12.8333	6	10.6667	6	11	6	10.3333	42	7
O75955	Flotillin-1 OS=Homo sapiens OX=9606 GN=FLOT1	FLOT1	58.548	18	18	47.3	7.49	6	11	6	12.1667	6	15	6	16	6	13	6	12.5	6	12.6667	42	7
P09960	Leukotriene A-4 hydrolase OS=Homo sapiens OX=9606 GN=LTA4H	LTA4H	44.3535	18	18	69.2	6.18	6	22.8333	6	31.3333	6	28.1667	6	28.3333	6	28.8333	6	24	6	21.3333	42	7
Q15459	Splicing factor 3A subunit 1 OS=Homo sapiens OX=9606 GN=SF3A1	SF3A1	30.3909	18	18	88.8	5.22	6	15.1667	6	11.1667	6	13.1667	6	14	6	11.5	6	12.1667	6	10.5	42	7
Q14137	Ribosome biogenesis protein BOP1 OS=Homo sapiens OX=9606 GN=BOP1	BOP1	43.5657	18	18	83.6	6.19	6	12	6	9.66667	6	8	6	7.66667	6	7	6	7.16667	6	5.66667	42	7
Q14683	Structural maintenance of chromosomes protein 1A OS=Homo sapiens OX=9606 GN=SMC1A	SMC1A	19.8702	18	18	143.1	7.64	6	7.83333	6	5.83333	6	5.83333	6	6.16667	6	6	6	5.83333	6	4.33333	42	7
P12268	Inosine-5'-monophosphate dehydrogenase 2 OS=Homo sapiens OX=9606 GN=IMPDH2	IMPDH2	55.642	18	18	55.8	6.9	6	12.6667	6	17.6667	6	14.5	6	14.8333	6	16.1667	6	15.1667	6	10	42	7
P30153	Serine/threonine-protein phosphatase 2A 65 kDa regulatory subunit A alpha isoform OS=Homo sapiens OX=9606 GN=PPP2R1A	PPP2R1A	47.1986	18	18	65.3	5.11	6	26.3333	6	32.1667	6	32.1667	6	34	6	33.6667	6	31.1667	6	22.5	42	7
Q92922	SWI/SNF complex subunit SMARCC1 OS=Homo sapiens OX=9606 GN=SMARCC1	SMARCC1	26.0633	18	11	122.8	5.76	6	9.33333	6	8.66667	6	8.66667	6	7.33333	6	7.66667	6	6.83333	6	4.33333	42	7
Q99613	Eukaryotic translation initiation factor 3 subunit C OS=Homo sapiens OX=9606 GN=EIF3C	EIF3C	29.3538	18	18	105.3	5.68	6	15.5	6	17.6667	6	17.5	6	14.6667	6	17.5	6	14	6	7.33333	42	7
A0A087WUT6	Eukaryotic translation initiation factor 5B OS=Homo sapiens OX=9606 GN=EIF5B	EIF5B	22.1311	18	18	138.6	5.58	6	5.33333	6	8.5	6	8.83333	6	9.16667	6	9.83333	6	7.33333	6	4.33333	42	7
O00232	26S proteasome non-ATPase regulatory subunit 12 OS=Homo sapiens OX=9606 GN=PSMD12	PSMD12	48.9035	18	18	52.9	7.65	6	14.3333	6	18.8333	6	20.1667	6	21.6667	6	20.5	6	18.6667	6	9.83333	42	7
Q5K651	Sterile alpha motif domain-containing protein 9 OS=Homo sapiens OX=9606 GN=SAMD9	SAMD9	18.3134	18	18	184.2	7.83	3	2	6	3.16667	6	3.66667	6	4.33333	6	4.5	5	4	6	7.16667	38	7
Q92896	Golgi apparatus protein 1 OS=Homo sapiens OX=9606 GN=GLG1	GLG1	22.2222	18	18	134.5	6.9	6	7.33333	6	4.16667	6	4.66667	6	2.5	6	3.33333	4	1.83333	0	0	34	6
P46013	Proliferation marker protein Ki-67 OS=Homo sapiens OX=9606 GN=MKI67	MKI67	10.1044	18	18	358.5	9.45	6	4.83333	3	0.833333	3	1.33333	3	1	3	0.666667	6	2	5	1.33333	29	7
Q9Y6N5	Sulfide:quinone oxidoreductase, mitochondrial OS=Homo sapiens OX=9606 GN=SQOR	SQOR	53.3333	17	17	49.9	9.11	6	32.8333	6	20.1667	6	23	6	25.1667	6	24.3333	6	20	6	27.3333	42	7
Q9BUJ2	Heterogeneous nuclear ribonucleoprotein U-like protein 1 OS=Homo sapiens OX=9606 GN=HNRNPUL1	HNRNPUL1	27.4533	17	17	95.7	6.92	6	27.1667	6	20.3333	6	17.3333	6	18.3333	6	16.8333	6	18.3333	6	19.6667	42	7
Q9BUF5	Tubulin beta-6 chain OS=Homo sapiens OX=9606 GN=TUBB6	TUBB6	51.7937	17	8	49.8	4.88	6	44.6667	6	58.8333	6	49.8333	6	51.1667	6	55.8333	6	49.6667	6	51.8333	42	7
Q16891	MICOS complex subunit MIC60 OS=Homo sapiens OX=9606 GN=IMMT	IMMT	36.0158	17	2	83.6	6.48	6	25.8333	6	18	6	22.3333	6	23.5	6	20.1667	6	20.1667	6	23.5	42	7
C9J406	MICOS complex subunit MIC60 OS=Homo sapiens OX=9606 GN=IMMT	IMMT	43.0956	17	2	73.2	6.07	6	22.6667	6	15.6667	6	20.5	6	21	6	17.6667	6	19	6	21	42	7
P21796	Voltage-dependent anion-selective channel protein 1 OS=Homo sapiens OX=9606 GN=VDAC1	VDAC1	76.3251	17	16	30.8	8.54	6	93	6	93.3333	6	102.167	6	85.6667	6	87.1667	6	85.1667	6	83	42	7
P50995	Annexin A11 OS=Homo sapiens OX=9606 GN=ANXA11	ANXA11	32.8713	17	17	54.4	7.65	6	45	6	49	6	47.6667	6	40.1667	6	42.6667	6	40.5	6	38.6667	42	7
P31930	Cytochrome b-c1 complex subunit 1, mitochondrial OS=Homo sapiens OX=9606 GN=UQCRC1	UQCRC1	52.2917	17	17	52.6	6.37	6	35.5	6	31.5	6	35.3333	6	37.3333	6	32.3333	6	32.8333	6	35.8333	42	7
P05455	Lupus La protein OS=Homo sapiens OX=9606 GN=SSB	SSB	40.1961	17	17	46.8	7.12	6	32.8333	6	33	6	36.8333	6	35.1667	6	34.8333	6	34.3333	6	32.3333	42	7
P35998	26S proteasome regulatory subunit 7 OS=Homo sapiens OX=9606 GN=PSMC2	PSMC2	50.3464	17	17	48.6	5.95	6	18.8333	6	18.5	6	17	6	14.3333	6	15.6667	6	16.3333	6	12.8333	42	7
P23381	Tryptophan--tRNA ligase, cytoplasmic OS=Homo sapiens OX=9606 GN=WARS1	WARS1	52.4416	17	17	53.1	6.23	6	26.3333	6	44.1667	6	33.8333	6	33.6667	6	36.6667	6	35.1667	6	29.8333	42	7
Q13838	Spliceosome RNA helicase DDX39B OS=Homo sapiens OX=9606 GN=DDX39B	DDX39B	52.5701	17	8	49	5.67	6	36.5	6	39.8333	6	43.8333	6	45.8333	6	44.3333	6	43.6667	6	40.1667	42	7
E9PRY8	Elongation factor 1-delta OS=Homo sapiens OX=9606 GN=EEF1D	EEF1D	24.5337	17	11	76.5	7.05	6	40.1667	6	51.5	6	49.3333	6	46.1667	6	46.1667	6	46.5	6	40	42	7
Q9Y265	RuvB-like 1 OS=Homo sapiens OX=9606 GN=RUVBL1	RUVBL1	60.5263	17	17	50.2	6.42	6	29.1667	6	37.5	6	33.5	6	31.8333	6	33.6667	6	34.1667	6	27.5	42	7
P19338	Nucleolin OS=Homo sapiens OX=9606 GN=NCL	NCL	25.493	17	17	76.6	4.7	6	73.1667	6	79.6667	6	84.1667	6	75.8333	6	73	6	74.5	6	63.1667	42	7
Q12905	Interleukin enhancer-binding factor 2 OS=Homo sapiens OX=9606 GN=ILF2	ILF2	70.5128	17	17	43	5.26	6	33.1667	6	28.6667	6	30.1667	6	34.6667	6	27.1667	6	29.3333	6	28.6667	42	7
P35609	Alpha-actinin-2 OS=Homo sapiens OX=9606 GN=ACTN2	ACTN2	19.1275	17	1	103.8	5.45	6	36.8333	6	52	6	48.1667	6	47.3333	6	46.3333	6	43.3333	6	38	42	7
P63244	Receptor of activated protein C kinase 1 OS=Homo sapiens OX=9606 GN=RACK1	RACK1	72.2397	17	17	35.1	7.69	6	35.8333	6	49.5	6	47	6	41.8333	6	44.8333	6	44	6	33.1667	42	7
Q16822	Phosphoenolpyruvate carboxykinase [GTP], mitochondrial OS=Homo sapiens OX=9606 GN=PCK2	PCK2	43.4375	17	17	70.7	7.62	6	8	6	6.66667	6	5.83333	6	7.83333	6	6.5	6	5.16667	6	6	42	7
P62140	Serine/threonine-protein phosphatase PP1-beta catalytic subunit OS=Homo sapiens OX=9606 GN=PPP1CB	PPP1CB	60.5505	17	6	37.2	6.19	6	20	6	28.3333	6	27.8333	6	30	6	28.1667	6	27.5	6	22	42	7
P14866	Heterogeneous nuclear ribonucleoprotein L OS=Homo sapiens OX=9606 GN=HNRNPL	HNRNPL	57.8947	17	17	64.1	8.22	6	40.6667	6	47.8333	6	53.5	6	53.1667	6	50	6	47.1667	6	38.5	42	7
Q15365	Poly(rC)-binding protein 1 OS=Homo sapiens OX=9606 GN=PCBP1	PCBP1	80.0562	17	13	37.5	7.09	6	29.5	6	37.8333	6	31.3333	6	30.1667	6	30.8333	6	27.1667	6	21.8333	42	7
Q9Y2X3	Nucleolar protein 58 OS=Homo sapiens OX=9606 GN=NOP58	NOP58	44.8015	17	17	59.5	8.92	6	23.3333	6	23.3333	6	25.6667	6	27.3333	6	25.6667	6	21.6667	6	19	42	7
Q9BY44	Eukaryotic translation initiation factor 2A OS=Homo sapiens OX=9606 GN=EIF2A	EIF2A	44.2735	17	17	64.9	8.87	6	9.16667	6	10	6	7.83333	6	5.83333	6	5.66667	6	6	6	4	42	7
P26599	Polypyrimidine tract-binding protein 1 OS=Homo sapiens OX=9606 GN=PTBP1	PTBP1	66.1017	17	16	57.2	9.17	6	66.8333	6	78.3333	6	80.1667	6	78.3333	6	67.5	6	65.8333	6	52.8333	42	7
Q9H4A4	Aminopeptidase B OS=Homo sapiens OX=9606 GN=RNPEP	RNPEP	40.1538	17	17	72.5	5.74	6	11.3333	6	13	6	11.3333	6	14.6667	6	15.1667	6	13.1667	6	9.83333	42	7
Q99459	Cell division cycle 5-like protein OS=Homo sapiens OX=9606 GN=CDC5L	CDC5L	35.6608	17	17	92.2	8.18	6	9.5	6	5.66667	6	7.33333	6	4.83333	6	4.83333	6	5.66667	6	3	42	7
P51114	Fragile X mental retardation syndrome-related protein 1 OS=Homo sapiens OX=9606 GN=FXR1	FXR1	41.3849	17	2	69.7	6.15	6	19.1667	6	12.8333	6	13.8333	6	14.1667	6	14.3333	6	12.5	6	8.5	42	7
Q01581	Hydroxymethylglutaryl-CoA synthase, cytoplasmic OS=Homo sapiens OX=9606 GN=HMGCS1	HMGCS1	58.8462	17	17	57.3	5.41	6	13	6	23.5	6	21.3333	6	22	6	24.6667	6	21.1667	6	11.5	42	7
Q9H4G0	Band 4.1-like protein 1 OS=Homo sapiens OX=9606 GN=EPB41L1	EPB41L1	30.5335	17	13	98.4	5.62	6	6.66667	6	9.16667	6	5.66667	6	7.83333	6	6.5	6	5.16667	6	3.66667	42	7
P43246	DNA mismatch repair protein Msh2 OS=Homo sapiens OX=9606 GN=MSH2	MSH2	25.9101	17	17	104.7	5.77	6	6.5	6	5.33333	6	7.33333	6	6.83333	6	4.16667	6	6.66667	6	2.66667	42	7
O00267	Transcription elongation factor SPT5 OS=Homo sapiens OX=9606 GN=SUPT5H	SUPT5H	23.919	17	17	120.9	5.06	6	6	6	4.5	6	3.66667	6	3.83333	6	3.66667	5	3.5	6	4	41	7
H7BXI1	Extended synaptotagmin-2 OS=Homo sapiens OX=9606 GN=ESYT2	ESYT2	30.9469	17	17	96.3	8.43	6	5.33333	6	3.33333	6	3.5	6	4.33333	5	2.33333	6	2.33333	6	2.33333	41	7
Q8N766	ER membrane protein complex subunit 1 OS=Homo sapiens OX=9606 GN=EMC1	EMC1	28.4995	17	17	111.7	7.66	6	5.33333	6	2.83333	6	3.16667	6	3.66667	6	2.33333	6	2.33333	5	1.83333	41	7
G3V180	Dipeptidyl peptidase 3 OS=Homo sapiens OX=9606 GN=DPP3	DPP3	39.7622	17	17	84.3	5.03	6	5.33333	6	8.66667	6	5.83333	6	4.33333	6	5.66667	6	4.83333	5	2.16667	41	7
Q9NQT8	Kinesin-like protein KIF13B OS=Homo sapiens OX=9606 GN=KIF13B	KIF13B	15.7722	17	16	202.7	5.88	6	2.16667	6	3.66667	6	3	6	3.83333	6	2.5	6	2.83333	5	1.5	41	7
Q10471	Polypeptide N-acetylgalactosaminyltransferase 2 OS=Homo sapiens OX=9606 GN=GALNT2	GALNT2	42.3818	17	16	64.7	8.35	6	13	6	9.5	6	8.83333	6	7.5	6	6.16667	6	6.66667	5	2.66667	41	7
Q9H583	HEAT repeat-containing protein 1 OS=Homo sapiens OX=9606 GN=HEATR1	HEATR1	12.4534	17	17	242.2	6.54	5	4.16667	5	2.16667	6	3.33333	6	3	5	2.66667	5	1.66667	5	1.66667	37	7
J3KN01	Afadin OS=Homo sapiens OX=9606 GN=AFDN	AFDN	15.456	17	17	207.5	6.37	6	1.66667	5	3.16667	4	3.16667	5	2	3	1	4	1.83333	2	0.333333	29	7
Q8WXH0	Nesprin-2 OS=Homo sapiens OX=9606 GN=SYNE2	SYNE2	4.32825	17	17	795.9	5.36	3	2	3	0.5	4	1	3	1.16667	3	0.833333	3	1	1	0.333333	20	7
O43795	Unconventional myosin-Ib OS=Homo sapiens OX=9606 GN=MYO1B	MYO1B	21.919	16	16	131.9	9.38	6	4.5	6	2.16667	6	3.33333	6	3.33333	6	2.66667	6	2.66667	6	4	42	7
P00505	Aspartate aminotransferase, mitochondrial OS=Homo sapiens OX=9606 GN=GOT2	GOT2	51.8605	16	16	47.5	9.01	6	37.1667	6	36.8333	6	40	6	38	6	38.1667	6	39.1667	6	44	42	7
P49448	Glutamate dehydrogenase 2, mitochondrial OS=Homo sapiens OX=9606 GN=GLUD2	GLUD2	44.9821	16	4	61.4	8.46	6	12.1667	6	9.33333	6	10.6667	6	10.1667	6	9.66667	6	10.8333	6	11.6667	42	7
Q06830	Peroxiredoxin-1 OS=Homo sapiens OX=9606 GN=PRDX1	PRDX1	81.9095	16	13	22.1	8.13	6	41	6	50.3333	6	43	6	42.5	6	42.8333	6	41.8333	6	46.8333	42	7
P46063	ATP-dependent DNA helicase Q1 OS=Homo sapiens OX=9606 GN=RECQL	RECQL	38.0586	16	16	73.4	7.88	6	8.66667	6	7	6	6.83333	6	6.5	6	5.66667	6	6.33333	6	7	42	7
P23396	40S ribosomal protein S3 OS=Homo sapiens OX=9606 GN=RPS3	RPS3	68.7243	16	16	26.7	9.66	6	42	6	45	6	40.1667	6	39.5	6	42.3333	6	42.8333	6	40.3333	42	7
P00390	Glutathione reductase, mitochondrial OS=Homo sapiens OX=9606 GN=GSR	GSR	56.8966	16	16	56.2	8.5	6	21.8333	6	26.1667	6	24.8333	6	22.3333	6	23.8333	6	23.1667	6	22.6667	42	7
Q02790	Peptidyl-prolyl cis-trans isomerase FKBP4 OS=Homo sapiens OX=9606 GN=FKBP4	FKBP4	42.9194	16	16	51.8	5.43	6	19.1667	6	22.1667	6	21.5	6	21	6	21.8333	6	20.1667	6	20.3333	42	7
Q9HCC0	Methylcrotonoyl-CoA carboxylase beta chain, mitochondrial OS=Homo sapiens OX=9606 GN=MCCC2	MCCC2	46.1812	16	16	61.3	7.68	6	17.3333	6	19.3333	6	20.8333	6	21.8333	6	21	6	19.8333	6	20.8333	42	7
P04844	Dolichyl-diphosphooligosaccharide--protein glycosyltransferase subunit 2 OS=Homo sapiens OX=9606 GN=RPN2	RPN2	40.0951	16	16	69.2	5.69	6	52.8333	6	46.3333	6	49.1667	6	53.6667	6	51.1667	6	46.5	6	50.8333	42	7
Q99873	Protein arginine N-methyltransferase 1 OS=Homo sapiens OX=9606 GN=PRMT1	PRMT1	55.2561	16	16	42.4	5.35	6	30.1667	6	35.3333	6	32.5	6	29	6	31.6667	6	29.3333	6	27	42	7
Q96HE7	ERO1-like protein alpha OS=Homo sapiens OX=9606 GN=ERO1A	ERO1A	49.1453	16	16	54.4	5.68	6	23	6	20.3333	6	20.1667	6	20	6	19.5	6	19.6667	6	18.3333	42	7
O75694	Nuclear pore complex protein Nup155 OS=Homo sapiens OX=9606 GN=NUP155	NUP155	19.9856	16	16	155.1	6.16	6	5.83333	6	5.16667	6	4.83333	6	4.66667	6	4.33333	6	4.33333	6	4.16667	42	7
P13489	Ribonuclease inhibitor OS=Homo sapiens OX=9606 GN=RNH1	RNH1	64.4252	16	16	49.9	4.82	6	10.8333	6	15.1667	6	14.3333	6	14.1667	6	15.3333	6	16	6	12.5	42	7
Q92945	Far upstream element-binding protein 2 OS=Homo sapiens OX=9606 GN=KHSRP	KHSRP	36.4276	16	16	73.1	7.3	6	27.3333	6	21.6667	6	22.1667	6	25.3333	6	20.5	6	21	6	21.5	42	7
Q562R1	Beta-actin-like protein 2 OS=Homo sapiens OX=9606 GN=ACTBL2	ACTBL2	53.9894	16	7	42	5.59	6	54.8333	6	60.3333	6	60.3333	6	59.1667	6	58.6667	6	55.3333	6	49.8333	42	7
P62258	14-3-3 protein epsilon OS=Homo sapiens OX=9606 GN=YWHAE	YWHAE	66.2745	16	13	29.2	4.74	6	53	6	66.5	6	60.3333	6	65	6	66	6	62.5	6	54.1667	42	7
P36578	60S ribosomal protein L4 OS=Homo sapiens OX=9606 GN=RPL4	RPL4	37.4707	16	16	47.7	11.06	6	35	6	32.8333	6	34.6667	6	31.8333	6	33.8333	6	30.5	6	25.1667	42	7
P61158	Actin-related protein 3 OS=Homo sapiens OX=9606 GN=ACTR3	ACTR3	63.6364	16	14	47.3	5.88	6	26.1667	6	29.8333	6	28.1667	6	27.5	6	26	6	24.1667	6	21.6667	42	7
Q15181	Inorganic pyrophosphatase OS=Homo sapiens OX=9606 GN=PPA1	PPA1	69.8962	16	15	32.6	5.86	6	30.5	6	44.3333	6	41.1667	6	36.3333	6	38.8333	6	36.6667	6	28.5	42	7
Q9Y230	RuvB-like 2 OS=Homo sapiens OX=9606 GN=RUVBL2	RUVBL2	53.5637	16	16	51.1	5.64	6	26.1667	6	28.6667	6	27.5	6	31.6667	6	31.6667	6	32.5	6	24.6667	42	7
O43175	D-3-phosphoglycerate dehydrogenase OS=Homo sapiens OX=9606 GN=PHGDH	PHGDH	54.7842	16	16	56.6	6.71	6	15.5	6	24.8333	6	24.6667	6	24.8333	6	27.5	6	25	6	19.3333	42	7
Q14258	E3 ubiquitin/ISG15 ligase TRIM25 OS=Homo sapiens OX=9606 GN=TRIM25	TRIM25	40.7937	16	16	70.9	8.09	6	9.66667	6	7.66667	6	7.5	6	6.66667	6	6.5	6	7.66667	6	5.16667	42	7
P17858	ATP-dependent 6-phosphofructokinase, liver type OS=Homo sapiens OX=9606 GN=PFKL	PFKL	36.0256	16	13	85	7.5	6	7.5	6	15.1667	6	12.8333	6	12.8333	6	13.1667	6	11.3333	6	9.83333	42	7
Q9UQ80	Proliferation-associated protein 2G4 OS=Homo sapiens OX=9606 GN=PA2G4	PA2G4	54.5685	16	16	43.8	6.55	6	26.1667	6	36.8333	6	33.5	6	33	6	33.3333	6	31.3333	6	25.1667	42	7
P62136	Serine/threonine-protein phosphatase PP1-alpha catalytic subunit OS=Homo sapiens OX=9606 GN=PPP1CA	PPP1CA	57.8788	16	2	37.5	6.33	6	22.6667	6	26.5	6	27.3333	6	30	6	27.1667	6	26.6667	6	22.5	42	7
P54577	Tyrosine--tRNA ligase, cytoplasmic OS=Homo sapiens OX=9606 GN=YARS1	YARS1	44.3182	16	16	59.1	7.05	6	13.6667	6	18.5	6	15.5	6	15	6	16.8333	6	15	6	11	42	7
B4E2Q0	Calcium-transporting ATPase OS=Homo sapiens OX=9606 GN=ATP2C1	ATP2C1	28.4365	16	16	104.6	7.2	6	9.5	6	7.33333	6	7	6	8	6	8.5	6	7.5	6	5.83333	42	7
P22234	Multifunctional protein ADE2 OS=Homo sapiens OX=9606 GN=PAICS	PAICS	51.7647	16	16	47	7.23	6	19.8333	6	27	6	26.3333	6	23	6	24.3333	6	23.6667	6	16.6667	42	7
A0A5F9ZHM4	L-lactate dehydrogenase OS=Homo sapiens OX=9606 GN=LDHB	LDHB	61.8768	16	15	37.4	6.25	6	59.3333	6	107.333	6	105.5	6	98.6667	6	107.333	6	98.1667	6	68.5	42	7
O15144	Actin-related protein 2/3 complex subunit 2 OS=Homo sapiens OX=9606 GN=ARPC2	ARPC2	65.6667	16	16	34.3	7.36	6	16.8333	6	23	6	20.6667	6	20.1667	6	19.1667	6	21.1667	6	13.8333	42	7
Q9NVP1	ATP-dependent RNA helicase DDX18 OS=Homo sapiens OX=9606 GN=DDX18	DDX18	37.1642	16	16	75.4	9.5	6	16.1667	6	14.6667	6	17	6	16.6667	6	12.3333	6	13.6667	6	10.8333	42	7
E9PFF5	Fragile X mental retardation syndrome-related protein 1 OS=Homo sapiens OX=9606 GN=FXR1	FXR1	51.2245	16	1	55.1	7.49	6	16.1667	6	10.6667	6	11.3333	6	11.8333	6	11.8333	6	10.3333	6	7.66667	42	7
P20042	Eukaryotic translation initiation factor 2 subunit 2 OS=Homo sapiens OX=9606 GN=EIF2S2	EIF2S2	46.8468	16	16	38.4	5.8	6	14.3333	6	13.5	6	11.1667	6	13.5	6	13	6	12.3333	6	8.5	42	7
P43686	26S proteasome regulatory subunit 6B OS=Homo sapiens OX=9606 GN=PSMC4	PSMC4	64.5933	16	16	47.3	5.21	6	11.1667	6	16.6667	6	17.3333	6	17.1667	6	15.1667	6	13.8333	6	10.6667	42	7
Q9NSD9	Phenylalanine--tRNA ligase beta subunit OS=Homo sapiens OX=9606 GN=FARSB	FARSB	33.107	16	16	66.1	6.84	6	9.66667	6	13	6	13.5	6	14	6	14.3333	6	13.6667	6	8.66667	42	7
Q8NE71	ATP-binding cassette sub-family F member 1 OS=Homo sapiens OX=9606 GN=ABCF1	ABCF1	33.0178	16	16	95.9	6.8	6	5	6	9.66667	6	5.16667	6	6.66667	6	6	6	6.33333	6	4	42	7
P54578	Ubiquitin carboxyl-terminal hydrolase 14 OS=Homo sapiens OX=9606 GN=USP14	USP14	50.8097	16	16	56	5.3	6	8.16667	6	17.1667	6	13.6667	6	15	6	14.1667	6	11.5	6	8.83333	42	7
A0A494C1K3	General transcription factor II-I OS=Homo sapiens OX=9606 GN=GTF2I	GTF2I	22.5194	16	16	131	8.69	6	7.66667	6	7.16667	6	6.83333	6	5.66667	6	5.16667	6	4.83333	6	2.33333	42	7
Q9Y446	Plakophilin-3 OS=Homo sapiens OX=9606 GN=PKP3	PKP3	31.6186	16	16	87	9.32	6	3.5	6	4.83333	6	4.5	6	3.5	6	5	6	3.5	6	1.33333	42	7
Q9UIQ6	Leucyl-cystinyl aminopeptidase OS=Homo sapiens OX=9606 GN=LNPEP	LNPEP	22.8293	16	16	117.3	5.73	6	5.33333	6	3.33333	6	3.5	6	4	6	4.66667	6	4.33333	5	3.16667	41	7
Q9BQG0	Myb-binding protein 1A OS=Homo sapiens OX=9606 GN=MYBBP1A	MYBBP1A	19.2771	16	16	148.8	9.28	6	4.33333	6	3.16667	6	3.83333	6	5.5	6	3.33333	5	3.16667	6	2.33333	41	7
Q5T5C7	Seryl-tRNA synthetase OS=Homo sapiens OX=9606 GN=SARS1	SARS1	42.1642	16	16	61.3	7.06	5	4	6	9.16667	6	5.83333	6	7.33333	6	9	6	8	5	5.83333	40	7
Q6P2E9	Enhancer of mRNA-decapping protein 4 OS=Homo sapiens OX=9606 GN=EDC4	EDC4	22.5553	16	16	151.6	5.86	6	5	6	4.33333	6	4.5	6	4.5	6	4.16667	5	1.83333	4	1	39	7
Q13751	Laminin subunit beta-3 OS=Homo sapiens OX=9606 GN=LAMB3	LAMB3	24.2321	16	16	129.5	7.21	6	3.5	6	1.5	5	2	4	4.5	5	1.5	2	0.666667	4	1.16667	32	7
Q5T4S7	E3 ubiquitin-protein ligase UBR4 OS=Homo sapiens OX=9606 GN=UBR4	UBR4	7.25449	16	16	573.5	6.04	4	0.833333	3	3.5	5	2.66667	4	2	6	1.5	4	1.66667	2	0.666667	28	7
O60568	Multifunctional procollagen lysine hydroxylase and glycosyltransferase LH3 OS=Homo sapiens OX=9606 GN=PLOD3	PLOD3	33.4688	15	15	84.7	6.05	6	6	6	5.16667	6	5.16667	6	4.16667	6	4.83333	6	3.83333	6	5.33333	42	7
Q6NUK1	Calcium-binding mitochondrial carrier protein SCaMC-1 OS=Homo sapiens OX=9606 GN=SLC25A24	SLC25A24	43.3962	15	15	53.3	6.33	6	17.5	6	13	6	13.5	6	12.6667	6	10.3333	6	11	6	14.5	42	7
Q16576	Histone-binding protein RBBP7 OS=Homo sapiens OX=9606 GN=RBBP7	RBBP7	57.1765	15	11	47.8	5.05	6	20.1667	6	22.1667	6	18.3333	6	14.8333	6	16.8333	6	16.3333	6	15.5	42	7
P17066	Heat shock 70 kDa protein 6 OS=Homo sapiens OX=9606 GN=HSPA6	HSPA6	34.8367	15	5	71	6.14	6	62.6667	6	71	6	66.3333	6	64.8333	6	65.5	6	65.5	6	67.6667	42	7
P54920	Alpha-soluble NSF attachment protein OS=Homo sapiens OX=9606 GN=NAPA	NAPA	71.1864	15	15	33.2	5.36	6	21.1667	6	18.8333	6	15.1667	6	15.5	6	15.1667	6	14.8333	6	15.3333	42	7
P23526	Adenosylhomocysteinase OS=Homo sapiens OX=9606 GN=AHCY	AHCY	41.6667	15	15	47.7	6.34	6	26.6667	6	33.5	6	31.6667	6	35.6667	6	38.1667	6	37.5	6	34.5	42	7
P50454	Serpin H1 OS=Homo sapiens OX=9606 GN=SERPINH1	SERPINH1	49.5215	15	15	46.4	8.69	6	22.3333	6	20.8333	6	24.3333	6	25	6	20.6667	6	23	6	24.1667	42	7
A0A6Q8PH20	Calpain inhibitor OS=Homo sapiens OX=9606 GN=CAST	CAST	36.7374	15	15	81	5.1	6	19	6	23.1667	6	21.1667	6	18	6	18	6	19.1667	6	17.3333	42	7
O00148	ATP-dependent RNA helicase DDX39A OS=Homo sapiens OX=9606 GN=DDX39A	DDX39A	49.1803	15	6	49.1	5.68	6	18.1667	6	21.3333	6	25.3333	6	24.5	6	24	6	24.3333	6	23.5	42	7
Q13423	NAD(P) transhydrogenase, mitochondrial OS=Homo sapiens OX=9606 GN=NNT	NNT	19.2449	15	2	113.8	8.09	6	9.83333	6	4.5	6	6.66667	6	8.83333	6	7.5	6	7	6	8.33333	42	7
P22695	Cytochrome b-c1 complex subunit 2, mitochondrial OS=Homo sapiens OX=9606 GN=UQCRC2	UQCRC2	53.8631	15	15	48.4	8.63	6	27.5	6	21.1667	6	24.6667	6	24.3333	6	24.8333	6	23.3333	6	22.8333	42	7
A0A087WWU8	Tropomyosin alpha-3 chain OS=Homo sapiens OX=9606 GN=TPM3	TPM3	40.0881	15	6	26.4	4.78	6	23.5	6	29.6667	6	26.1667	6	24.6667	6	26.3333	6	27	6	22.3333	42	7
O00567	Nucleolar protein 56 OS=Homo sapiens OX=9606 GN=NOP56	NOP56	38.3838	15	15	66	9.19	6	17	6	16.3333	6	19.3333	6	19.6667	6	18.6667	6	18.1667	6	17	42	7
O00116	Alkyldihydroxyacetonephosphate synthase, peroxisomal OS=Homo sapiens OX=9606 GN=AGPS	AGPS	40.8815	15	15	72.9	7.34	6	16.3333	6	13.1667	6	15.1667	6	14.6667	6	13.1667	6	11.8333	6	12.3333	42	7
P63104	14-3-3 protein zeta/delta OS=Homo sapiens OX=9606 GN=YWHAZ	YWHAZ	61.6327	15	12	27.7	4.79	6	52.5	6	71.8333	6	69.1667	6	71.5	6	73.3333	6	71.8333	6	60	42	7
P60174	Triosephosphate isomerase OS=Homo sapiens OX=9606 GN=TPI1	TPI1	79.1165	15	15	26.7	6.9	6	74.6667	6	94.6667	6	99.6667	6	98.1667	6	105.167	6	100.833	6	81.8333	42	7
O00231	26S proteasome non-ATPase regulatory subunit 11 OS=Homo sapiens OX=9606 GN=PSMD11	PSMD11	45.7346	15	15	47.4	6.48	6	16	6	19.5	6	19.5	6	18.8333	6	19.5	6	18.8333	6	15.3333	42	7
A0A0C4DG17	40S ribosomal protein SA OS=Homo sapiens OX=9606 GN=RPSA	RPSA	57.3333	15	15	33.3	4.87	6	32.6667	6	44.8333	6	36.1667	6	33.5	6	35	6	34.3333	6	27.1667	42	7
P35232	Prohibitin OS=Homo sapiens OX=9606 GN=PHB	PHB	73.5294	15	15	29.8	5.76	6	36	6	34	6	38.5	6	41.8333	6	38	6	38.3333	6	33.8333	42	7
P37802	Transgelin-2 OS=Homo sapiens OX=9606 GN=TAGLN2	TAGLN2	81.9095	15	15	22.4	8.25	6	59.3333	6	88.3333	6	81.8333	6	78.3333	6	85.6667	6	78.6667	6	61	42	7
Q92621	Nuclear pore complex protein Nup205 OS=Homo sapiens OX=9606 GN=NUP205	NUP205	11.4811	15	15	227.8	6.19	6	7.33333	6	5	6	7	6	5.83333	6	5.16667	6	3.83333	6	4.5	42	7
Q99623	Prohibitin-2 OS=Homo sapiens OX=9606 GN=PHB2	PHB2	60.2007	15	15	33.3	9.83	6	33.8333	6	31.8333	6	34	6	37	6	34.5	6	32.5	6	28.3333	42	7
P31948	Stress-induced-phosphoprotein 1 OS=Homo sapiens OX=9606 GN=STIP1	STIP1	31.86	15	15	62.6	6.8	6	24.1667	6	28.8333	6	29.3333	6	33.1667	6	33	6	30.5	6	25.3333	42	7
O95202	Mitochondrial proton/calcium exchanger protein OS=Homo sapiens OX=9606 GN=LETM1	LETM1	30.8525	15	15	83.3	6.7	6	8.83333	6	4.66667	6	6.33333	6	6	6	5.5	6	3.83333	6	4.5	42	7
P18754	Regulator of chromosome condensation OS=Homo sapiens OX=9606 GN=RCC1	RCC1	64.6081	15	15	44.9	7.52	6	14.1667	6	14	6	17.3333	6	19.8333	6	14.6667	6	14.6667	6	14.8333	42	7
P36873	Serine/threonine-protein phosphatase PP1-gamma catalytic subunit OS=Homo sapiens OX=9606 GN=PPP1CC	PPP1CC	55.7276	15	1	37	6.54	6	22	6	26	6	26.6667	6	29	6	26.8333	6	26.3333	6	21.5	42	7
O60664	Perilipin-3 OS=Homo sapiens OX=9606 GN=PLIN3	PLIN3	56.4516	15	15	47	5.44	6	10.6667	6	8.83333	6	7.16667	6	8.33333	6	7.66667	6	5.83333	6	6.16667	42	7
O75083	WD repeat-containing protein 1 OS=Homo sapiens OX=9606 GN=WDR1	WDR1	54.6205	15	15	66.2	6.65	6	15.8333	6	25.6667	6	23.8333	6	21.8333	6	21.1667	6	19.5	6	16	42	7
P31040	Succinate dehydrogenase [ubiquinone] flavoprotein subunit, mitochondrial OS=Homo sapiens OX=9606 GN=SDHA	SDHA	43.2229	15	15	72.6	7.39	6	13.3333	6	11.5	6	10.6667	6	9.16667	6	10.5	6	8.66667	6	6.66667	42	7
O00629	Importin subunit alpha-3 OS=Homo sapiens OX=9606 GN=KPNA4	KPNA4	52.0154	15	12	57.9	4.96	6	12.8333	6	16.8333	6	17.5	6	17.5	6	15.5	6	14.5	6	12.5	42	7
E7ETE2	Histidine--tRNA ligase, cytoplasmic OS=Homo sapiens OX=9606 GN=HARS1	HARS1	38.0859	15	10	57.8	5.88	6	6.66667	6	8.66667	6	6.83333	6	7.33333	6	6.83333	6	5.66667	6	5.16667	42	7
P38919	Eukaryotic initiation factor 4A-III OS=Homo sapiens OX=9606 GN=EIF4A3	EIF4A3	54.7445	15	15	46.8	6.73	6	19.5	6	16.5	6	21	6	24.6667	6	20.8333	6	20.6667	6	17.3333	42	7
O15371	Eukaryotic translation initiation factor 3 subunit D OS=Homo sapiens OX=9606 GN=EIF3D	EIF3D	43.7956	15	15	63.9	6.05	6	9.66667	6	16.6667	6	14.8333	6	12.8333	6	15	6	12.1667	6	8.66667	42	7
E7EUC7	UTP--glucose-1-phosphate uridylyltransferase OS=Homo sapiens OX=9606 GN=UGP2	UGP2	41.3926	15	15	57.8	8.13	6	7.33333	6	15	6	12.1667	6	13.6667	6	11.1667	6	9.83333	6	9.16667	42	7
Q8IYD1	Eukaryotic peptide chain release factor GTP-binding subunit ERF3B OS=Homo sapiens OX=9606 GN=GSPT2	GSPT2	39.172	15	8	68.8	5.43	6	3.5	6	9.83333	6	7.5	6	7	6	6	6	4.16667	6	4.66667	42	7
Q7L1Q6	Basic leucine zipper and W2 domain-containing protein 1 OS=Homo sapiens OX=9606 GN=BZW1	BZW1	48.4487	15	12	48	5.92	6	8.33333	6	17.1667	6	13.3333	6	15.6667	6	15.6667	6	18	6	10.1667	42	7
A0A0G2JK23	BCL2-associated athanogene 6 OS=Homo sapiens OX=9606 GN=BAG6	BAG6	25.0883	15	15	119.3	5.6	6	8.33333	6	8	6	8.16667	6	6	6	7.5	6	5.5	6	3.83333	42	7
Q1KMD3	Heterogeneous nuclear ribonucleoprotein U-like protein 2 OS=Homo sapiens OX=9606 GN=HNRNPUL2	HNRNPUL2	29.585	15	15	85.1	4.91	6	20.3333	6	13.8333	6	19.1667	6	19.3333	6	16.5	6	15.5	6	12.3333	42	7
P52209	6-phosphogluconate dehydrogenase, decarboxylating OS=Homo sapiens OX=9606 GN=PGD	PGD	48.2402	15	15	53.1	7.23	6	20	6	36	6	32.6667	6	38.8333	6	36.8333	6	35.1667	6	24.6667	42	7
O43747	AP-1 complex subunit gamma-1 OS=Homo sapiens OX=9606 GN=AP1G1	AP1G1	28.1022	15	15	91.3	6.8	6	10.8333	6	11.3333	6	12.5	6	13	6	12.5	6	11	6	8	42	7
Q9UQ35	Serine/arginine repetitive matrix protein 2 OS=Homo sapiens OX=9606 GN=SRRM2	SRRM2	8.53924	15	15	299.4	12.06	6	9	6	7	6	7.33333	6	7.16667	6	6.66667	6	6.83333	6	4.33333	42	7
Q8WUM4	Programmed cell death 6-interacting protein OS=Homo sapiens OX=9606 GN=PDCD6IP	PDCD6IP	29.2627	15	15	96	6.52	6	8.83333	6	13.6667	6	12.1667	6	14.3333	6	14.5	6	13.8333	6	8.5	42	7
P15170	Eukaryotic peptide chain release factor GTP-binding subunit ERF3A OS=Homo sapiens OX=9606 GN=GSPT1	GSPT1	43.487	15	8	55.7	5.62	6	10.3333	6	15.3333	6	16	6	13.8333	6	13.1667	6	12	6	8.16667	42	7
Q96TA1	Protein Niban 2 OS=Homo sapiens OX=9606 GN=NIBAN2	NIBAN2	34.3164	15	15	84.1	6.19	6	6.66667	6	11	6	11.6667	6	13.6667	6	11.6667	6	11	6	7.66667	42	7
P04181	Ornithine aminotransferase, mitochondrial OS=Homo sapiens OX=9606 GN=OAT	OAT	61.959	15	15	48.5	7.03	6	9.5	6	7.16667	6	9	6	11	6	6.16667	6	6.16667	6	5.83333	42	7
B0QY89	Eukaryotic translation initiation factor 3 subunit L OS=Homo sapiens OX=9606 GN=EIF3L	EIF3L	37.5618	15	15	70.9	6.65	6	10.3333	6	16.6667	6	14	6	14.5	6	14	6	14	6	7.5	42	7
Q32MZ4	Leucine-rich repeat flightless-interacting protein 1 OS=Homo sapiens OX=9606 GN=LRRFIP1	LRRFIP1	40.099	15	15	89.2	4.65	6	10.3333	6	15.5	6	13.5	6	12.5	6	11.1667	6	10.6667	6	6.16667	42	7
O95793	Double-stranded RNA-binding protein Staufen homolog 1 OS=Homo sapiens OX=9606 GN=STAU1	STAU1	40.5546	15	14	63.1	9.44	6	9	6	9.83333	6	10	6	10.6667	6	8	6	8	6	5.16667	42	7
Q9UQE7	Structural maintenance of chromosomes protein 3 OS=Homo sapiens OX=9606 GN=SMC3	SMC3	18.7346	15	15	141.5	7.18	6	6	6	5.33333	6	7.33333	6	5.66667	6	3.5	6	3.83333	6	1.83333	42	7
Q9UBB4	Ataxin-10 OS=Homo sapiens OX=9606 GN=ATXN10	ATXN10	43.3684	15	15	53.5	5.25	6	7.16667	6	10	6	8.83333	6	9.33333	6	9.83333	6	9.16667	5	4.83333	41	7
Q9BYT8	Neurolysin, mitochondrial OS=Homo sapiens OX=9606 GN=NLN	NLN	27.983	15	15	80.6	6.64	5	1.83333	6	2.83333	6	3.16667	6	3	6	2.5	6	3	5	1.33333	40	7
P56192	Methionine--tRNA ligase, cytoplasmic OS=Homo sapiens OX=9606 GN=MARS1	MARS1	26.7778	15	15	101.1	6.16	6	3.66667	6	3.83333	6	4.16667	6	4.16667	6	5.5	6	4.16667	4	1.66667	40	7
P38606	V-type proton ATPase catalytic subunit A OS=Homo sapiens OX=9606 GN=ATP6V1A	ATP6V1A	44.2464	15	15	68.3	5.52	6	4.5	6	7.5	6	6.33333	6	5.16667	6	3.66667	6	5.16667	4	2	40	7
O60763	General vesicular transport factor p115 OS=Homo sapiens OX=9606 GN=USO1	USO1	25.2599	15	15	107.8	4.91	6	1.83333	6	4.16667	5	3.83333	6	4.16667	6	3.83333	6	4	5	0.833333	40	7
Q13753	Laminin subunit gamma-2 OS=Homo sapiens OX=9606 GN=LAMC2	LAMC2	18.3571	15	15	130.9	6.19	6	5.83333	5	2.5	6	3	5	5.5	6	2.5	6	1.5	5	1.66667	39	7
O00429	Dynamin-1-like protein OS=Homo sapiens OX=9606 GN=DNM1L	DNM1L	33.288	15	15	81.8	6.81	4	2.83333	6	7.66667	6	6	6	6.66667	6	5.83333	5	6.66667	3	2.83333	36	7
P50570	Dynamin-2 OS=Homo sapiens OX=9606 GN=DNM2	DNM2	22.4138	15	11	98	7.44	4	2.33333	6	3.66667	4	2.66667	4	3.66667	6	2.5	6	3.5	3	1	33	7
A0A0G2JPQ2	NACHT, LRR and PYD domains-containing protein 2 OS=Homo sapiens OX=9606 GN=NLRP2	NLRP2	23.3522	15	15	120.4	6.07	4	2	6	4.33333	5	3.33333	3	2.83333	6	4.33333	6	2.33333	3	0.666667	33	7
A0A0U1RQQ1	F-actin-uncapping protein LRRC16A (Fragment) OS=Homo sapiens OX=9606 GN=CARMIL1	CARMIL1	28.7554	15	1	102.5	7.97	3	1.66667	6	2.33333	6	3.33333	5	1.83333	6	1.83333	3	1.5	3	1.5	32	7
Q8WUM0	Nuclear pore complex protein Nup133 OS=Homo sapiens OX=9606 GN=NUP133	NUP133	19.6367	15	15	128.9	5.1	3	3.16667	4	2.16667	5	2.16667	6	2.33333	5	1.33333	3	1.16667	5	1	31	7
Q09028	Histone-binding protein RBBP4 OS=Homo sapiens OX=9606 GN=RBBP4	RBBP4	64	14	10	47.6	4.89	6	12.8333	6	15	6	13.3333	6	8.5	6	9.16667	6	9.66667	6	12.6667	42	7
Q6PIU2	Neutral cholesterol ester hydrolase 1 OS=Homo sapiens OX=9606 GN=NCEH1	NCEH1	45.3431	14	14	45.8	7.23	6	39.5	6	26	6	28.8333	6	34	6	26.3333	6	27.1667	6	39.1667	42	7
Q9Y3I0	RNA-splicing ligase RtcB homolog OS=Homo sapiens OX=9606 GN=RTCB	RTCB	41.1881	14	14	55.2	7.23	6	14.8333	6	9.16667	6	9.16667	6	11.6667	6	11	6	11.8333	6	13	42	7
K7ELL7	Glucosidase 2 subunit beta OS=Homo sapiens OX=9606 GN=PRKCSH	PRKCSH	36.4486	14	14	60.2	4.41	6	31.8333	6	28.8333	6	27.5	6	28.5	6	24.5	6	25.1667	6	30.6667	42	7
Q8NBJ5	Procollagen galactosyltransferase 1 OS=Homo sapiens OX=9606 GN=COLGALT1	COLGALT1	27.6527	14	14	71.6	7.31	6	6	6	6.33333	6	6.66667	6	7.66667	6	6.5	6	7	6	8.16667	42	7
P12429	Annexin A3 OS=Homo sapiens OX=9606 GN=ANXA3	ANXA3	53.2508	14	14	36.4	5.92	6	28	6	34.1667	6	30	6	29.3333	6	30.3333	6	30.1667	6	31	42	7
P48735	Isocitrate dehydrogenase [NADP], mitochondrial OS=Homo sapiens OX=9606 GN=IDH2	IDH2	37.1681	14	13	50.9	8.69	6	17.1667	6	16.1667	6	16.5	6	20.1667	6	17.5	6	17.3333	6	21	42	7
P26641	Elongation factor 1-gamma OS=Homo sapiens OX=9606 GN=EEF1G	EEF1G	50.3432	14	14	50.1	6.67	6	34.5	6	39.1667	6	32.6667	6	32.3333	6	33	6	33.8333	6	32.6667	42	7
P40926	Malate dehydrogenase, mitochondrial OS=Homo sapiens OX=9606 GN=MDH2	MDH2	56.213	14	14	35.5	8.68	6	69.3333	6	63.3333	6	60.3333	6	66.6667	6	64.6667	6	63	6	65.3333	42	7
P39656	Dolichyl-diphosphooligosaccharide--protein glycosyltransferase 48 kDa subunit OS=Homo sapiens OX=9606 GN=DDOST	DDOST	50.2193	14	14	50.8	6.55	6	27.5	6	21.3333	6	24.8333	6	21.6667	6	21.3333	6	20.3333	6	21	42	7
P45880	Voltage-dependent anion-selective channel protein 2 OS=Homo sapiens OX=9606 GN=VDAC2	VDAC2	62.9252	14	14	31.5	7.56	6	46.1667	6	36.8333	6	42	6	43.8333	6	42.8333	6	40.3333	6	41.6667	42	7
A0A590UK29	NAD(P) transhydrogenase, mitochondrial OS=Homo sapiens OX=9606 GN=NNT	NNT	40.691	14	1	55.7	8.78	6	8.5	6	4	6	6.33333	6	8	6	6.83333	6	6.66667	6	7.5	42	7
A0A2R8Y5A3	Catenin beta-1 OS=Homo sapiens OX=9606 GN=CTNNB1	CTNNB1	31.9285	14	10	85.6	5.97	6	11.5	6	6.33333	6	8.16667	6	8	6	6.33333	6	7	6	7.33333	42	7
Q14254	Flotillin-2 OS=Homo sapiens OX=9606 GN=FLOT2	FLOT2	39.0187	14	1	47	5.25	6	10.8333	6	6.5	6	8.33333	6	7.5	6	5.16667	6	5.33333	6	6.83333	42	7
A0A6Q8PFE1	Apoptosis-inducing factor 1, mitochondrial OS=Homo sapiens OX=9606 GN=AIFM1	AIFM1	31.9936	14	14	67.9	8.94	6	20.6667	6	16	6	18	6	16.8333	6	16.8333	6	15.5	6	15.1667	42	7
P42765	3-ketoacyl-CoA thiolase, mitochondrial OS=Homo sapiens OX=9606 GN=ACAA2	ACAA2	65.4912	14	14	41.9	8.09	6	18.1667	6	20.8333	6	23	6	21.6667	6	19	6	19.6667	6	19.5	42	7
J3QLD9	Flotillin OS=Homo sapiens OX=9606 GN=FLOT2	FLOT2	41.3551	14	1	47.1	5.31	6	10.1667	6	6.5	6	8.5	6	7.5	6	5.33333	6	5.33333	6	6.5	42	7
Q8N1F7	Nuclear pore complex protein Nup93 OS=Homo sapiens OX=9606 GN=NUP93	NUP93	26.1294	14	14	93.4	5.72	6	8	6	5	6	4.66667	6	6.16667	6	5.66667	6	4.66667	6	5.33333	42	7
Q99714	3-hydroxyacyl-CoA dehydrogenase type-2 OS=Homo sapiens OX=9606 GN=HSD17B10	HSD17B10	81.6092	14	14	26.9	7.78	6	29.3333	6	29.3333	6	28.6667	6	34.6667	6	29	6	29.1667	6	29.8333	42	7
Q14240	Eukaryotic initiation factor 4A-II OS=Homo sapiens OX=9606 GN=EIF4A2	EIF4A2	42.2604	14	8	46.4	5.48	6	24	6	34.6667	6	30.8333	6	34.3333	6	36.6667	6	32	6	29.5	42	7
Q15293	Reticulocalbin-1 OS=Homo sapiens OX=9606 GN=RCN1	RCN1	64.0483	14	14	38.9	5	6	27.5	6	29	6	28.5	6	29.6667	6	27.8333	6	26.3333	6	25.3333	42	7
Q9NVI7	ATPase family AAA domain-containing protein 3A OS=Homo sapiens OX=9606 GN=ATAD3A	ATAD3A	31.0726	14	8	71.3	8.98	6	4.66667	6	2.83333	6	4.5	6	4.5	6	2.16667	6	4.16667	6	3.83333	42	7
P07339	Cathepsin D OS=Homo sapiens OX=9606 GN=CTSD	CTSD	44.1748	14	14	44.5	6.54	6	37.8333	6	37.3333	6	39.3333	6	40	6	38.5	6	38.1667	6	33.5	42	7
Q06323	Proteasome activator complex subunit 1 OS=Homo sapiens OX=9606 GN=PSME1	PSME1	66.6667	14	14	28.7	6.02	6	20.1667	6	23.6667	6	17.1667	6	21.1667	6	20	6	17.8333	6	17.6667	42	7
Q99959	Plakophilin-2 OS=Homo sapiens OX=9606 GN=PKP2	PKP2	26.5607	14	14	97.4	9.33	6	3.66667	6	4.33333	6	4	6	3.66667	6	3	6	2.33333	6	3	42	7
P19012	Keratin, type I cytoskeletal 15 OS=Homo sapiens OX=9606 GN=KRT15	KRT15	19.7368	14	1	49.2	4.77	6	43.1667	6	36.5	6	37	6	35.3333	6	29.8333	6	30.8333	6	28	42	7
Q14195	Dihydropyrimidinase-related protein 3 OS=Homo sapiens OX=9606 GN=DPYSL3	DPYSL3	46.4912	14	12	61.9	6.49	6	2.66667	6	6.66667	6	5.66667	6	4.5	6	5	6	4.66667	6	3.5	42	7
P23246	Splicing factor, proline- and glutamine-rich OS=Homo sapiens OX=9606 GN=SFPQ	SFPQ	30.4102	14	13	76.1	9.44	6	25	6	28	6	33.5	6	28.6667	6	26.1667	6	25.6667	6	22.1667	42	7
Q12797	Aspartyl/asparaginyl beta-hydroxylase OS=Homo sapiens OX=9606 GN=ASPH	ASPH	29.4195	14	14	85.8	5.01	6	9.33333	6	9.16667	6	10.8333	6	11.6667	6	10.3333	6	9.5	6	9	42	7
P62195	26S proteasome regulatory subunit 8 OS=Homo sapiens OX=9606 GN=PSMC5	PSMC5	45.5665	14	13	45.6	7.55	6	15.6667	6	18.5	6	17.5	6	19.6667	6	20.5	6	19.1667	6	15.1667	42	7
Q16881	Thioredoxin reductase 1, cytoplasmic OS=Homo sapiens OX=9606 GN=TXNRD1	TXNRD1	38.6749	14	13	70.9	7.39	6	11.5	6	23.5	6	16.3333	6	15.3333	6	17.6667	6	14	6	11.6667	42	7
P35749	Myosin-11 OS=Homo sapiens OX=9606 GN=MYH11	MYH11	8.56998	14	2	227.2	5.5	6	24.6667	6	27.8333	6	26	6	29.1667	6	30.8333	6	28.3333	6	21.6667	42	7
P52597	Heterogeneous nuclear ribonucleoprotein F OS=Homo sapiens OX=9606 GN=HNRNPF	HNRNPF	61.4458	14	12	45.6	5.58	6	40	6	39.1667	6	44	6	45	6	42.3333	6	42.8333	6	32.8333	42	7
Q9NUQ6	SPATS2-like protein OS=Homo sapiens OX=9606 GN=SPATS2L	SPATS2L	34.0502	14	14	61.7	9.64	6	19	6	19.3333	6	18.8333	6	15.3333	6	18.3333	6	15.3333	6	11.1667	42	7
Q9UMS4	Pre-mRNA-processing factor 19 OS=Homo sapiens OX=9606 GN=PRPF19	PRPF19	58.7302	14	14	55.1	6.61	6	24.3333	6	24.6667	6	22.5	6	22.6667	6	19.1667	6	19.1667	6	16.5	42	7
Q9Y6E2	Basic leucine zipper and W2 domain-containing protein 2 OS=Homo sapiens OX=9606 GN=BZW2	BZW2	42.2434	14	11	48.1	6.68	6	8	6	16.5	6	15	6	15.6667	6	16.6667	6	13.8333	6	10.1667	42	7
Q15233	Non-POU domain-containing octamer-binding protein OS=Homo sapiens OX=9606 GN=NONO	NONO	46.2845	14	13	54.2	8.95	6	39.6667	6	41.6667	6	46.6667	6	47.5	6	43.8333	6	42	6	30.6667	42	7
Q14498	RNA-binding protein 39 OS=Homo sapiens OX=9606 GN=RBM39	RBM39	39.0566	14	14	59.3	10.1	6	9.33333	6	9.33333	6	10.5	6	10.3333	6	8.33333	6	8	6	6.16667	42	7
A0A0J9YVP6	60 kDa poly(U)-binding-splicing factor (Fragment) OS=Homo sapiens OX=9606 GN=PUF60	PUF60	47.7528	14	1	57.4	5.35	6	11.6667	6	15.1667	6	15.5	6	12.5	6	14.3333	6	13.1667	6	7.16667	42	7
Q5JTZ9	Alanine--tRNA ligase, mitochondrial OS=Homo sapiens OX=9606 GN=AARS2	AARS2	28.0203	14	14	107.3	6.27	6	2.66667	6	2	6	2.33333	6	3.83333	6	3.33333	6	1.5	6	2.16667	42	7
Q96G03	Phosphoglucomutase-2 OS=Homo sapiens OX=9606 GN=PGM2	PGM2	35.7843	14	14	68.2	6.73	6	2.5	6	5.33333	6	5.5	6	5.5	6	3.5	6	4.5	6	3	42	7
Q9UHX1	Poly(U)-binding-splicing factor PUF60 OS=Homo sapiens OX=9606 GN=PUF60	PUF60	48.6583	14	1	59.8	5.29	6	10.5	6	14.3333	6	14.5	6	11.3333	6	13.3333	6	11.6667	6	6.16667	42	7
Q7L2H7	Eukaryotic translation initiation factor 3 subunit M OS=Homo sapiens OX=9606 GN=EIF3M	EIF3M	54.2781	14	14	42.5	5.63	6	5.66667	6	8.66667	6	8.66667	6	7.33333	6	9.16667	6	6.33333	6	3.5	42	7
Q9Y4W6	AFG3-like protein 2 OS=Homo sapiens OX=9606 GN=AFG3L2	AFG3L2	24.9686	14	13	88.5	8.66	6	5.5	6	3.33333	6	4.66667	6	4.83333	6	4	5	3.5	6	4.66667	41	7
Q9NQR4	Omega-amidase NIT2 OS=Homo sapiens OX=9606 GN=NIT2	NIT2	69.2029	14	14	30.6	7.21	5	3.33333	6	6.66667	6	8.33333	6	6	6	7.33333	6	6.33333	6	4	41	7
Q6XQN6	Nicotinate phosphoribosyltransferase OS=Homo sapiens OX=9606 GN=NAPRT	NAPRT	43.4944	14	14	57.5	5.68	6	3.66667	6	10.1667	6	9.5	6	7.16667	6	9.83333	6	7.16667	5	3.66667	41	7
Q9H2U1	ATP-dependent DNA/RNA helicase DHX36 OS=Homo sapiens OX=9606 GN=DHX36	DHX36	22.2222	14	14	114.7	7.68	6	3	6	5.16667	6	5.83333	6	3.33333	6	3.16667	6	2.33333	4	1	40	7
P08243	Asparagine synthetase [glutamine-hydrolyzing] OS=Homo sapiens OX=9606 GN=ASNS	ASNS	39.5722	14	14	64.3	6.86	6	3.66667	6	15.3333	6	9.66667	6	7	6	10.3333	4	8.16667	5	5.16667	39	7
Q14008	Cytoskeleton-associated protein 5 OS=Homo sapiens OX=9606 GN=CKAP5	CKAP5	11.2205	14	14	225.4	7.8	6	2.66667	6	4.5	5	2.16667	6	4.5	6	3.66667	6	2.66667	4	1	39	7
Q96P70	Importin-9 OS=Homo sapiens OX=9606 GN=IPO9	IPO9	25.4563	14	14	115.9	4.81	6	6.5	5	7.83333	6	8.16667	6	6	6	5.16667	6	5.33333	3	3.5	38	7
P52701	DNA mismatch repair protein Msh6 OS=Homo sapiens OX=9606 GN=MSH6	MSH6	15.0735	14	14	152.7	6.9	6	3.33333	6	3.33333	6	4.5	6	3.16667	5	2	5	3.33333	4	1.16667	38	7
P11498	Pyruvate carboxylase, mitochondrial OS=Homo sapiens OX=9606 GN=PC	PC	19.0153	14	14	129.6	6.84	4	2	4	0.666667	6	2	6	2	2	0.5	5	1.16667	5	1.66667	32	7
Q5UIP0	Telomere-associated protein RIF1 OS=Homo sapiens OX=9606 GN=RIF1	RIF1	8.5356	14	14	274.3	5.52	4	4	4	2.33333	4	2.16667	5	1	5	1	4	1	2	0.333333	28	7
O95602	DNA-directed RNA polymerase I subunit RPA1 OS=Homo sapiens OX=9606 GN=POLR1A	POLR1A	13.5465	14	14	194.7	7.03	3	1.83333	5	1.5	5	2	4	1.33333	3	0.5	3	0.666667	2	0.5	25	7
P62805	Histone H4 OS=Homo sapiens OX=9606 GN=H4C1	H4C1	57.2816	13	13	11.4	11.36	6	92.8333	6	80.1667	6	82	6	87.5	6	77	6	81.5	6	107.833	42	7
P38117	Electron transfer flavoprotein subunit beta OS=Homo sapiens OX=9606 GN=ETFB	ETFB	52.1569	13	13	27.8	8.1	6	30	6	26.5	6	29.8333	6	29.5	6	26.8333	6	29	6	33.8333	42	7
Q9P258	Protein RCC2 OS=Homo sapiens OX=9606 GN=RCC2	RCC2	37.5479	13	13	56	8.78	6	7.83333	6	5.66667	6	6.83333	6	5.33333	6	4.66667	6	7.5	6	6	42	7
P09543	2',3'-cyclic-nucleotide 3'-phosphodiesterase OS=Homo sapiens OX=9606 GN=CNP	CNP	36.5796	13	13	47.5	9.07	6	12.3333	6	9.5	6	12.1667	6	12.1667	6	9.83333	6	10.6667	6	13.6667	42	7
Q15008	26S proteasome non-ATPase regulatory subunit 6 OS=Homo sapiens OX=9606 GN=PSMD6	PSMD6	43.7018	13	13	45.5	5.62	6	8.16667	6	6.66667	6	6.5	6	6	6	6.66667	6	7.33333	6	6.5	42	7
P28331	NADH-ubiquinone oxidoreductase 75 kDa subunit, mitochondrial OS=Homo sapiens OX=9606 GN=NDUFS1	NDUFS1	31.4993	13	13	79.4	6.23	6	8.5	6	6.83333	6	7.83333	6	6.66667	6	6.66667	6	7.16667	6	7	42	7
P11177	Pyruvate dehydrogenase E1 component subunit beta, mitochondrial OS=Homo sapiens OX=9606 GN=PDHB	PDHB	57.1031	13	13	39.2	6.65	6	14.8333	6	13.1667	6	13	6	14	6	8.83333	6	9.66667	6	14.5	42	7
P55084	Trifunctional enzyme subunit beta, mitochondrial OS=Homo sapiens OX=9606 GN=HADHB	HADHB	40.9283	13	13	51.3	9.41	6	32.6667	6	25	6	26.5	6	27	6	25	6	24	6	27.8333	42	7
O94905	Erlin-2 OS=Homo sapiens OX=9606 GN=ERLIN2	ERLIN2	51.9174	13	11	37.8	5.62	6	22.1667	6	21.1667	6	20.5	6	20.5	6	20.6667	6	19	6	20.6667	42	7
Q7Z2W4	Zinc finger CCCH-type antiviral protein 1 OS=Homo sapiens OX=9606 GN=ZC3HAV1	ZC3HAV1	22.8381	13	13	101.4	8.4	6	3.66667	6	3.5	6	3	6	3.5	6	2.33333	6	3.33333	6	3.5	42	7
Q6PI48	Aspartate--tRNA ligase, mitochondrial OS=Homo sapiens OX=9606 GN=DARS2	DARS2	32.2481	13	13	73.5	8.02	6	8.16667	6	7	6	6.5	6	8.5	6	8.33333	6	7.16667	6	8.33333	42	7
P07954	Fumarate hydratase, mitochondrial OS=Homo sapiens OX=9606 GN=FH	FH	46.8627	13	13	54.6	8.76	6	26.1667	6	25.8333	6	25	6	26.8333	6	25.3333	6	25.5	6	26	42	7
P05141	ADP/ATP translocase 2 OS=Homo sapiens OX=9606 GN=SLC25A5	SLC25A5	44.6309	13	6	32.8	9.69	6	31.5	6	28	6	29.1667	6	28.3333	6	29.8333	6	26.1667	6	27.1667	42	7
Q9Y512	Sorting and assembly machinery component 50 homolog OS=Homo sapiens OX=9606 GN=SAMM50	SAMM50	35.6077	13	13	51.9	6.9	6	10.6667	6	6.83333	6	8.66667	6	7.5	6	5.5	6	7.66667	6	7.16667	42	7
E7EPK1	Septin-7 OS=Homo sapiens OX=9606 GN=SEPTIN7	SEPTIN7	45.5378	13	12	50.7	8.63	6	18.6667	6	16.5	6	15.8333	6	13.8333	6	15.3333	6	15.3333	6	13.1667	42	7
Q9UJZ1	Stomatin-like protein 2, mitochondrial OS=Homo sapiens OX=9606 GN=STOML2	STOML2	55.3371	13	13	38.5	7.39	6	16.1667	6	12.3333	6	12.6667	6	13.1667	6	11.1667	6	11	6	12.5	42	7
P31937	3-hydroxyisobutyrate dehydrogenase, mitochondrial OS=Homo sapiens OX=9606 GN=HIBADH	HIBADH	62.2024	13	13	35.3	8.13	6	18.5	6	19.8333	6	19	6	23	6	18	6	18.1667	6	21.8333	42	7
Q7L0Y3	tRNA methyltransferase 10 homolog C OS=Homo sapiens OX=9606 GN=TRMT10C	TRMT10C	42.928	13	13	47.3	9.36	6	4.83333	6	5	6	4.83333	6	5.16667	6	3.16667	6	3.66667	6	4.83333	42	7
Q9UJS0	Calcium-binding mitochondrial carrier protein Aralar2 OS=Homo sapiens OX=9606 GN=SLC25A13	SLC25A13	30.0741	13	10	74.1	8.62	6	5.5	6	3.66667	6	2.83333	6	2.5	6	1.5	6	2.33333	6	2.33333	42	7
P09651	Heterogeneous nuclear ribonucleoprotein A1 OS=Homo sapiens OX=9606 GN=HNRNPA1	HNRNPA1	44.086	13	5	38.7	9.13	6	50.5	6	54.5	6	58.8333	6	50.1667	6	47.3333	6	47.1667	6	46.5	42	7
P05198	Eukaryotic translation initiation factor 2 subunit 1 OS=Homo sapiens OX=9606 GN=EIF2S1	EIF2S1	48.254	13	13	36.1	5.08	6	12	6	13.6667	6	12.3333	6	10	6	12.5	6	12	6	9.16667	42	7
C9J2C0	Tubulin alpha chain (Fragment) OS=Homo sapiens OX=9606 GN=TUBA8	TUBA8	37.045	13	1	52	5.31	6	49.6667	6	66.5	6	58.5	6	57.6667	6	61.1667	6	58.6667	6	52.5	42	7
P42167	Lamina-associated polypeptide 2, isoforms beta/gamma OS=Homo sapiens OX=9606 GN=TMPO	TMPO	45.5947	13	6	50.6	9.38	6	23.5	6	22	6	24	6	22.3333	6	20.1667	6	20.1667	6	20.1667	42	7
Q16643	Drebrin OS=Homo sapiens OX=9606 GN=DBN1	DBN1	38.5208	13	13	71.4	4.45	6	14	6	12	6	11.8333	6	11.8333	6	9.33333	6	9.83333	6	10.6667	42	7
Q08945	FACT complex subunit SSRP1 OS=Homo sapiens OX=9606 GN=SSRP1	SSRP1	26.7983	13	13	81	6.87	6	10.1667	6	10.6667	6	12.3333	6	10	6	9.33333	6	8.83333	6	9	42	7
P51991	Heterogeneous nuclear ribonucleoprotein A3 OS=Homo sapiens OX=9606 GN=HNRNPA3	HNRNPA3	39.418	13	13	39.6	9.01	6	31	6	33	6	32.8333	6	35.3333	6	32.6667	6	33.1667	6	31.5	42	7
Q96CS3	FAS-associated factor 2 OS=Homo sapiens OX=9606 GN=FAF2	FAF2	51.0112	13	13	52.6	5.62	6	9.33333	6	9.83333	6	8.33333	6	11.1667	6	8.66667	6	8.83333	6	9.83333	42	7
Q58FF7	Putative heat shock protein HSP 90-beta-3 OS=Homo sapiens OX=9606 GN=HSP90AB3P	HSP90AB3P	22.1106	13	1	68.3	4.79	6	73.3333	6	100.667	6	91.1667	6	78.3333	6	84.1667	6	80.6667	6	68.6667	42	7
P13804	Electron transfer flavoprotein subunit alpha, mitochondrial OS=Homo sapiens OX=9606 GN=ETFA	ETFA	60.0601	13	13	35.1	8.38	6	45.6667	6	52.5	6	58.3333	6	59	6	51.1667	6	46.5	6	49.5	42	7
P52788	Spermine synthase OS=Homo sapiens OX=9606 GN=SMS	SMS	60.1093	13	13	41.2	5.02	6	10.1667	6	17.3333	6	13.1667	6	16.1667	6	15.3333	6	15.3333	6	13.5	42	7
P31946	14-3-3 protein beta/alpha OS=Homo sapiens OX=9606 GN=YWHAB	YWHAB	61.7886	13	9	28.1	4.83	6	40.6667	6	53.5	6	52.3333	6	52.1667	6	53.8333	6	53	6	42.6667	42	7
Q96AE4	Far upstream element-binding protein 1 OS=Homo sapiens OX=9606 GN=FUBP1	FUBP1	33.3851	13	6	67.5	7.61	6	22.8333	6	18.3333	6	19	6	19.1667	6	17.1667	6	15	6	15.6667	42	7
P09211	Glutathione S-transferase P OS=Homo sapiens OX=9606 GN=GSTP1	GSTP1	70	13	13	23.3	5.64	6	42.1667	6	63	6	57.3333	6	49.5	6	55	6	54.8333	6	40.3333	42	7
P05388	60S acidic ribosomal protein P0 OS=Homo sapiens OX=9606 GN=RPLP0	RPLP0	54.5741	13	13	34.3	5.97	6	28.8333	6	37	6	34	6	34.1667	6	37.1667	6	35	6	27.8333	42	7
P10253	Lysosomal alpha-glucosidase OS=Homo sapiens OX=9606 GN=GAA	GAA	24.3697	13	13	105.3	6	6	6	6	5.83333	6	7	6	7.16667	6	5.5	6	4.66667	6	5.83333	42	7
A0A087X2I1	26S proteasome regulatory subunit 10B OS=Homo sapiens OX=9606 GN=PSMC6	PSMC6	48.6352	13	13	45.8	7.78	6	20.3333	6	23.6667	6	21.5	6	22.3333	6	21.1667	6	19.6667	6	18	42	7
P19224	UDP-glucuronosyltransferase 1-6 OS=Homo sapiens OX=9606 GN=UGT1A6	UGT1A6	36.0902	13	7	60.7	8.41	6	16.8333	6	16.5	6	14.5	6	17.8333	6	13	6	14.5	6	14.3333	42	7
P22087	rRNA 2'-O-methyltransferase fibrillarin OS=Homo sapiens OX=9606 GN=FBL	FBL	58.8785	13	13	33.8	10.18	6	15.3333	6	15.3333	6	15.5	6	13.6667	6	14.1667	6	13.3333	6	10.8333	42	7
P17980	26S proteasome regulatory subunit 6A OS=Homo sapiens OX=9606 GN=PSMC3	PSMC3	49.4305	13	13	49.2	5.24	6	13.3333	6	15.3333	6	15.6667	6	17.5	6	19	6	18.3333	6	13.8333	42	7
P30419	Glycylpeptide N-tetradecanoyltransferase 1 OS=Homo sapiens OX=9606 GN=NMT1	NMT1	40.9274	13	13	56.8	7.8	6	9.16667	6	12	6	12	6	10.6667	6	11.1667	6	10.8333	6	8.16667	42	7
P16435	NADPH--cytochrome P450 reductase OS=Homo sapiens OX=9606 GN=POR	POR	29.6898	13	13	76.6	5.58	6	5.33333	6	6.16667	6	7.33333	6	5.66667	6	4	6	4	6	4.33333	42	7
Q15366	Poly(rC)-binding protein 2 OS=Homo sapiens OX=9606 GN=PCBP2	PCBP2	63.0137	13	2	38.6	6.79	6	12.6667	6	15.5	6	14	6	13.8333	6	13.5	6	13.6667	6	10.5	42	7
P49257	Protein ERGIC-53 OS=Homo sapiens OX=9606 GN=LMAN1	LMAN1	40	13	13	57.5	6.77	6	28.8333	6	22.1667	6	25.1667	6	26.6667	6	22.5	6	22	6	20	42	7
P20073	Annexin A7 OS=Homo sapiens OX=9606 GN=ANXA7	ANXA7	26.0246	13	13	52.7	5.68	6	12.8333	6	18	6	16.3333	6	13.5	6	15.8333	6	13	6	10	42	7
O94826	Mitochondrial import receptor subunit TOM70 OS=Homo sapiens OX=9606 GN=TOMM70	TOMM70	41.4474	13	13	67.4	7.12	6	8.16667	6	7.66667	6	6.33333	6	6.83333	6	7.83333	6	7	6	5	42	7
Q9HAW8	UDP-glucuronosyltransferase 1A10 OS=Homo sapiens OX=9606 GN=UGT1A10	UGT1A10	44.1509	13	7	59.8	7.3	6	14	6	13.8333	6	15.1667	6	16.6667	6	13.8333	6	15.5	6	11.5	42	7
P26196	Probable ATP-dependent RNA helicase DDX6 OS=Homo sapiens OX=9606 GN=DDX6	DDX6	40.3727	13	13	54.4	8.66	6	5.33333	6	6.33333	6	6.83333	6	6.33333	6	6	6	5.33333	6	4.16667	42	7
Q5JRX3	Presequence protease, mitochondrial OS=Homo sapiens OX=9606 GN=PITRM1	PITRM1	21.5043	13	13	117.3	6.92	6	4.33333	6	4.83333	6	6.33333	6	6.5	6	3.66667	6	4.83333	6	4	42	7
B0QZ18	Copine-1 OS=Homo sapiens OX=9606 GN=CPNE1	CPNE1	41.5129	13	13	59.7	6.04	6	10.3333	6	24	6	20.5	6	18	6	15	6	14.3333	6	10.8333	42	7
P30740	Leukocyte elastase inhibitor OS=Homo sapiens OX=9606 GN=SERPINB1	SERPINB1	47.2296	13	12	42.7	6.28	6	10.8333	6	16.6667	6	16.6667	6	15.8333	6	17.1667	6	14.5	6	9	42	7
Q15067	Peroxisomal acyl-coenzyme A oxidase 1 OS=Homo sapiens OX=9606 GN=ACOX1	ACOX1	31.6667	13	13	74.4	8.16	6	8.33333	6	6	6	5.83333	6	4.83333	6	6	6	4.66667	6	2.66667	42	7
O00425	Insulin-like growth factor 2 mRNA-binding protein 3 OS=Homo sapiens OX=9606 GN=IGF2BP3	IGF2BP3	33.6788	13	11	63.7	8.87	6	16.3333	6	12.5	6	11.3333	6	14.5	6	12.8333	6	12.3333	6	7.83333	42	7
P52292	Importin subunit alpha-1 OS=Homo sapiens OX=9606 GN=KPNA2	KPNA2	40.0756	13	13	57.8	5.4	6	9.16667	6	13.3333	6	10.1667	6	7.16667	6	11.5	6	10.6667	6	3.33333	42	7
O95861	3'(2'),5'-bisphosphate nucleotidase 1 OS=Homo sapiens OX=9606 GN=BPNT1	BPNT1	64.6104	13	13	33.4	5.69	6	4.33333	6	7.33333	6	7.16667	6	7	6	6.66667	6	6.33333	6	3	42	7
P42285	Exosome RNA helicase MTR4 OS=Homo sapiens OX=9606 GN=MTREX	MTREX	21.1132	13	13	117.7	6.52	6	4.5	6	6.66667	6	6.83333	6	6	6	5.5	6	5.33333	6	2.33333	42	7
O43237	Cytoplasmic dynein 1 light intermediate chain 2 OS=Homo sapiens OX=9606 GN=DYNC1LI2	DYNC1LI2	40.0407	13	12	54.1	6.38	6	2.83333	6	5.33333	6	5.5	6	3	6	3.16667	6	2.33333	5	1.83333	41	7
P51398	28S ribosomal protein S29, mitochondrial OS=Homo sapiens OX=9606 GN=DAP3	DAP3	46.2312	13	13	45.5	8.88	6	5.5	6	5.66667	6	5.5	6	5.16667	6	4.16667	6	4.16667	5	2.83333	41	7
P22033	Methylmalonyl-CoA mutase, mitochondrial OS=Homo sapiens OX=9606 GN=MMUT	MMUT	27.8667	13	13	83.1	6.93	5	2.5	6	2.5	6	3.33333	6	5.5	6	3.5	6	4.16667	6	2.83333	41	7
D3DQV9	Eukaryotic translation initiation factor 4 gamma 2 (Fragment) OS=Homo sapiens OX=9606 GN=EIF4G2	EIF4G2	22.3815	13	13	102.3	7.14	6	3.83333	6	4	6	2.83333	6	3	6	3.66667	6	3.5	5	1.16667	41	7
O76094	Signal recognition particle subunit SRP72 OS=Homo sapiens OX=9606 GN=SRP72	SRP72	29.8063	13	13	74.6	9.26	6	5.83333	6	11	6	10.8333	6	11.6667	6	10	6	9	5	4.33333	41	7
A0A1B0GVF3	Carnitine O-palmitoyltransferase 2, mitochondrial OS=Homo sapiens OX=9606 GN=CPT2	CPT2	32.0896	13	13	75.2	8.5	6	3.66667	6	4.33333	6	4	6	5.16667	6	2.66667	6	2.33333	4	3	40	7
P30566	Adenylosuccinate lyase OS=Homo sapiens OX=9606 GN=ADSL	ADSL	41.9421	13	13	54.9	7.11	4	3.83333	6	8.83333	6	6.66667	6	6.16667	6	5	6	4.83333	6	2	40	7
Q12788	Transducin beta-like protein 3 OS=Homo sapiens OX=9606 GN=TBL3	TBL3	26.2376	13	13	89	6.9	6	3	4	1	5	1.33333	6	1.66667	6	1.33333	6	2.33333	6	1.5	39	7
Q7L576	Cytoplasmic FMR1-interacting protein 1 OS=Homo sapiens OX=9606 GN=CYFIP1	CYFIP1	15.7223	13	13	145.1	6.9	4	1.33333	6	5.66667	6	5.83333	6	5.33333	6	3.33333	6	2.83333	5	2.66667	39	7
C9JIF9	Acyl-peptide hydrolase OS=Homo sapiens OX=9606 GN=APEH	APEH	35.4138	13	13	81.6	5.54	3	2.83333	6	7	6	5.83333	6	3.83333	6	3.66667	6	3	5	2	38	7
Q9NTJ3	Structural maintenance of chromosomes protein 4 OS=Homo sapiens OX=9606 GN=SMC4	SMC4	15.295	13	13	147.1	6.79	6	2.83333	6	5	6	4	4	1.83333	6	3.83333	6	2	4	0.833333	38	7
A6NEM2	Host cell factor 1 OS=Homo sapiens OX=9606 GN=HCFC1	HCFC1	11.25	13	13	213.3	7.33	5	4.66667	5	1	6	2.16667	6	3.16667	6	1.83333	6	2.16667	4	0.833333	38	7
Q8IY81	pre-rRNA 2'-O-ribose RNA methyltransferase FTSJ3 OS=Homo sapiens OX=9606 GN=FTSJ3	FTSJ3	28.8076	13	13	96.5	8.4	6	4	6	4.33333	6	4.16667	6	3.16667	6	2.5	5	2.83333	3	0.5	38	7
A0A2R8YE63	Epidermal growth factor receptor kinase substrate 8 OS=Homo sapiens OX=9606 GN=EPS8	EPS8	28.7247	13	13	93.7	8.15	5	1.66667	6	2.66667	6	2.83333	6	1.83333	5	1.16667	6	2	3	0.833333	37	7
Q9NZL4	Hsp70-binding protein 1 OS=Homo sapiens OX=9606 GN=HSPBP1	HSPBP1	47.6323	13	13	39.3	5.21	5	2.33333	6	2	5	1.5	6	2.16667	6	2.83333	6	2	3	0.5	37	7
Q15020	Squamous cell carcinoma antigen recognized by T-cells 3 OS=Homo sapiens OX=9606 GN=SART3	SART3	20.6646	13	13	109.9	5.57	5	2.5	6	1.33333	5	2.33333	6	2.16667	5	1.66667	4	1	5	1.33333	36	7
Q9Y6D6	Brefeldin A-inhibited guanine nucleotide-exchange protein 1 OS=Homo sapiens OX=9606 GN=ARFGEF1	ARFGEF1	11.0871	13	8	208.6	5.85	6	3.66667	6	3.66667	6	3	5	1.5	6	2	4	1.16667	2	0.666667	35	7
Q8TEX9	Importin-4 OS=Homo sapiens OX=9606 GN=IPO4	IPO4	18.6864	13	13	118.6	4.96	5	1.66667	6	5.33333	5	5.66667	6	4.66667	6	4.16667	4	2.66667	3	0.5	35	7
P57740	Nuclear pore complex protein Nup107 OS=Homo sapiens OX=9606 GN=NUP107	NUP107	23.1351	13	13	106.3	5.43	5	3	5	2.16667	6	2.66667	6	2.33333	6	2.83333	4	2.5	2	0.333333	34	7
O94874	E3 UFM1-protein ligase 1 OS=Homo sapiens OX=9606 GN=UFL1	UFL1	22.5441	13	13	89.5	6.79	6	2.33333	5	2.33333	4	1.83333	4	1.83333	5	2.33333	3	2.33333	2	0.333333	29	7
E7EQN9	Phosphatidylinositol-3,4-bisphosphate 4-phosphatase OS=Homo sapiens OX=9606 GN=INPP4B	INPP4B	27.3987	13	13	105.9	6.01	3	1.5	6	2.66667	3	1.5	4	1.66667	5	1.5	2	0.833333	3	0.666667	26	7
Q12769	Nuclear pore complex protein Nup160 OS=Homo sapiens OX=9606 GN=NUP160	NUP160	15.5292	13	13	162	5.5	3	1.5	5	1.66667	3	1.16667	5	1.33333	2	0.5	4	0.833333	1	0.333333	23	7
X5CMH5	Antigen peptide transporter 2 OS=Homo sapiens OX=9606 GN=TAP2	TAP2	28.0228	12	12	77.6	7.85	6	4	6	2.83333	6	3.66667	6	3	6	2.5	6	2	6	8.16667	42	7
Q14165	Malectin OS=Homo sapiens OX=9606 GN=MLEC	MLEC	42.8082	12	12	32.2	5.41	6	22.5	6	16	6	14.5	6	13.8333	6	13.6667	6	14.5	6	19.6667	42	7
O75367	Core histone macro-H2A.1 OS=Homo sapiens OX=9606 GN=MACROH2A1	MACROH2A1	50	12	10	39.6	9.79	6	35.6667	6	35.6667	6	36.1667	6	35.3333	6	32.3333	6	33.5	6	40.1667	42	7
Q8NBS9	Thioredoxin domain-containing protein 5 OS=Homo sapiens OX=9606 GN=TXNDC5	TXNDC5	43.9815	12	12	47.6	5.97	6	15.1667	6	14.6667	6	14.5	6	15.6667	6	13.8333	6	13.8333	6	17.6667	42	7
P41091	Eukaryotic translation initiation factor 2 subunit 3 OS=Homo sapiens OX=9606 GN=EIF2S3	EIF2S3	40.678	12	12	51.1	8.4	6	23.8333	6	17.3333	6	12.5	6	14.1667	6	14.1667	6	15.3333	6	15.8333	42	7
P51149	Ras-related protein Rab-7a OS=Homo sapiens OX=9606 GN=RAB7A	RAB7A	69.0821	12	12	23.5	6.7	6	38.6667	6	32.1667	6	32.3333	6	32.1667	6	30	6	30	6	35.3333	42	7
P00387	NADH-cytochrome b5 reductase 3 OS=Homo sapiens OX=9606 GN=CYB5R3	CYB5R3	67.4419	12	12	34.2	7.59	6	29.8333	6	22	6	24.8333	6	26.6667	6	22	6	22.1667	6	28.6667	42	7
P37837	Transaldolase OS=Homo sapiens OX=9606 GN=TALDO1	TALDO1	46.8843	12	12	37.5	6.81	6	20.6667	6	24.5	6	25.5	6	22.3333	6	23.1667	6	22	6	23.6667	42	7
P04040	Catalase OS=Homo sapiens OX=9606 GN=CAT	CAT	39.2789	12	12	59.7	7.39	6	2.66667	6	4	6	3.33333	6	3.16667	6	3	6	2.33333	6	3.33333	42	7
P00492	Hypoxanthine-guanine phosphoribosyltransferase OS=Homo sapiens OX=9606 GN=HPRT1	HPRT1	76.1468	12	12	24.6	6.68	6	14	6	17.6667	6	14.6667	6	15.3333	6	17.1667	6	15.8333	6	15.8333	42	7
Q13162	Peroxiredoxin-4 OS=Homo sapiens OX=9606 GN=PRDX4	PRDX4	56.0886	12	10	30.5	6.29	6	24.8333	6	26.1667	6	25.6667	6	25.1667	6	23.5	6	24	6	25.5	42	7
P54652	Heat shock-related 70 kDa protein 2 OS=Homo sapiens OX=9606 GN=HSPA2	HSPA2	19.0923	12	1	70	5.74	6	50.1667	6	56.5	6	57.1667	6	49	6	55	6	53.3333	6	49	42	7
P05120	Plasminogen activator inhibitor 2 OS=Homo sapiens OX=9606 GN=SERPINB2	SERPINB2	50.8434	12	12	46.6	5.63	6	16.3333	6	21.5	6	17.5	6	12.1667	6	19.8333	6	18.1667	6	12.1667	42	7
P61019	Ras-related protein Rab-2A OS=Homo sapiens OX=9606 GN=RAB2A	RAB2A	64.1509	12	5	23.5	6.54	6	16.5	6	10.8333	6	9.83333	6	11	6	10.6667	6	10	6	11	42	7
P08559	Pyruvate dehydrogenase E1 component subunit alpha, somatic form, mitochondrial OS=Homo sapiens OX=9606 GN=PDHA1	PDHA1	47.6923	12	12	43.3	8.06	6	8.16667	6	6.83333	6	8	6	7.66667	6	6.83333	6	6.83333	6	7.66667	42	7
F8W930	Insulin-like growth factor 2 mRNA-binding protein 2 OS=Homo sapiens OX=9606 GN=IGF2BP2	IGF2BP2	27.2727	12	10	66.7	8.46	6	8.5	6	6	6	6.5	6	5.66667	6	5.83333	6	7.16667	6	5.66667	42	7
Q13283	Ras GTPase-activating protein-binding protein 1 OS=Homo sapiens OX=9606 GN=G3BP1	G3BP1	40.1288	12	12	52.1	5.52	6	23.1667	6	27.6667	6	21.1667	6	14.8333	6	19.5	6	19.5	6	14.6667	42	7
P12236	ADP/ATP translocase 3 OS=Homo sapiens OX=9606 GN=SLC25A6	SLC25A6	43.6242	12	1	32.8	9.74	6	31.3333	6	27.5	6	29	6	28	6	27.3333	6	27.3333	6	27.1667	42	7
Q9NZL9	Methionine adenosyltransferase 2 subunit beta OS=Homo sapiens OX=9606 GN=MAT2B	MAT2B	59.5808	12	12	37.5	7.36	6	7.16667	6	9.33333	6	8	6	5.66667	6	6	6	6.5	6	5.33333	42	7
Q9BZE4	Nucleolar GTP-binding protein 1 OS=Homo sapiens OX=9606 GN=GTPBP4	GTPBP4	26.4984	12	12	73.9	9.5	6	9.33333	6	6.16667	6	6.66667	6	5.5	6	6.33333	6	5.66667	6	5.16667	42	7
Q9Y2Z0	Protein SGT1 homolog OS=Homo sapiens OX=9606 GN=SUGT1	SUGT1	44.1096	12	12	41	5.16	6	3	6	4.5	6	4.33333	6	5	6	6.16667	6	4.16667	6	4.66667	42	7
P27695	DNA-(apurinic or apyrimidinic site) endonuclease OS=Homo sapiens OX=9606 GN=APEX1	APEX1	57.8616	12	12	35.5	8.12	6	16.8333	6	16.8333	6	19.8333	6	17.3333	6	15	6	15	6	16.1667	42	7
P16152	Carbonyl reductase [NADPH] 1 OS=Homo sapiens OX=9606 GN=CBR1	CBR1	60.2888	12	12	30.4	8.32	6	12.3333	6	19.5	6	16.3333	6	14.8333	6	16.1667	6	17.1667	6	13.8333	42	7
Q9UNM6	26S proteasome non-ATPase regulatory subunit 13 OS=Homo sapiens OX=9606 GN=PSMD13	PSMD13	41.2234	12	12	42.9	5.81	6	10.5	6	12.1667	6	14.1667	6	11.6667	6	12.8333	6	12.5	6	10.5	42	7
Q9GZL7	Ribosome biogenesis protein WDR12 OS=Homo sapiens OX=9606 GN=WDR12	WDR12	41.3712	12	12	47.7	5.9	6	8.83333	6	8.16667	6	8.16667	6	6.66667	6	5.33333	6	6.5	6	6	42	7
P27338	Amine oxidase [flavin-containing] B OS=Homo sapiens OX=9606 GN=MAOB	MAOB	37.5	12	12	58.7	7.5	6	7.66667	6	6.5	6	6.83333	6	7.16667	6	5.33333	6	5.16667	6	6.33333	42	7
A0A2R8Y5S7	Radixin OS=Homo sapiens OX=9606 GN=RDX	RDX	26.1017	12	6	69.3	6.27	6	28.1667	6	38.6667	6	30.3333	6	30.8333	6	30.8333	6	28	6	27.1667	42	7
P26368	Splicing factor U2AF 65 kDa subunit OS=Homo sapiens OX=9606 GN=U2AF2	U2AF2	48.4211	12	12	53.5	9.09	6	18.8333	6	16	6	16.6667	6	19.5	6	19	6	18	6	17	42	7
P62191	26S proteasome regulatory subunit 4 OS=Homo sapiens OX=9606 GN=PSMC1	PSMC1	42.7273	12	11	49.2	6.21	6	18.3333	6	23	6	20	6	20.6667	6	20.8333	6	20.5	6	17.8333	42	7
Q5JWF2	Guanine nucleotide-binding protein G(s) subunit alpha isoforms XLas OS=Homo sapiens OX=9606 GN=GNAS	GNAS	17.3578	12	11	111	5.03	6	5.66667	6	7.83333	6	7.33333	6	10.6667	6	8.16667	6	8.83333	6	9.16667	42	7
P07686	Beta-hexosaminidase subunit beta OS=Homo sapiens OX=9606 GN=HEXB	HEXB	35.9712	12	12	63.1	6.76	6	11.3333	6	13.3333	6	11.6667	6	14.3333	6	13.6667	6	11.3333	6	12.1667	42	7
P07602	Prosaposin OS=Homo sapiens OX=9606 GN=PSAP	PSAP	35.3053	12	12	58.1	5.17	6	16.6667	6	19.5	6	23.1667	6	25.3333	6	21.1667	6	20.3333	6	21	42	7
Q08043	Alpha-actinin-3 OS=Homo sapiens OX=9606 GN=ACTN3	ACTN3	15.4273	12	1	103.2	5.52	6	23.1667	6	32	6	28	6	26.5	6	26	6	24	6	21.8333	42	7
G8JLB6	Heterogeneous nuclear ribonucleoprotein H OS=Homo sapiens OX=9606 GN=HNRNPH1	HNRNPH1	42.7966	12	7	51.2	6.8	6	49.8333	6	39.5	6	50.3333	6	51.8333	6	45.6667	6	49.3333	6	41.8333	42	7
P22307	Sterol carrier protein 2 OS=Homo sapiens OX=9606 GN=SCP2	SCP2	27.2395	12	12	59	6.89	6	12	6	11	6	11.6667	6	11.6667	6	10.6667	6	10.3333	6	9.33333	42	7
Q92769	Histone deacetylase 2 OS=Homo sapiens OX=9606 GN=HDAC2	HDAC2	43.2377	12	9	55.3	5.91	6	8.5	6	6.83333	6	7.33333	6	7.5	6	6.16667	6	6.66667	6	6	42	7
Q6DD88	Atlastin-3 OS=Homo sapiens OX=9606 GN=ATL3	ATL3	32.1627	12	11	60.5	5.66	6	10.8333	6	8.16667	6	8.66667	6	10	6	8	6	7.33333	6	8	42	7
P27348	14-3-3 protein theta OS=Homo sapiens OX=9606 GN=YWHAQ	YWHAQ	46.1224	12	9	27.7	4.78	6	35.1667	6	46.8333	6	43.3333	6	43.6667	6	43.8333	6	41	6	34.6667	42	7
Q9NTZ6	RNA-binding protein 12 OS=Homo sapiens OX=9606 GN=RBM12	RBM12	16.9528	12	12	97.3	8.63	6	3.83333	6	4.5	6	3.83333	6	4.16667	6	4.33333	6	4.83333	6	3.16667	42	7
A0A2R8YEA7	Actin, cytoplasmic 1 (Fragment) OS=Homo sapiens OX=9606 GN=ACTB	ACTB	78.3439	12	2	17.5	4.73	6	313	6	416.833	6	385.833	6	364.5	6	373.833	6	333.167	6	273.333	42	7
B4DUC8	S-methyl-5'-thioadenosine phosphorylase OS=Homo sapiens OX=9606 GN=MTAP	MTAP	62	12	12	33.2	7.46	6	13.1667	6	22.3333	6	22.8333	6	23	6	25	6	23	6	17.1667	42	7
P18031	Tyrosine-protein phosphatase non-receptor type 1 OS=Homo sapiens OX=9606 GN=PTPN1	PTPN1	43.6782	12	12	49.9	6.27	6	12.6667	6	10.3333	6	9.66667	6	9.83333	6	10	6	9	6	7.33333	42	7
O43776	Asparagine--tRNA ligase, cytoplasmic OS=Homo sapiens OX=9606 GN=NARS1	NARS1	26.2774	12	12	62.9	6.25	6	25.5	6	33.1667	6	30.5	6	27.6667	6	32	6	29.6667	6	20.3333	42	7
P16278	Beta-galactosidase OS=Homo sapiens OX=9606 GN=GLB1	GLB1	25.8493	12	12	76	6.57	6	4.66667	6	5.5	6	6.66667	6	10	6	7.5	6	7	6	7.33333	42	7
F8VZX2	Poly(rC)-binding protein 2 OS=Homo sapiens OX=9606 GN=PCBP2	PCBP2	57.6324	12	1	33.8	8.24	6	13.5	6	17.6667	6	16.5	6	16.1667	6	14.3333	6	16.5	6	11.8333	42	7
Q9H2U2	Inorganic pyrophosphatase 2, mitochondrial OS=Homo sapiens OX=9606 GN=PPA2	PPA2	51.1976	12	11	37.9	7.39	6	13.1667	6	14.6667	6	14.6667	6	17.6667	6	15.5	6	13.1667	6	12.8333	42	7
O15355	Protein phosphatase 1G OS=Homo sapiens OX=9606 GN=PPM1G	PPM1G	44.1392	12	12	59.2	4.36	6	11	6	9.66667	6	10.8333	6	12.1667	6	10.3333	6	10.6667	6	8.83333	42	7
P04899	Guanine nucleotide-binding protein G(i) subunit alpha-2 OS=Homo sapiens OX=9606 GN=GNAI2	GNAI2	49.0141	12	9	40.4	5.54	6	8.5	6	7.5	6	7.66667	6	9.16667	6	8	6	8.66667	6	6.5	42	7
P41743	Protein kinase C iota type OS=Homo sapiens OX=9606 GN=PRKCI	PRKCI	42.7852	12	12	68.2	5.85	6	7.5	6	5	6	3.66667	6	3.83333	6	2.66667	6	3.16667	6	2.66667	42	7
Q9UNF0	Protein kinase C and casein kinase substrate in neurons protein 2 OS=Homo sapiens OX=9606 GN=PACSIN2	PACSIN2	34.3621	12	12	55.7	5.2	6	11.8333	6	18.8333	6	16.5	6	15.3333	6	13.8333	6	13.8333	6	10.6667	42	7
P53634	Dipeptidyl peptidase 1 OS=Homo sapiens OX=9606 GN=CTSC	CTSC	36.2851	12	12	51.8	6.99	6	32	6	42.8333	6	40.8333	6	39.5	6	39.6667	6	29.6667	6	27.1667	42	7
O96019	Actin-like protein 6A OS=Homo sapiens OX=9606 GN=ACTL6A	ACTL6A	41.0256	12	12	47.4	5.6	6	12.3333	6	17	6	15	6	13.6667	6	11	6	11.8333	6	9	42	7
P31689	DnaJ homolog subfamily A member 1 OS=Homo sapiens OX=9606 GN=DNAJA1	DNAJA1	45.3401	12	12	44.8	7.08	6	12	6	15.1667	6	14	6	15	6	14.8333	6	14.8333	6	9.83333	42	7
Q99536	Synaptic vesicle membrane protein VAT-1 homolog OS=Homo sapiens OX=9606 GN=VAT1	VAT1	45.5471	12	12	41.9	6.29	6	17	6	17.3333	6	14.6667	6	19	6	20	6	17.1667	6	12.3333	42	7
Q01518	Adenylyl cyclase-associated protein 1 OS=Homo sapiens OX=9606 GN=CAP1	CAP1	39.1579	12	12	51.9	8.06	6	15.6667	6	28.8333	6	27.8333	6	26	6	27.1667	6	23.6667	6	16.6667	42	7
P49189	4-trimethylaminobutyraldehyde dehydrogenase OS=Homo sapiens OX=9606 GN=ALDH9A1	ALDH9A1	35.2227	12	12	53.8	5.87	6	5.66667	6	9.83333	6	8.33333	6	8.16667	6	8.16667	6	7.83333	6	5.16667	42	7
Q8WWY3	U4/U6 small nuclear ribonucleoprotein Prp31 OS=Homo sapiens OX=9606 GN=PRPF31	PRPF31	41.6834	12	12	55.4	5.78	6	5.66667	6	4.33333	6	4.66667	6	5.83333	6	4	6	5	6	3.66667	42	7
A0A087X1Z3	Proteasome activator complex subunit 2 OS=Homo sapiens OX=9606 GN=PSME2	PSME2	59.4488	12	12	29.1	6.71	6	13.8333	6	25	6	23.3333	6	21.5	6	21.3333	6	22.1667	6	13.5	42	7
P55263	Adenosine kinase OS=Homo sapiens OX=9606 GN=ADK	ADK	55.5249	12	12	40.5	6.7	6	7.33333	6	13.3333	6	11.1667	6	11.1667	6	12.5	6	13	6	7	42	7
P60228	Eukaryotic translation initiation factor 3 subunit E OS=Homo sapiens OX=9606 GN=EIF3E	EIF3E	31.6854	12	12	52.2	6.04	6	6.16667	6	11.8333	6	9.33333	6	9	6	9.83333	6	8	6	5.5	42	7
P47755	F-actin-capping protein subunit alpha-2 OS=Homo sapiens OX=9606 GN=CAPZA2	CAPZA2	67.1329	12	10	32.9	5.85	6	12.3333	6	15.3333	6	15.8333	6	15.8333	6	15.1667	6	14	6	9.66667	42	7
A0A0A0MSS8	Aldo-keto reductase family 1 member C3 OS=Homo sapiens OX=9606 GN=AKR1C3	AKR1C3	67.1827	12	9	36.8	7.94	6	17	6	25.8333	6	25.3333	6	29.5	6	27.6667	6	27	6	17.1667	42	7
O95433	Activator of 90 kDa heat shock protein ATPase homolog 1 OS=Homo sapiens OX=9606 GN=AHSA1	AHSA1	57.1006	12	12	38.3	5.53	6	7	6	16.1667	6	12.6667	6	14.5	6	16.1667	6	14.6667	6	7.83333	42	7
Q13547	Histone deacetylase 1 OS=Homo sapiens OX=9606 GN=HDAC1	HDAC1	39.2116	12	9	55.1	5.48	6	11.6667	6	12.1667	6	12.5	6	15	6	10.3333	6	8.83333	6	8	42	7
Q14444	Caprin-1 OS=Homo sapiens OX=9606 GN=CAPRIN1	CAPRIN1	43.0183	12	12	78.3	5.25	6	18.8333	6	17.1667	6	17.5	6	16.6667	6	18.8333	6	14.8333	6	8.66667	42	7
O14672	Disintegrin and metalloproteinase domain-containing protein 10 OS=Homo sapiens OX=9606 GN=ADAM10	ADAM10	24.1979	12	12	84.1	7.77	6	8.66667	6	4.33333	6	6.5	6	9.16667	6	5.83333	6	6.16667	6	4.5	42	7
K7ER00	Phenylalanine--tRNA ligase OS=Homo sapiens OX=9606 GN=FARSA	FARSA	35.0365	12	12	62.4	7.84	6	6.5	6	8	6	7.83333	6	6.5	6	7	6	7	6	3.16667	42	7
Q5LJA9	Ubiquitin carboxyl-terminal hydrolase (Fragment) OS=Homo sapiens OX=9606 GN=UCHL5	UCHL5	45.3804	12	12	41.7	5.53	6	7.33333	6	7.83333	6	6.83333	6	6.16667	6	5.66667	6	5.33333	6	3	42	7
Q15019	Septin-2 OS=Homo sapiens OX=9606 GN=SEPTIN2	SEPTIN2	58.1717	12	12	41.5	6.6	6	13.3333	6	19.3333	6	19.1667	6	19.5	6	20.1667	6	19	6	9.33333	42	7
P06396	Gelsolin OS=Homo sapiens OX=9606 GN=GSN	GSN	31.7136	12	12	85.6	6.28	6	8	6	10.3333	6	9.5	6	10.1667	6	7.5	6	8.83333	6	4.66667	42	7
O60218	Aldo-keto reductase family 1 member B10 OS=Homo sapiens OX=9606 GN=AKR1B10	AKR1B10	57.5949	12	8	36	7.84	6	7.5	6	14	6	12.3333	6	13.5	6	13	6	12	6	5.83333	42	7
Q9NR12	PDZ and LIM domain protein 7 OS=Homo sapiens OX=9606 GN=PDLIM7	PDLIM7	42.2319	12	12	49.8	8.41	6	5.33333	6	4	6	6	6	8.5	6	6.16667	6	6.66667	6	3.5	42	7
E9PLP8	Cleavage stimulation factor subunit 3 OS=Homo sapiens OX=9606 GN=CSTF3	CSTF3	22.4299	12	12	86.2	7.65	6	5.16667	6	4.66667	6	4.33333	6	6.16667	6	3.5	6	4.83333	5	2.83333	41	7
Q8IVT2	Mitotic interactor and substrate of PLK1 OS=Homo sapiens OX=9606 GN=MISP	MISP	33.2842	12	12	75.3	6.83	6	3.66667	6	2.5	6	3.33333	6	2.33333	6	3.5	5	1.5	5	1.5	40	7
O94832	Unconventional myosin-Id OS=Homo sapiens OX=9606 GN=MYO1D	MYO1D	17.495	12	12	116.1	9.39	4	2.66667	6	2.33333	6	3	6	2.66667	6	2.83333	6	1.66667	6	1.66667	40	7
Q15397	Pumilio homolog 3 OS=Homo sapiens OX=9606 GN=PUM3	PUM3	28.3951	12	12	73.5	9.64	6	4	6	2.33333	6	3.16667	5	2.16667	6	1.83333	6	2.16667	5	1.16667	40	7
O75534	Cold shock domain-containing protein E1 OS=Homo sapiens OX=9606 GN=CSDE1	CSDE1	20.6767	12	12	88.8	6.25	6	5.66667	6	6	6	4.5	6	3.83333	6	4.66667	6	4.16667	4	1.66667	40	7
P53992	Protein transport protein Sec24C OS=Homo sapiens OX=9606 GN=SEC24C	SEC24C	16.362	12	12	118.2	7.06	6	3.33333	6	6.5	6	5.83333	6	5.5	6	4.16667	6	5.16667	4	2	40	7
Q6PKG0	La-related protein 1 OS=Homo sapiens OX=9606 GN=LARP1	LARP1	18.9781	12	12	123.4	8.82	6	3.33333	5	3	6	4.16667	6	3.33333	6	4.16667	5	2.83333	6	1.16667	40	7
Q9Y295	Developmentally-regulated GTP-binding protein 1 OS=Homo sapiens OX=9606 GN=DRG1	DRG1	49.5913	12	12	40.5	8.9	6	3.16667	6	6.5	6	6.66667	6	5.16667	6	5.5	6	4.5	4	1.66667	40	7
P15121	Aldo-keto reductase family 1 member B1 OS=Homo sapiens OX=9606 GN=AKR1B1	AKR1B1	53.7975	12	10	35.8	6.98	5	4.66667	6	10	6	8.33333	6	8.66667	6	7.83333	6	6.16667	4	2.5	39	7
P17812	CTP synthase 1 OS=Homo sapiens OX=9606 GN=CTPS1	CTPS1	34.8562	12	11	66.6	6.46	3	2.83333	6	7.16667	6	5.66667	6	6.83333	6	6	6	6.16667	5	3.5	38	7
Q9Y2A7	Nck-associated protein 1 OS=Homo sapiens OX=9606 GN=NCKAP1	NCKAP1	16.7553	12	12	128.7	6.62	4	2.33333	6	3.33333	6	3.33333	6	2.83333	6	2	6	1.83333	3	0.666667	37	7
P20020	Plasma membrane calcium-transporting ATPase 1 OS=Homo sapiens OX=9606 GN=ATP2B1	ATP2B1	16.0656	12	12	134.6	5.91	4	3.16667	6	1.83333	6	3.33333	5	2.66667	4	0.833333	5	0.833333	6	1.83333	36	7
A0A3B3ISQ4	Epidermal growth factor receptor kinase substrate 8-like protein 2 OS=Homo sapiens OX=9606 GN=EPS8L2	EPS8L2	27.665	12	12	88	6.98	3	2.16667	6	4.33333	6	4.16667	6	4.83333	6	4.33333	6	5	3	3.16667	36	7
Q9NQW6	Anillin OS=Homo sapiens OX=9606 GN=ANLN	ANLN	16.726	12	12	124.1	8.07	5	2.66667	6	2.83333	6	3.16667	6	3.16667	5	2.5	4	3	4	0.666667	36	7
P09914	Interferon-induced protein with tetratricopeptide repeats 1 OS=Homo sapiens OX=9606 GN=IFIT1	IFIT1	35.5649	12	12	55.3	7.2	3	0.833333	6	2.16667	4	1.5	5	2.16667	5	1.33333	6	3	6	12.8333	35	7
O14617	AP-3 complex subunit delta-1 OS=Homo sapiens OX=9606 GN=AP3D1	AP3D1	15.7849	12	12	130.1	8.48	4	1.33333	5	3.5	6	3	6	3	5	2.5	5	2.66667	4	1.5	35	7
Q16706	Alpha-mannosidase 2 OS=Homo sapiens OX=9606 GN=MAN2A1	MAN2A1	17.1329	12	12	131.1	7.58	5	4.66667	5	2.16667	6	1.66667	6	2.16667	6	2	4	1.66667	3	0.5	35	7
E7ESC6	Exportin-7 OS=Homo sapiens OX=9606 GN=XPO7	XPO7	18.2904	12	12	124	6.48	5	1.66667	6	3.83333	5	3	6	3.66667	4	2.66667	4	2.5	4	3	34	7
Q2TB90	Hexokinase HKDC1 OS=Homo sapiens OX=9606 GN=HKDC1	HKDC1	16.9029	12	11	102.5	7.12	3	2.33333	3	0.5	6	2	6	4.5	3	0.833333	6	2	6	3.16667	33	7
Q9HC35	Echinoderm microtubule-associated protein-like 4 OS=Homo sapiens OX=9606 GN=EML4	EML4	17.8389	12	12	108.8	6.4	4	1.16667	6	5	4	3.33333	5	3.66667	6	4	5	3.16667	3	2.5	33	7
Q9Y5P4	Ceramide transfer protein OS=Homo sapiens OX=9606 GN=CERT1	CERT1	29.0064	12	12	70.8	5.48	6	4.16667	4	1.16667	6	1.33333	4	1.16667	4	1	5	1.5	3	0.833333	32	7
P49589	Cysteine--tRNA ligase, cytoplasmic OS=Homo sapiens OX=9606 GN=CARS1	CARS1	24.5989	12	12	85.4	6.76	5	2.16667	6	3.83333	4	2	3	1.66667	4	1.66667	4	1.66667	3	1.33333	29	7
A0A6Q8PH09	Fanconi anemia group I protein OS=Homo sapiens OX=9606 GN=FANCI	FANCI	14.1399	12	12	154.3	6.89	3	1	4	1	5	1.33333	5	1.33333	4	1.5	6	1.83333	2	0.333333	29	7
Q08378	Golgin subfamily A member 3 OS=Homo sapiens OX=9606 GN=GOLGA3	GOLGA3	12.8171	12	12	167.3	5.44	6	1.66667	5	3	4	2	3	0.5	4	1.5	3	0.5	2	0.333333	27	7
Q7KZ85	Transcription elongation factor SPT6 OS=Homo sapiens OX=9606 GN=SUPT6H	SUPT6H	12.051	12	12	198.9	4.91	2	0.333333	5	1.33333	5	1.5	4	1.66667	3	0.833333	4	1.5	4	0.666667	27	7
A0A087X0V5	2'-5' oligoadenylate synthase OS=Homo sapiens OX=9606 GN=OAS2	OAS2	21.6253	12	12	83.2	8.4	0	0	1	0.166667	2	0.333333	3	0.5	2	0.333333	2	0.833333	6	7.66667	16	6
Q8TAX9	Gasdermin-B OS=Homo sapiens OX=9606 GN=GSDMB	GSDMB	29.4404	11	11	46.8	5.26	6	3.66667	6	3.83333	6	3.16667	6	2.83333	6	4	6	2.66667	6	5.33333	42	7
O00515	Ladinin-1 OS=Homo sapiens OX=9606 GN=LAD1	LAD1	26.8859	11	11	57.1	9.67	6	7.33333	6	7.33333	6	5	6	4.66667	6	4.83333	6	5.16667	6	6.16667	42	7
A0A6I8PU73	DnaJ homolog subfamily C member 7 OS=Homo sapiens OX=9606 GN=DNAJC7	DNAJC7	27.163	11	11	56.7	7.14	6	4	6	5.83333	6	5.33333	6	3.16667	6	5.5	6	5.33333	6	3.83333	42	7
P09429	High mobility group protein B1 OS=Homo sapiens OX=9606 GN=HMGB1	HMGB1	43.2558	11	10	24.9	5.74	6	23.8333	6	28.6667	6	28.5	6	21.6667	6	23.1667	6	25	6	26	42	7
P36957	Dihydrolipoyllysine-residue succinyltransferase component of 2-oxoglutarate dehydrogenase complex, mitochondrial OS=Homo sapiens OX=9606 GN=DLST	DLST	30.0221	11	11	48.7	8.95	6	9.33333	6	7.16667	6	8.5	6	8.5	6	6.33333	6	7	6	10.1667	42	7
Q9H9B4	Sideroflexin-1 OS=Homo sapiens OX=9606 GN=SFXN1	SFXN1	53.4161	11	9	35.6	9.07	6	16.8333	6	14.1667	6	14.5	6	15.6667	6	13.5	6	14.1667	6	17.8333	42	7
P62879	Guanine nucleotide-binding protein G(I)/G(S)/G(T) subunit beta-2 OS=Homo sapiens OX=9606 GN=GNB2	GNB2	64.7059	11	6	37.3	6	6	10.3333	6	10.3333	6	11.6667	6	11.1667	6	11	6	12.5	6	12.6667	42	7
P26006	Integrin alpha-3 OS=Homo sapiens OX=9606 GN=ITGA3	ITGA3	17.8877	11	11	116.5	6.77	6	6	6	8.16667	6	7.66667	6	8.5	6	7	6	6.5	6	9.5	42	7
P62873	Guanine nucleotide-binding protein G(I)/G(S)/G(T) subunit beta-1 OS=Homo sapiens OX=9606 GN=GNB1	GNB1	60	11	6	37.4	6	6	11.6667	6	11.5	6	12.3333	6	11.6667	6	11.6667	6	10.8333	6	13	42	7
O75390	Citrate synthase, mitochondrial OS=Homo sapiens OX=9606 GN=CS	CS	43.133	11	11	51.7	8.32	6	22.3333	6	23.1667	6	23.1667	6	25.1667	6	23.5	6	24.5	6	28	42	7
Q32Q12	Nucleoside diphosphate kinase OS=Homo sapiens OX=9606 GN=NME1-NME2	NME1-NME2	63.0137	11	4	32.6	8.48	6	54.1667	6	65.1667	6	63.8333	6	61.3333	6	67.3333	6	68.3333	6	67.3333	42	7
Q9Y5K6	CD2-associated protein OS=Homo sapiens OX=9606 GN=CD2AP	CD2AP	23.0047	11	11	71.4	6.4	6	3.83333	6	4.16667	6	3.83333	6	3.5	6	4	6	3	6	3.83333	42	7
Q12907	Vesicular integral-membrane protein VIP36 OS=Homo sapiens OX=9606 GN=LMAN2	LMAN2	41.2921	11	11	40.2	6.95	6	24.6667	6	20.6667	6	20.6667	6	18.5	6	16.6667	6	17.1667	6	20	42	7
Q15717	ELAV-like protein 1 OS=Homo sapiens OX=9606 GN=ELAVL1	ELAVL1	45.7055	11	9	36.1	9.17	6	7.5	6	5.5	6	7.16667	6	9.33333	6	8.16667	6	8.5	6	9.5	42	7
Q08257	Quinone oxidoreductase OS=Homo sapiens OX=9606 GN=CRYZ	CRYZ	49.5441	11	11	35.2	8.44	6	21.8333	6	20.1667	6	19.5	6	23.3333	6	19	6	20.1667	6	23.3333	42	7
A0A3B3ITW3	ATP-binding cassette sub-family D member 3 OS=Homo sapiens OX=9606 GN=ABCD3	ABCD3	25.4932	11	11	75.4	9.39	6	13	6	9.66667	6	11.1667	6	11	6	8.66667	6	7.83333	6	11	42	7
O75306	NADH dehydrogenase [ubiquinone] iron-sulfur protein 2, mitochondrial OS=Homo sapiens OX=9606 GN=NDUFS2	NDUFS2	32.6134	11	11	52.5	7.55	6	4.66667	6	3	6	3.5	6	3.16667	6	2.5	6	2.66667	6	3.16667	42	7
Q6YN16	Hydroxysteroid dehydrogenase-like protein 2 OS=Homo sapiens OX=9606 GN=HSDL2	HSDL2	38.0383	11	11	45.4	7.99	6	4.66667	6	5.5	6	6	6	6.16667	6	6	6	5.5	6	5.83333	42	7
P31153	S-adenosylmethionine synthase isoform type-2 OS=Homo sapiens OX=9606 GN=MAT2A	MAT2A	43.7975	11	11	43.6	6.48	6	14.8333	6	17.6667	6	17.1667	6	16.6667	6	17.6667	6	15.3333	6	15.6667	42	7
Q9UBS4	DnaJ homolog subfamily B member 11 OS=Homo sapiens OX=9606 GN=DNAJB11	DNAJB11	42.1788	11	11	40.5	6.18	6	15.6667	6	13	6	13.1667	6	15.8333	6	13.3333	6	11.5	6	14.6667	42	7
Q9UHG3	Prenylcysteine oxidase 1 OS=Homo sapiens OX=9606 GN=PCYOX1	PCYOX1	33.8614	11	11	56.6	6.18	6	6.83333	6	5	6	4.5	6	6.5	6	3.83333	6	3.83333	6	6	42	7
Q9NQC3	Reticulon-4 OS=Homo sapiens OX=9606 GN=RTN4	RTN4	17.6174	11	2	129.9	4.5	6	48.5	6	26	6	28.5	6	33.1667	6	28	6	28.5	6	30.3333	42	7
P62701	40S ribosomal protein S4, X isoform OS=Homo sapiens OX=9606 GN=RPS4X	RPS4X	46.3878	11	11	29.6	10.15	6	20.5	6	25.3333	6	23.8333	6	19.1667	6	22.8333	6	22.1667	6	17.5	42	7
Q96I99	Succinate--CoA ligase [GDP-forming] subunit beta, mitochondrial OS=Homo sapiens OX=9606 GN=SUCLG2	SUCLG2	39.3519	11	11	46.5	6.39	6	13	6	11.5	6	11.5	6	14.1667	6	12	6	13.6667	6	12.8333	42	7
Q9UJ72	Annexin A10 OS=Homo sapiens OX=9606 GN=ANXA10	ANXA10	51.2346	11	11	37.3	5.33	6	4.66667	6	9.83333	6	7.66667	6	8.83333	6	8	6	6.5	6	7.66667	42	7
P61247	40S ribosomal protein S3a OS=Homo sapiens OX=9606 GN=RPS3A	RPS3A	41.6667	11	11	29.9	9.73	6	19.1667	6	20.1667	6	17.6667	6	21.1667	6	21.1667	6	20	6	18.3333	42	7
Q15738	Sterol-4-alpha-carboxylate 3-dehydrogenase, decarboxylating OS=Homo sapiens OX=9606 GN=NSDHL	NSDHL	49.0617	11	11	41.9	8.06	6	7.5	6	6	6	7.66667	6	9.66667	6	4.83333	6	6.33333	6	8.33333	42	7
O60684	Importin subunit alpha-7 OS=Homo sapiens OX=9606 GN=KPNA6	KPNA6	33.5821	11	6	60	4.98	6	5.5	6	4.83333	6	4	6	3.5	6	2.83333	6	4.16667	6	3	42	7
P55795	Heterogeneous nuclear ribonucleoprotein H2 OS=Homo sapiens OX=9606 GN=HNRNPH2	HNRNPH2	40.5345	11	7	49.2	6.3	6	33.5	6	27.1667	6	32.6667	6	31.1667	6	28.6667	6	28.8333	6	26.3333	42	7
P61221	ATP-binding cassette sub-family E member 1 OS=Homo sapiens OX=9606 GN=ABCE1	ABCE1	26.3773	11	11	67.3	8.34	6	4	6	6.16667	6	5.16667	6	3.16667	6	4.66667	6	4.16667	6	2.66667	42	7
P10155	60 kDa SS-A/Ro ribonucleoprotein OS=Homo sapiens OX=9606 GN=RO60	RO60	27.881	11	11	60.6	8.03	6	4.33333	6	4.16667	6	4.33333	6	3.16667	6	2.83333	6	4.16667	6	2.66667	42	7
P54819	Adenylate kinase 2, mitochondrial OS=Homo sapiens OX=9606 GN=AK2	AK2	52.3013	11	11	26.5	7.81	6	23.1667	6	21.1667	6	25.1667	6	26.1667	6	22.3333	6	21.5	6	21.8333	42	7
P13995	Bifunctional methylenetetrahydrofolate dehydrogenase/cyclohydrolase, mitochondrial OS=Homo sapiens OX=9606 GN=MTHFD2	MTHFD2	48	11	5	37.9	8.73	6	6.83333	6	6.66667	6	7.83333	6	9	6	6.5	6	6	6	7.5	42	7
H0YK48	Tropomyosin alpha-1 chain OS=Homo sapiens OX=9606 GN=TPM1	TPM1	32.6613	11	3	28.6	4.77	6	11.5	6	12.6667	6	10.6667	6	12	6	11.5	6	11.3333	6	10	42	7
P25786	Proteasome subunit alpha type-1 OS=Homo sapiens OX=9606 GN=PSMA1	PSMA1	65.7795	11	11	29.5	6.61	6	10.8333	6	17.8333	6	16.3333	6	16.6667	6	17.5	6	17.3333	6	13.8333	42	7
Q13310	Polyadenylate-binding protein 4 OS=Homo sapiens OX=9606 GN=PABPC4	PABPC4	23.2919	11	5	70.7	9.26	6	17.3333	6	19.3333	6	16.1667	6	14.5	6	15.1667	6	14.1667	6	12	42	7
G3V4C1	Heterogeneous nuclear ribonucleoproteins C1/C2 OS=Homo sapiens OX=9606 GN=HNRNPC	HNRNPC	30.4795	11	2	32.2	5.08	6	30.5	6	27.1667	6	30.5	6	30.8333	6	31.8333	6	32.1667	6	25.5	42	7
Q9Y617	Phosphoserine aminotransferase OS=Homo sapiens OX=9606 GN=PSAT1	PSAT1	42.1622	11	11	40.4	7.66	6	6.66667	6	15.5	6	13.8333	6	10.5	6	11.8333	6	10.3333	6	8.66667	42	7
Q13724	Mannosyl-oligosaccharide glucosidase OS=Homo sapiens OX=9606 GN=MOGS	MOGS	23.7754	11	11	91.9	8.9	6	5	6	4.83333	6	6.16667	6	7.5	6	4.5	6	6	6	6.16667	42	7
P50552	Vasodilator-stimulated phosphoprotein OS=Homo sapiens OX=9606 GN=VASP	VASP	45.7895	11	11	39.8	8.94	6	9.33333	6	13	6	10	6	10.1667	6	9.66667	6	10.6667	6	8.33333	42	7
P24752	Acetyl-CoA acetyltransferase, mitochondrial OS=Homo sapiens OX=9606 GN=ACAT1	ACAT1	46.8384	11	11	45.2	8.85	6	18.6667	6	18.5	6	20.5	6	25.1667	6	18.6667	6	20	6	20	42	7
P21964	Catechol O-methyltransferase OS=Homo sapiens OX=9606 GN=COMT	COMT	59.0406	11	11	30	5.47	6	29.8333	6	29.1667	6	28	6	28.6667	6	28.1667	6	24.1667	6	22.6667	42	7
P08779	Keratin, type I cytoskeletal 16 OS=Homo sapiens OX=9606 GN=KRT16	KRT16	22.833	11	2	51.2	5.05	6	62.8333	6	53.6667	6	57	6	57.5	6	50.6667	6	51.3333	6	45.3333	42	7
P06737	Glycogen phosphorylase, liver form OS=Homo sapiens OX=9606 GN=PYGL	PYGL	20.0708	11	8	97.1	7.17	6	6.83333	6	9.83333	6	11.1667	6	10	6	8.16667	6	7.5	6	7.66667	42	7
Q96PK6	RNA-binding protein 14 OS=Homo sapiens OX=9606 GN=RBM14	RBM14	23.9163	11	11	69.4	9.67	6	8.5	6	7.66667	6	8.16667	6	7.33333	6	7.83333	6	8	6	5.5	42	7
P17480	Nucleolar transcription factor 1 OS=Homo sapiens OX=9606 GN=UBTF	UBTF	19.2408	11	11	89.4	5.81	6	3.66667	6	3.5	6	3.33333	6	3.16667	6	2.33333	6	2.33333	6	2.33333	42	7
P04264	Keratin, type II cytoskeletal 1 OS=Homo sapiens OX=9606 GN=KRT1	KRT1	18.1677	11	6	66	8.12	6	12	6	11.6667	6	15	6	10.6667	6	9.66667	6	11	6	7.83333	42	7
P06493	Cyclin-dependent kinase 1 OS=Homo sapiens OX=9606 GN=CDK1	CDK1	50.5051	11	10	34.1	8.4	6	8.16667	6	8.16667	6	8	6	8	6	11.3333	6	7.16667	6	5.83333	42	7
Q13347	Eukaryotic translation initiation factor 3 subunit I OS=Homo sapiens OX=9606 GN=EIF3I	EIF3I	48.6154	11	11	36.5	5.64	6	7.16667	6	10	6	7.33333	6	7.33333	6	8.66667	6	7	6	5.33333	42	7
P84077	ADP-ribosylation factor 1 OS=Homo sapiens OX=9606 GN=ARF1	ARF1	72.9282	11	6	20.7	6.8	6	36.3333	6	55.8333	6	47	6	45.8333	6	45.5	6	42	6	32.3333	42	7
J3KQ32	Obg-like ATPase 1 OS=Homo sapiens OX=9606 GN=OLA1	OLA1	41.1058	11	11	46.9	8.06	6	10.6667	6	15.8333	6	13.1667	6	14	6	14.3333	6	12.5	6	9.66667	42	7
O14818	Proteasome subunit alpha type-7 OS=Homo sapiens OX=9606 GN=PSMA7	PSMA7	57.6613	11	11	27.9	8.46	6	16.8333	6	19.5	6	19.8333	6	21.5	6	20.6667	6	16.8333	6	14.6667	42	7
Q08380	Galectin-3-binding protein OS=Homo sapiens OX=9606 GN=LGALS3BP	LGALS3BP	31.1111	11	7	65.3	5.27	6	10.1667	6	9.16667	6	9.66667	6	9.33333	6	7.66667	6	8	6	6.33333	42	7
P50416	Carnitine O-palmitoyltransferase 1, liver isoform OS=Homo sapiens OX=9606 GN=CPT1A	CPT1A	20.5692	11	11	88.3	8.65	6	8	6	5.83333	6	5.83333	6	7.16667	6	5.5	6	5.83333	6	4.83333	42	7
Q12874	Splicing factor 3A subunit 3 OS=Homo sapiens OX=9606 GN=SF3A3	SF3A3	30.5389	11	11	58.8	5.38	6	11.8333	6	10.1667	6	9.33333	6	10.5	6	8.5	6	8.33333	6	7	42	7
P20618	Proteasome subunit beta type-1 OS=Homo sapiens OX=9606 GN=PSMB1	PSMB1	65.9751	11	11	26.5	8.13	6	10.6667	6	18.6667	6	20.5	6	19.6667	6	19	6	20.6667	6	13	42	7
O00541	Pescadillo homolog OS=Homo sapiens OX=9606 GN=PES1	PES1	31.6327	11	11	68	7.33	6	13	6	4.16667	6	6.5	6	4.33333	6	4.5	6	6.83333	6	2.83333	42	7
P52907	F-actin-capping protein subunit alpha-1 OS=Homo sapiens OX=9606 GN=CAPZA1	CAPZA1	66.0839	11	9	32.9	5.69	6	14	6	19.1667	6	21.5	6	22	6	19.3333	6	18.5	6	14.3333	42	7
O14579	Coatomer subunit epsilon OS=Homo sapiens OX=9606 GN=COPE	COPE	58.1169	11	11	34.5	5.12	6	11.6667	6	15.6667	6	12.1667	6	13	6	13.5	6	11.6667	6	8.33333	42	7
Q12849	G-rich sequence factor 1 OS=Homo sapiens OX=9606 GN=GRSF1	GRSF1	41.875	11	11	53.1	6.19	6	5.33333	6	7.83333	6	8.66667	6	6	6	5.5	6	5.66667	6	3.83333	42	7
Q14435	Polypeptide N-acetylgalactosaminyltransferase 3 OS=Homo sapiens OX=9606 GN=GALNT3	GALNT3	25.9084	11	11	72.6	7.99	6	9.66667	6	7.5	6	7	6	8.66667	6	6.33333	6	5.66667	6	5.5	42	7
P61160	Actin-related protein 2 OS=Homo sapiens OX=9606 GN=ACTR2	ACTR2	41.1168	11	11	44.7	6.74	6	22.8333	6	22.6667	6	21	6	22.3333	6	18.8333	6	21.1667	6	14	42	7
Q14247	Src substrate cortactin OS=Homo sapiens OX=9606 GN=CTTN	CTTN	30.5455	11	11	61.5	5.4	6	14.3333	6	19.5	6	18.8333	6	20.6667	6	22	6	21.1667	6	12.6667	42	7
P10768	S-formylglutathione hydrolase OS=Homo sapiens OX=9606 GN=ESD	ESD	65.2482	11	11	31.4	7.02	6	6.83333	6	20.6667	6	17.8333	6	17.8333	6	18.1667	6	15	6	10.8333	42	7
P36952	Serpin B5 OS=Homo sapiens OX=9606 GN=SERPINB5	SERPINB5	46.1333	11	11	42.1	6.05	6	9.66667	6	15	6	15.1667	6	12.3333	6	11.1667	6	11.3333	6	7.33333	42	7
P11908	Ribose-phosphate pyrophosphokinase 2 OS=Homo sapiens OX=9606 GN=PRPS2	PRPS2	42.7673	11	4	34.7	6.61	6	10.5	6	25	6	21	6	18	6	22.3333	6	15.5	6	9.33333	42	7
O95336	6-phosphogluconolactonase OS=Homo sapiens OX=9606 GN=PGLS	PGLS	73.2558	11	11	27.5	6.05	6	3	6	7.16667	6	5.66667	6	5.16667	6	5.66667	6	4.33333	6	2.66667	42	7
Q9UMX0	Ubiquilin-1 OS=Homo sapiens OX=9606 GN=UBQLN1	UBQLN1	35.4839	11	6	62.5	5.11	6	5.16667	6	7.66667	6	7	6	5.83333	6	5.66667	6	5.5	6	3	42	7
Q8IXB1	DnaJ homolog subfamily C member 10 OS=Homo sapiens OX=9606 GN=DNAJC10	DNAJC10	25.7251	11	11	91	7.18	6	7.66667	6	6.16667	6	6.5	6	7.5	6	5.5	6	7.16667	6	3.83333	42	7
P48637	Glutathione synthetase OS=Homo sapiens OX=9606 GN=GSS	GSS	39.8734	11	11	52.4	5.92	6	5.16667	6	7.83333	6	6.5	6	7.83333	6	8	6	6.5	6	3.83333	42	7
Q9H0P0	Cytosolic 5'-nucleotidase 3A OS=Homo sapiens OX=9606 GN=NT5C3A	NT5C3A	47.9167	11	11	37.9	7.12	6	3.66667	6	3.5	5	1.83333	6	3.66667	6	2.5	6	3.83333	6	5	41	7
O76003	Glutaredoxin-3 OS=Homo sapiens OX=9606 GN=GLRX3	GLRX3	45.6716	11	11	37.4	5.39	6	3.16667	6	4.66667	5	2.5	6	2.16667	6	2.16667	6	3.16667	6	2	41	7
Q96GQ7	Probable ATP-dependent RNA helicase DDX27 OS=Homo sapiens OX=9606 GN=DDX27	DDX27	16.8342	11	11	89.8	9.28	6	3.66667	6	2.33333	5	3.33333	6	2.16667	6	3	6	2.83333	6	2	41	7
Q93052	Lipoma-preferred partner OS=Homo sapiens OX=9606 GN=LPP	LPP	34.9673	11	11	65.7	7.37	6	6.83333	6	7.66667	6	4.16667	6	5.16667	6	5.16667	6	3.83333	5	4.16667	41	7
B0YIW6	Coatomer subunit delta OS=Homo sapiens OX=9606 GN=ARCN1	ARCN1	24.4565	11	11	61.6	5.85	6	4.66667	6	6.33333	6	5.5	6	5.83333	6	6.66667	6	6.5	5	4.66667	41	7
P50579	Methionine aminopeptidase 2 OS=Homo sapiens OX=9606 GN=METAP2	METAP2	41.841	11	11	52.9	5.82	6	2.33333	6	3.66667	6	3.33333	6	1.5	6	2	6	2.66667	5	1.16667	41	7
O43172	U4/U6 small nuclear ribonucleoprotein Prp4 OS=Homo sapiens OX=9606 GN=PRPF4	PRPF4	31.8008	11	11	58.4	7.42	6	3.5	6	1.66667	6	1.66667	6	2	5	1.16667	6	1.66667	6	1.5	41	7
P60891	Ribose-phosphate pyrophosphokinase 1 OS=Homo sapiens OX=9606 GN=PRPS1	PRPS1	40.566	11	4	34.8	6.98	5	10	6	22.5	6	19.5	6	17	6	21	6	14.8333	6	8.66667	41	7
Q14157	Ubiquitin-associated protein 2-like OS=Homo sapiens OX=9606 GN=UBAP2L	UBAP2L	19.7792	11	11	114.5	7.11	6	8.83333	6	6.83333	6	5.33333	6	6	6	6.66667	6	5.16667	5	2.83333	41	7
B5ME97	Septin 10, isoform CRA_c OS=Homo sapiens OX=9606 GN=SEPTIN10	SEPTIN10	35.8456	11	10	62.9	6.83	6	6.66667	6	7.5	6	7.66667	6	7.5	6	8	6	6.5	5	3.5	41	7
Q9UBV2	Protein sel-1 homolog 1 OS=Homo sapiens OX=9606 GN=SEL1L	SEL1L	27.5819	11	11	88.7	5.39	6	4	6	4.66667	6	7.16667	6	4.66667	6	5.83333	6	5.16667	5	1	41	7
A0A2R8Y5P7	Histidine--tRNA ligase OS=Homo sapiens OX=9606 GN=HARS2	HARS2	29.8828	11	6	57.5	8.02	6	4.83333	6	2.83333	6	2.33333	6	2.83333	5	1.16667	5	1.33333	6	1.83333	40	7
O15042	U2 snRNP-associated SURP motif-containing protein OS=Homo sapiens OX=9606 GN=U2SURP	U2SURP	20.311	11	11	118.2	8.47	6	4.33333	6	3.16667	5	2.83333	6	4	6	2.83333	6	2.16667	5	2	40	7
Q06124	Tyrosine-protein phosphatase non-receptor type 11 OS=Homo sapiens OX=9606 GN=PTPN11	PTPN11	32.5464	11	11	68	7.3	5	1.83333	6	4.66667	6	4	6	4.5	6	3	6	2.66667	5	1.5	40	7
O94760	N(G),N(G)-dimethylarginine dimethylaminohydrolase 1 OS=Homo sapiens OX=9606 GN=DDAH1	DDAH1	52.9825	11	10	31.1	5.81	3	4.83333	6	10.8333	6	8.66667	6	10.3333	6	9.83333	6	8.5	6	6.83333	39	7
Q9UHB6	LIM domain and actin-binding protein 1 OS=Homo sapiens OX=9606 GN=LIMA1	LIMA1	19.8946	11	11	85.2	6.84	6	3.66667	6	3.33333	6	2.83333	6	2.66667	6	3.83333	6	2.83333	3	1.66667	39	7
Q15435	Protein phosphatase 1 regulatory subunit 7 OS=Homo sapiens OX=9606 GN=PPP1R7	PPP1R7	41.3889	11	11	41.5	4.91	5	2.66667	6	3.83333	6	2.83333	6	4.33333	6	3.66667	6	4.16667	4	2.16667	39	7
Q8IX12	Cell division cycle and apoptosis regulator protein 1 OS=Homo sapiens OX=9606 GN=CCAR1	CCAR1	15.1304	11	11	132.7	5.76	6	3.5	6	3.33333	6	3	6	2.5	5	1.5	6	2.66667	4	1	39	7
Q96CM8	Medium-chain acyl-CoA ligase ACSF2, mitochondrial OS=Homo sapiens OX=9606 GN=ACSF2	ACSF2	32.5203	11	11	68.1	7.55	6	2.83333	6	3.16667	6	3.16667	6	5.33333	6	4	6	3.5	3	1.5	39	7
Q16666	Gamma-interferon-inducible protein 16 OS=Homo sapiens OX=9606 GN=IFI16	IFI16	17.5796	11	11	88.2	9.28	5	1.33333	4	1	6	1.83333	6	2	5	1	6	1.66667	6	6.83333	38	7
Q14376	UDP-glucose 4-epimerase OS=Homo sapiens OX=9606 GN=GALE	GALE	57.4713	11	11	38.3	6.73	4	3.66667	6	5.66667	6	4.66667	4	3	6	3.33333	6	3	6	1.66667	38	7
Q16204	Coiled-coil domain-containing protein 6 OS=Homo sapiens OX=9606 GN=CCDC6	CCDC6	27.4262	11	11	53.3	7.34	4	2.5	6	5	6	4.66667	6	5.16667	6	6	5	6.16667	4	2.16667	37	7
Q13443	Disintegrin and metalloproteinase domain-containing protein 9 OS=Homo sapiens OX=9606 GN=ADAM9	ADAM9	20.8791	11	11	90.5	7.52	6	5	5	1.66667	6	1.83333	5	2.16667	6	2.16667	6	1.33333	3	0.833333	37	7
O94776	Metastasis-associated protein MTA2 OS=Homo sapiens OX=9606 GN=MTA2	MTA2	22.006	11	9	75	9.66	5	1.83333	6	2.33333	5	3.33333	6	3.83333	3	2.66667	5	2.16667	6	2	36	7
O14744	Protein arginine N-methyltransferase 5 OS=Homo sapiens OX=9606 GN=PRMT5	PRMT5	33.9089	11	11	72.6	6.29	3	2.5	6	4.66667	6	4.33333	6	5	6	4.5	6	3.5	3	0.833333	36	7
Q02978	Mitochondrial 2-oxoglutarate/malate carrier protein OS=Homo sapiens OX=9606 GN=SLC25A11	SLC25A11	41.0828	11	11	34	9.91	6	7.33333	4	2.83333	4	3.5	6	4.16667	5	4.16667	4	2.83333	6	4.66667	35	7
Q9UKV3	Apoptotic chromatin condensation inducer in the nucleus OS=Homo sapiens OX=9606 GN=ACIN1	ACIN1	12.528	11	11	151.8	6.43	5	1.66667	6	4.33333	5	3.5	5	2.66667	6	2.66667	5	2.16667	3	1.16667	35	7
Q9H307	Pinin OS=Homo sapiens OX=9606 GN=PNN	PNN	19.8047	11	11	81.6	7.14	6	2.5	5	1.83333	6	2.83333	6	2.33333	5	1.5	6	2.83333	1	0.5	35	7
A0A2R8YDH4	Uncharacterized protein OS=Homo sapiens OX=9606		13.8741	11	11	147.8	8.18	4	1.33333	6	2.66667	6	3	5	4.83333	5	4.16667	4	3.33333	4	1.5	34	7
A0A3B3ITW6	Kinesin-like protein KIF1A OS=Homo sapiens OX=9606 GN=KIF1A	KIF1A	8.97868	11	10	201.1	5.52	5	2	6	3.16667	6	2.5	6	2	5	2.16667	4	1.16667	1	0.166667	33	7
Q29RF7	Sister chromatid cohesion protein PDS5 homolog A OS=Homo sapiens OX=9606 GN=PDS5A	PDS5A	14.2857	11	9	150.7	7.91	4	0.833333	6	1.33333	4	1.5	4	1.5	4	1.33333	5	1.83333	5	1.33333	32	7
O14879	Interferon-induced protein with tetratricopeptide repeats 3 OS=Homo sapiens OX=9606 GN=IFIT3	IFIT3	33.6735	11	11	56	5.2	3	0.666667	4	0.666667	2	0.5	4	1.16667	6	1.5	6	2	6	8	31	7
Q92900	Regulator of nonsense transcripts 1 OS=Homo sapiens OX=9606 GN=UPF1	UPF1	12.8432	11	11	124.3	6.61	5	2	5	1.33333	6	1.66667	5	1.33333	5	1.5	5	1.83333	0	0	31	6
P52948	Nuclear pore complex protein Nup98-Nup96 OS=Homo sapiens OX=9606 GN=NUP98	NUP98	9.74133	11	11	197.5	6.4	4	1.66667	3	0.666667	6	1.5	5	1.66667	5	1	3	0.666667	3	1.16667	29	7
P28290	Protein ITPRID2 OS=Homo sapiens OX=9606 GN=ITPRID2	ITPRID2	13.1056	11	11	138.3	5.19	6	3.33333	3	0.833333	4	0.833333	4	0.833333	3	0.5	3	0.5	2	0.333333	25	7
P00352	Retinal dehydrogenase 1 OS=Homo sapiens OX=9606 GN=ALDH1A1	ALDH1A1	29.7405	11	9	54.8	6.73	2	0.333333	3	2.5	4	3.66667	4	3.16667	5	4.33333	4	3.5	3	1	25	7
Q93008	Probable ubiquitin carboxyl-terminal hydrolase FAF-X OS=Homo sapiens OX=9606 GN=USP9X	USP9X	8.41817	11	11	290.3	5.8	1	0.166667	4	2	3	0.833333	4	1.33333	5	1.33333	4	2.16667	2	0.333333	23	7
A0AVT1	Ubiquitin-like modifier-activating enzyme 6 OS=Homo sapiens OX=9606 GN=UBA6	UBA6	15.019	11	11	117.9	6.14	5	2.16667	3	1.16667	4	0.833333	3	0.833333	4	1	1	0.166667	1	0.166667	21	7
A0A494C0R8	Clustered mitochondria protein homolog OS=Homo sapiens OX=9606 GN=CLUH	CLUH	14.911	11	11	150.4	6.11	3	0.666667	4	1.66667	4	1	3	1	3	1.33333	4	0.666667	0	0	21	6
O15031	Plexin-B2 OS=Homo sapiens OX=9606 GN=PLXNB2	PLXNB2	10.5005	11	11	205	6.24	4	1.5	3	0.666667	5	1	4	1	3	0.5	2	0.333333	0	0	21	6
Q08426	Peroxisomal bifunctional enzyme OS=Homo sapiens OX=9606 GN=EHHADH	EHHADH	23.7898	11	11	79.4	9.14	5	1.16667	3	0.666667	3	0.666667	2	0.333333	2	0.5	1	0.166667	2	0.666667	18	7
A0A0A0MTS7	Titin OS=Homo sapiens OX=9606 GN=TTN	TTN	0.639049	11	11	3992.2	6.39	1	0.166667	2	0.333333	1	0.166667	5	0.833333	3	0.666667	4	1.16667	2	0.833333	18	7
P11717	Cation-independent mannose-6-phosphate receptor OS=Homo sapiens OX=9606 GN=IGF2R	IGF2R	7.06544	11	11	274.2	5.94	3	2.66667	0	0	1	0.166667	2	0.333333	1	0.166667	1	0.166667	0	0	8	5
O15143	Actin-related protein 2/3 complex subunit 1B OS=Homo sapiens OX=9606 GN=ARPC1B	ARPC1B	37.9032	10	9	40.9	8.35	6	7.83333	6	6.33333	6	6.66667	6	7.5	6	8.16667	6	6.16667	6	10.1667	42	7
P28062	Proteasome subunit beta type-8 OS=Homo sapiens OX=9606 GN=PSMB8	PSMB8	54.7101	10	10	30.3	7.43	6	6.33333	6	7.66667	6	8.33333	6	7.66667	6	7.5	6	8.83333	6	9.66667	42	7
Q9BS26	Endoplasmic reticulum resident protein 44 OS=Homo sapiens OX=9606 GN=ERP44	ERP44	40.8867	10	10	46.9	5.26	6	3.5	6	3.83333	6	4	6	3.5	6	3	6	2.5	6	4.33333	42	7
P18124	60S ribosomal protein L7 OS=Homo sapiens OX=9606 GN=RPL7	RPL7	41.9355	10	10	29.2	10.65	6	31.8333	6	24.6667	6	28.3333	6	25.3333	6	27.6667	6	28.3333	6	29.6667	42	7
A5A3E0	POTE ankyrin domain family member F OS=Homo sapiens OX=9606 GN=POTEF	POTEF	14.5116	10	3	121.4	6.2	6	84.1667	6	82.5	6	80.3333	6	73.5	6	72.8333	6	75.5	6	84.3333	42	7
A0A087WT44	Heme oxygenase (biliverdin-producing) OS=Homo sapiens OX=9606 GN=HMOX2	HMOX2	42.973	10	10	41.6	5.44	6	13.8333	6	8.5	6	9	6	11.3333	6	8.33333	6	9.66667	6	12.3333	42	7
Q9Y277	Voltage-dependent anion-selective channel protein 3 OS=Homo sapiens OX=9606 GN=VDAC3	VDAC3	49.8233	10	9	30.6	8.66	6	31.6667	6	27.8333	6	29.5	6	27.5	6	27.5	6	29.5	6	29.1667	42	7
P39748	Flap endonuclease 1 OS=Homo sapiens OX=9606 GN=FEN1	FEN1	44.4737	10	10	42.6	8.62	6	15.3333	6	13	6	14.3333	6	11.5	6	12.8333	6	13.3333	6	12.1667	42	7
P05362	Intercellular adhesion molecule 1 OS=Homo sapiens OX=9606 GN=ICAM1	ICAM1	29.1353	10	10	57.8	7.99	6	7.83333	6	4.66667	6	4.5	6	6	6	3.83333	6	4	6	6.33333	42	7
Q9BXP5	Serrate RNA effector molecule homolog OS=Homo sapiens OX=9606 GN=SRRT	SRRT	16.0959	10	10	100.6	5.96	6	5.16667	6	4.83333	6	4.5	6	5	6	3.83333	6	3.33333	6	5.16667	42	7
P12235	ADP/ATP translocase 1 OS=Homo sapiens OX=9606 GN=SLC25A4	SLC25A4	37.9195	10	2	33	9.76	6	25.8333	6	23.8333	6	24.8333	6	23	6	23.1667	6	22	6	23.1667	42	7
O75351	Vacuolar protein sorting-associated protein 4B OS=Homo sapiens OX=9606 GN=VPS4B	VPS4B	39.4144	10	9	49.3	7.23	6	4.16667	6	6.16667	6	3.83333	6	3.5	6	4.83333	6	4.66667	6	3.5	42	7
P28074	Proteasome subunit beta type-5 OS=Homo sapiens OX=9606 GN=PSMB5	PSMB5	51.711	10	10	28.5	6.92	6	3	6	7	6	7.16667	6	6.33333	6	8.83333	6	7	6	6.16667	42	7
P46777	60S ribosomal protein L5 OS=Homo sapiens OX=9606 GN=RPL5	RPL5	44.4444	10	10	34.3	9.72	6	26.3333	6	21.1667	6	21.5	6	23.1667	6	23	6	21.1667	6	22.5	42	7
O95470	Sphingosine-1-phosphate lyase 1 OS=Homo sapiens OX=9606 GN=SGPL1	SGPL1	27.8169	10	10	63.5	9.16	6	9.5	6	7.5	6	6.16667	6	7.33333	6	5.33333	6	6.83333	6	7	42	7
F8W914	Reticulon OS=Homo sapiens OX=9606 GN=RTN4	RTN4	55.3623	10	1	37.1	4.77	6	50.1667	6	28.5	6	30	6	33.8333	6	28.5	6	29.6667	6	31.5	42	7
Q8TC12	Retinol dehydrogenase 11 OS=Homo sapiens OX=9606 GN=RDH11	RDH11	41.8239	10	10	35.4	8.82	6	8.33333	6	5.16667	6	6	6	9.16667	6	7	6	7.66667	6	8.5	42	7
O96008	Mitochondrial import receptor subunit TOM40 homolog OS=Homo sapiens OX=9606 GN=TOMM40	TOMM40	48.4765	10	10	37.9	7.25	6	19.6667	6	17.1667	6	18.5	6	15.5	6	14	6	16.5	6	14.3333	42	7
O75436	Vacuolar protein sorting-associated protein 26A OS=Homo sapiens OX=9606 GN=VPS26A	VPS26A	40.0612	10	10	38.1	6.57	6	6.66667	6	8	6	6.83333	6	6	6	5.5	6	5.33333	6	5.5	42	7
P30084	Enoyl-CoA hydratase, mitochondrial OS=Homo sapiens OX=9606 GN=ECHS1	ECHS1	43.1034	10	10	31.4	8.07	6	11.8333	6	16.8333	6	18.1667	6	19.1667	6	14	6	15.5	6	17.3333	42	7
P06748	Nucleophosmin OS=Homo sapiens OX=9606 GN=NPM1	NPM1	50.3401	10	10	32.6	4.78	6	61.3333	6	62.3333	6	66.5	6	67.8333	6	66.6667	6	65.3333	6	60.1667	42	7
A0A0A0MSW4	Phosphatidylinositol transfer protein beta isoform OS=Homo sapiens OX=9606 GN=PITPNB	PITPNB	46.8635	10	9	31.6	6.87	6	3.5	6	4.83333	6	5.66667	6	4.33333	6	5.5	6	5.16667	6	3.83333	42	7
D6RBZ0	Heterogeneous nuclear ribonucleoprotein A/B OS=Homo sapiens OX=9606 GN=HNRNPAB	HNRNPAB	28.4404	10	9	35.7	6.95	6	18.3333	6	22.5	6	22.3333	6	25	6	20.3333	6	21.5	6	22	42	7
P07099	Epoxide hydrolase 1 OS=Homo sapiens OX=9606 GN=EPHX1	EPHX1	37.8022	10	10	52.9	7.25	6	5.33333	6	3.5	6	4.5	6	5.5	6	3.5	6	3.33333	6	4.83333	42	7
J3QRS3	Myosin regulatory light chain 12A OS=Homo sapiens OX=9606 GN=MYL12A	MYL12A	55.3672	10	10	20.4	4.75	6	25.5	6	19.6667	6	18.8333	6	23	6	24.3333	6	21.3333	6	20.1667	42	7
O43852	Calumenin OS=Homo sapiens OX=9606 GN=CALU	CALU	48.8889	10	10	37.1	4.64	6	28.5	6	24.3333	6	25.8333	6	25.1667	6	23.5	6	21.6667	6	21.8333	42	7
A0A0C4DGQ5	Calcium-activated neutral proteinase small subunit OS=Homo sapiens OX=9606 GN=CAPNS1	CAPNS1	59.9379	10	4	33.8	6.23	6	12.5	6	19.6667	6	17	6	16.3333	6	18.1667	6	15.8333	6	14	42	7
B1AK88	F-actin-capping protein subunit beta OS=Homo sapiens OX=9606 GN=CAPZB	CAPZB	42.8571	10	10	33.8	6.43	6	17.1667	6	15.5	6	14.8333	6	18.5	6	15.1667	6	14.8333	6	15.8333	42	7
O43684	Mitotic checkpoint protein BUB3 OS=Homo sapiens OX=9606 GN=BUB3	BUB3	52.1341	10	10	37.1	6.84	6	8.16667	6	6.16667	6	5.83333	6	6.5	6	4	6	5.16667	6	5.5	42	7
A0A2R8Y6Y7	Succinate--CoA ligase [ADP-forming] subunit beta, mitochondrial OS=Homo sapiens OX=9606 GN=SUCLA2	SUCLA2	30.7851	10	10	52.6	7.49	6	3.66667	6	3	6	4.33333	6	4	6	3.83333	6	4	6	3.33333	42	7
Q96A33	Coiled-coil domain-containing protein 47 OS=Homo sapiens OX=9606 GN=CCDC47	CCDC47	33.3333	10	10	55.8	4.87	6	7.33333	6	5.5	6	7.16667	6	7	6	6.5	6	6.33333	6	5.83333	42	7
P39023	60S ribosomal protein L3 OS=Homo sapiens OX=9606 GN=RPL3	RPL3	30.5211	10	9	46.1	10.18	6	24.8333	6	29.1667	6	29.1667	6	28.6667	6	32.8333	6	30	6	23.8333	42	7
Q16762	Thiosulfate sulfurtransferase OS=Homo sapiens OX=9606 GN=TST	TST	53.1987	10	9	33.4	7.25	6	10.5	6	8.66667	6	10.8333	6	14.3333	6	11.1667	6	11.6667	6	11.8333	42	7
P09493	Tropomyosin alpha-1 chain OS=Homo sapiens OX=9606 GN=TPM1	TPM1	27.8169	10	1	32.7	4.74	6	13.6667	6	14.1667	6	11.5	6	13.3333	6	11.6667	6	11.6667	6	10.8333	42	7
P31947	14-3-3 protein sigma OS=Homo sapiens OX=9606 GN=SFN	SFN	50.4032	10	7	27.8	4.74	6	30.1667	6	40	6	35.8333	6	39.5	6	39.1667	6	36.8333	6	32	42	7
J3KN67	Tropomyosin alpha-3 chain OS=Homo sapiens OX=9606 GN=TPM3	TPM3	25.2632	10	1	33.2	4.77	6	16	6	21.1667	6	17.8333	6	16.6667	6	18.5	6	17.6667	6	13.5	42	7
P68400	Casein kinase II subunit alpha OS=Homo sapiens OX=9606 GN=CSNK2A1	CSNK2A1	36.0614	10	10	45.1	7.74	6	4.33333	6	5	6	5.33333	6	6	6	6	6	5.5	6	4.83333	42	7
Q969V3	Nicalin OS=Homo sapiens OX=9606 GN=NCLN	NCLN	24.8668	10	10	62.9	6.89	6	7.5	6	3.5	6	4.16667	6	6.83333	6	4.83333	6	4	6	5.5	42	7
P18085	ADP-ribosylation factor 4 OS=Homo sapiens OX=9606 GN=ARF4	ARF4	78.3333	10	5	20.5	7.14	6	23.8333	6	33	6	26.6667	6	24.6667	6	24	6	22.8333	6	19.8333	42	7
P62424	60S ribosomal protein L7a OS=Homo sapiens OX=9606 GN=RPL7A	RPL7A	40.9774	10	10	30	10.61	6	26.8333	6	29	6	19.5	6	19.5	6	19.8333	6	19	6	15.5	42	7
P07910	Heterogeneous nuclear ribonucleoproteins C1/C2 OS=Homo sapiens OX=9606 GN=HNRNPC	HNRNPC	33.0065	10	1	33.7	5.08	6	26.5	6	24.6667	6	28.3333	6	28.8333	6	29	6	29.3333	6	22.6667	42	7
Q02878	60S ribosomal protein L6 OS=Homo sapiens OX=9606 GN=RPL6	RPL6	32.9861	10	10	32.7	10.58	6	23.3333	6	23	6	23.5	6	22.5	6	24.8333	6	20	6	17.6667	42	7
Q15691	Microtubule-associated protein RP/EB family member 1 OS=Homo sapiens OX=9606 GN=MAPRE1	MAPRE1	47.3881	10	10	30	5.14	6	3.5	6	7	6	5.83333	6	4.33333	6	6	6	6.16667	6	3.33333	42	7
Q5TFE4	5'-nucleotidase domain-containing protein 1 OS=Homo sapiens OX=9606 GN=NT5DC1	NT5DC1	32.0879	10	10	51.8	6.35	6	4.5	6	8	6	8.66667	6	7	6	6.16667	6	5.83333	6	5.33333	42	7
P84085	ADP-ribosylation factor 5 OS=Homo sapiens OX=9606 GN=ARF5	ARF5	72.7778	10	4	20.5	6.79	6	25.5	6	34	6	27.6667	6	27.6667	6	26.6667	6	25.6667	6	20.6667	42	7
Q9UBE0	SUMO-activating enzyme subunit 1 OS=Homo sapiens OX=9606 GN=SAE1	SAE1	53.4682	10	10	38.4	5.3	6	12.3333	6	17.3333	6	16.6667	6	15.5	6	13.8333	6	13.5	6	11.5	42	7
Q9Y266	Nuclear migration protein nudC OS=Homo sapiens OX=9606 GN=NUDC	NUDC	39.8792	10	10	38.2	5.38	6	5.33333	6	11.3333	6	11.3333	6	7.66667	6	11	6	8.5	6	5.66667	42	7
P22676	Calretinin OS=Homo sapiens OX=9606 GN=CALB2	CALB2	43.9114	10	10	31.5	5.15	6	4.5	6	10.1667	6	8.33333	6	10.5	6	9.33333	6	8.5	6	7.66667	42	7
H3BP20	Beta-hexosaminidase OS=Homo sapiens OX=9606 GN=HEXA	HEXA	26.1111	10	5	62	5.21	6	6.5	6	8.33333	6	6.66667	6	7.83333	6	6.16667	6	7.16667	6	5.66667	42	7
P55209	Nucleosome assembly protein 1-like 1 OS=Homo sapiens OX=9606 GN=NAP1L1	NAP1L1	43.2225	10	9	45.3	4.46	6	19.6667	6	21.6667	6	23.6667	6	18.3333	6	21.6667	6	21.1667	6	13.1667	42	7
O75844	CAAX prenyl protease 1 homolog OS=Homo sapiens OX=9606 GN=ZMPSTE24	ZMPSTE24	25.6842	10	10	54.8	7.49	6	7.16667	6	8.5	6	8	6	9.33333	6	8.5	6	7.33333	6	6.66667	42	7
Q9BWD1	Acetyl-CoA acetyltransferase, cytosolic OS=Homo sapiens OX=9606 GN=ACAT2	ACAT2	52.1411	10	10	41.3	6.92	6	8.16667	6	17.5	6	16.1667	6	17.3333	6	12.8333	6	14	6	12.3333	42	7
H0Y449	Y-box-binding protein 1 (Fragment) OS=Homo sapiens OX=9606 GN=YBX1	YBX1	40.107	10	8	42	10.43	6	15	6	14	6	10.6667	6	7.33333	6	8.83333	6	10.1667	6	5.16667	42	7
Q13630	GDP-L-fucose synthase OS=Homo sapiens OX=9606 GN=GFUS	GFUS	53.8941	10	10	35.9	6.6	6	3.33333	6	7.5	6	6.83333	6	7.33333	6	8.66667	6	6.83333	6	5.16667	42	7
P15880	40S ribosomal protein S2 OS=Homo sapiens OX=9606 GN=RPS2	RPS2	39.9317	10	10	31.3	10.24	6	34.5	6	43.3333	6	40.3333	6	33.6667	6	36.8333	6	33.6667	6	23.1667	42	7
P67775	Serine/threonine-protein phosphatase 2A catalytic subunit alpha isoform OS=Homo sapiens OX=9606 GN=PPP2CA	PPP2CA	53.0744	10	9	35.6	5.54	6	14.5	6	18.6667	6	17.5	6	19.5	6	19.5	6	17.1667	6	13.1667	42	7
Q9H488	GDP-fucose protein O-fucosyltransferase 1 OS=Homo sapiens OX=9606 GN=POFUT1	POFUT1	43.5567	10	10	43.9	8.53	6	5.83333	6	8	6	8.16667	6	10	6	8.33333	6	8.66667	6	6.66667	42	7
Q12904	Aminoacyl tRNA synthase complex-interacting multifunctional protein 1 OS=Homo sapiens OX=9606 GN=AIMP1	AIMP1	54.8077	10	10	34.3	8.43	6	9	6	10.3333	6	9.16667	6	11	6	11.8333	6	7.66667	6	7.33333	42	7
P22309	UDP-glucuronosyltransferase 1A1 OS=Homo sapiens OX=9606 GN=UGT1A1	UGT1A1	34.1463	10	4	59.6	8	6	11.3333	6	14.5	6	13	6	13.3333	6	10.3333	6	11.3333	6	8.66667	42	7
Q9UNZ2	NSFL1 cofactor p47 OS=Homo sapiens OX=9606 GN=NSFL1C	NSFL1C	46.4865	10	10	40.5	5.1	6	3.5	6	4.33333	6	5.16667	6	5.16667	6	5.16667	6	3.5	6	3.33333	42	7
Q15424	Scaffold attachment factor B1 OS=Homo sapiens OX=9606 GN=SAFB	SAFB	16.8306	10	6	102.6	5.47	6	5.33333	6	5	6	5	6	5.5	6	4.33333	6	6	6	3.5	42	7
P49821	NADH dehydrogenase [ubiquinone] flavoprotein 1, mitochondrial OS=Homo sapiens OX=9606 GN=NDUFV1	NDUFV1	42.2414	10	10	50.8	8.21	6	7.16667	6	4.66667	6	6.83333	6	5	6	4	6	3.83333	6	3.16667	42	7
P50453	Serpin B9 OS=Homo sapiens OX=9606 GN=SERPINB9	SERPINB9	42.8191	10	8	42.4	5.86	6	4.16667	6	6.33333	6	5.16667	6	8.16667	6	6.5	6	4.33333	6	5.16667	42	7
P22059	Oxysterol-binding protein 1 OS=Homo sapiens OX=9606 GN=OSBP	OSBP	16.9765	10	8	89.4	7.3	6	2.33333	6	5.5	6	5.66667	6	4	6	3.83333	6	4.16667	6	2.5	42	7
Q9BRK5	45 kDa calcium-binding protein OS=Homo sapiens OX=9606 GN=SDF4	SDF4	45.3039	10	10	41.8	4.86	6	8.16667	6	8	6	8.5	6	10.5	6	9.5	6	8.5	6	6	42	7
Q9NUQ9	CYFIP-related Rac1 interactor B OS=Homo sapiens OX=9606 GN=CYRIB	CYRIB	47.2222	10	10	36.7	6.06	6	6.66667	6	13	6	11.8333	6	14.1667	6	13.8333	6	12.5	6	8	42	7
O00303	Eukaryotic translation initiation factor 3 subunit F OS=Homo sapiens OX=9606 GN=EIF3F	EIF3F	43.1373	10	10	37.5	5.45	6	9.33333	6	9.33333	6	8.83333	6	10.5	6	10.5	6	7.16667	6	5.83333	42	7
Q53GS9	U4/U6.U5 tri-snRNP-associated protein 2 OS=Homo sapiens OX=9606 GN=USP39	USP39	28.6726	10	10	65.3	8.91	6	4	6	6	6	6.66667	6	5.33333	6	4	6	5.33333	6	2.83333	42	7
Q9NVS9	Pyridoxine-5'-phosphate oxidase OS=Homo sapiens OX=9606 GN=PNPO	PNPO	54.4061	10	10	30	7.06	6	5.66667	6	5.66667	6	4.83333	6	5.5	6	5.33333	6	5.5	6	2.83333	42	7
Q9UEW8	STE20/SPS1-related proline-alanine-rich protein kinase OS=Homo sapiens OX=9606 GN=STK39	STK39	34.1284	10	9	59.4	6.29	6	5.66667	6	7.5	6	8.16667	6	9.5	6	6.66667	6	6.5	6	4.83333	42	7
Q969Z0	FAST kinase domain-containing protein 4 OS=Homo sapiens OX=9606 GN=TBRG4	TBRG4	30.2694	10	10	70.7	7.42	6	6.66667	6	3.83333	6	4.33333	6	6.5	6	4.33333	6	4	6	2.83333	42	7
Q9Y3F4	Serine-threonine kinase receptor-associated protein OS=Homo sapiens OX=9606 GN=STRAP	STRAP	46.8571	10	10	38.4	5.12	6	8.66667	6	12.3333	6	11.8333	6	10.3333	6	11.6667	6	10	6	4.16667	42	7
Q14534	Squalene monooxygenase OS=Homo sapiens OX=9606 GN=SQLE	SQLE	28.0488	10	10	63.9	8.63	6	4	6	2.5	6	5.33333	6	4.16667	6	3.83333	6	3.16667	6	1.66667	42	7
Q14677	Clathrin interactor 1 OS=Homo sapiens OX=9606 GN=CLINT1	CLINT1	22.08	10	10	68.2	6.42	6	9.83333	6	8.5	6	7.16667	6	8.66667	6	8.83333	6	7.16667	6	2.83333	42	7
Q08AF3	Schlafen family member 5 OS=Homo sapiens OX=9606 GN=SLFN5	SLFN5	18.8552	10	10	101	8.22	6	1.66667	5	1.5	6	1.33333	6	2.5	6	1.5	6	1.66667	6	4.66667	41	7
Q9Y2W1	Thyroid hormone receptor-associated protein 3 OS=Homo sapiens OX=9606 GN=THRAP3	THRAP3	13.4031	10	9	108.6	10.15	6	5.83333	6	3.66667	5	3.16667	6	3.66667	6	2.83333	6	2.5	6	3.33333	41	7
P49756	RNA-binding protein 25 OS=Homo sapiens OX=9606 GN=RBM25	RBM25	20.2847	10	10	100.1	6.32	6	6.83333	6	3	6	4.16667	5	3.16667	6	3.83333	6	3.33333	6	2.66667	41	7
P53582	Methionine aminopeptidase 1 OS=Homo sapiens OX=9606 GN=METAP1	METAP1	50.2591	10	10	43.2	7.17	6	3.33333	6	4.16667	6	3.66667	6	3.16667	6	3.16667	6	2.16667	5	2.16667	41	7
Q9NYL9	Tropomodulin-3 OS=Homo sapiens OX=9606 GN=TMOD3	TMOD3	40.3409	10	10	39.6	5.19	6	8	6	9.16667	6	9.33333	6	8.16667	6	10.3333	6	6.66667	5	4.16667	41	7
P49903	Selenide, water dikinase 1 OS=Homo sapiens OX=9606 GN=SEPHS1	SEPHS1	48.7245	10	10	42.9	5.97	6	2.5	6	2.16667	6	2.83333	6	3.83333	6	2.5	6	2.5	5	1.66667	41	7
P21266	Glutathione S-transferase Mu 3 OS=Homo sapiens OX=9606 GN=GSTM3	GSTM3	49.3333	10	10	26.5	5.54	5	6.33333	6	12.3333	6	10.5	6	12.5	6	11.6667	6	8.66667	6	5	41	7
Q96HC4	PDZ and LIM domain protein 5 OS=Homo sapiens OX=9606 GN=PDLIM5	PDLIM5	24.8322	10	10	63.9	8.21	6	4.16667	6	5.33333	6	4.66667	6	6	6	5.83333	6	4	5	1.5	41	7
Q9BVP2	Guanine nucleotide-binding protein-like 3 OS=Homo sapiens OX=9606 GN=GNL3	GNL3	26.9581	10	10	62	9.16	5	2.66667	6	1.83333	6	3	6	1.83333	6	2.16667	6	3.16667	5	1.33333	40	7
Q9NZB2	Constitutive coactivator of PPAR-gamma-like protein 1 OS=Homo sapiens OX=9606 GN=FAM120A	FAM120A	13.4168	10	10	121.8	8.88	6	4.33333	6	1.83333	6	1.66667	6	2	6	2	5	2	5	1	40	7
A0A6Q8PFU3	Platelet-activating factor acetylhydrolase IB subunit alpha OS=Homo sapiens OX=9606 GN=PAFAH1B1	PAFAH1B1	34.1121	10	10	48.7	7.06	5	1.16667	6	4.66667	6	4.5	6	5.83333	6	6	5	5.16667	6	2.66667	40	7
F6QDS0	RNA helicase OS=Homo sapiens OX=9606 GN=hCG_2043426	hCG_2043426	37.5783	10	10	54	6.3	5	5.33333	6	9.16667	6	9.5	6	9.16667	6	9.16667	6	7	5	3.66667	40	7
P12931	Proto-oncogene tyrosine-protein kinase Src OS=Homo sapiens OX=9606 GN=SRC	SRC	29.291	10	7	59.8	7.42	6	2	6	3.66667	6	2	6	2.16667	5	1.33333	4	1.16667	6	1.5	39	7
P30837	Aldehyde dehydrogenase X, mitochondrial OS=Homo sapiens OX=9606 GN=ALDH1B1	ALDH1B1	23.7911	10	7	57.2	6.8	5	1.5	6	3.33333	6	3.16667	6	2	6	3	6	2.33333	4	1	39	7
M0QZR4	Rho guanine nucleotide exchange factor 1 OS=Homo sapiens OX=9606 GN=ARHGEF1	ARHGEF1	15.0826	10	10	108.3	6.15	6	1.5	6	3	5	2.5	6	3	6	2.5	5	2.33333	5	1.33333	39	7
A0A669KB89	Protein scribble homolog OS=Homo sapiens OX=9606 GN=SCRIB	SCRIB	12.4849	10	9	177.7	5.14	5	1.33333	6	1.66667	6	2.83333	6	3	6	2.33333	5	1.83333	5	0.833333	39	7
Q9NZ08	Endoplasmic reticulum aminopeptidase 1 OS=Homo sapiens OX=9606 GN=ERAP1	ERAP1	14.6652	10	10	107.2	6.46	6	2.33333	6	2	6	2.33333	5	2.66667	5	1.83333	4	1.5	6	3.16667	38	7
Q13177	Serine/threonine-protein kinase PAK 2 OS=Homo sapiens OX=9606 GN=PAK2	PAK2	36.0687	10	10	58	5.96	3	3	6	9.33333	6	6.83333	6	5.5	6	6	6	4.66667	5	2.16667	38	7
A1L0T0	2-hydroxyacyl-CoA lyase 2 OS=Homo sapiens OX=9606 GN=ILVBL	ILVBL	33.5443	10	10	67.8	8.15	6	2.5	6	2.5	6	4	5	3	4	1.33333	6	1.5	5	1.16667	38	7
O60749	Sorting nexin-2 OS=Homo sapiens OX=9606 GN=SNX2	SNX2	23.1214	10	8	58.4	5.12	5	2.16667	6	2	5	1.33333	3	0.833333	6	2.66667	6	1.5	6	2	37	7
Q6P179	Endoplasmic reticulum aminopeptidase 2 OS=Homo sapiens OX=9606 GN=ERAP2	ERAP2	16.7708	10	10	110.4	6.71	3	0.666667	5	1.33333	6	2	6	2.33333	6	1	5	1.66667	6	3	37	7
O00203	AP-3 complex subunit beta-1 OS=Homo sapiens OX=9606 GN=AP3B1	AP3B1	13.4369	10	10	121.2	6.04	6	2.66667	6	2.5	6	2.16667	6	1.5	6	2.33333	4	1.33333	3	0.833333	37	7
Q8TBC4	NEDD8-activating enzyme E1 catalytic subunit OS=Homo sapiens OX=9606 GN=UBA3	UBA3	35.8531	10	10	51.8	5.45	4	1.5	6	1.83333	4	2	6	3.16667	6	3.5	5	3.33333	6	1.66667	37	7
Q86XP3	ATP-dependent RNA helicase DDX42 OS=Homo sapiens OX=9606 GN=DDX42	DDX42	20.5757	10	10	102.9	7.02	6	2.33333	5	1.5	6	2.5	5	2.5	5	1	6	1.5	4	1.16667	37	7
Q9UGP8	Translocation protein SEC63 homolog OS=Homo sapiens OX=9606 GN=SEC63	SEC63	17.7632	10	10	87.9	5.31	6	4	4	1	4	1.66667	5	2.83333	5	1.83333	6	1.66667	6	2.5	36	7
Q9Y6D5	Brefeldin A-inhibited guanine nucleotide-exchange protein 2 OS=Homo sapiens OX=9606 GN=ARFGEF2	ARFGEF2	7.67507	10	5	201.9	6.33	6	1.66667	6	2	6	1.83333	6	1.66667	5	1.83333	5	1.33333	2	0.833333	36	7
A0A3B3IUD7	Programmed cell death 11, isoform CRA_a OS=Homo sapiens OX=9606 GN=PDCD11	PDCD11	8.2265	10	10	208.7	8.87	5	2.33333	6	3	6	3	5	1.66667	6	1.83333	5	1.66667	3	0.666667	36	7
P13861	cAMP-dependent protein kinase type II-alpha regulatory subunit OS=Homo sapiens OX=9606 GN=PRKAR2A	PRKAR2A	37.1287	10	10	45.5	5.07	6	1.83333	6	5	6	5	6	3.16667	6	3.83333	4	3.5	2	0.5	36	7
Q13740	CD166 antigen OS=Homo sapiens OX=9606 GN=ALCAM	ALCAM	32.4185	10	10	65.1	6.25	4	3.16667	5	2.33333	6	3.33333	6	3.33333	4	1.33333	6	1.66667	4	1.16667	35	7
O60216	Double-strand-break repair protein rad21 homolog OS=Homo sapiens OX=9606 GN=RAD21	RAD21	21.3946	10	10	71.6	4.65	5	3	5	1.16667	4	1.5	6	1.33333	4	1.33333	5	1.16667	5	1.16667	34	7
Q13769	THO complex subunit 5 homolog OS=Homo sapiens OX=9606 GN=THOC5	THOC5	26.6471	10	10	78.5	6.87	4	0.666667	5	2.5	5	1.83333	6	2.66667	5	1.33333	4	1.16667	4	1.5	33	7
Q9NQW7	Xaa-Pro aminopeptidase 1 OS=Homo sapiens OX=9606 GN=XPNPEP1	XPNPEP1	27.7689	10	10	69.9	5.67	3	1.16667	6	3.33333	6	3.33333	4	4	5	4.16667	5	3.5	4	1.83333	33	7
Q9UG63	ATP-binding cassette sub-family F member 2 OS=Homo sapiens OX=9606 GN=ABCF2	ABCF2	20.7063	10	10	71.2	7.37	5	1	5	1	4	0.833333	4	0.833333	6	1.83333	5	1.66667	2	0.5	31	7
P48449	Lanosterol synthase OS=Homo sapiens OX=9606 GN=LSS	LSS	18.0328	10	10	83.3	6.61	4	1.16667	2	0.5	5	1.66667	6	2.5	4	1.16667	5	1.16667	5	1.5	31	7
C9JA08	60S ribosomal export protein NMD3 OS=Homo sapiens OX=9606 GN=NMD3	NMD3	34.0265	10	10	60.1	6.62	6	2	4	1.66667	4	1.66667	5	1.33333	5	1.66667	4	1.33333	3	0.5	31	7
Q9C0C2	182 kDa tankyrase-1-binding protein OS=Homo sapiens OX=9606 GN=TNKS1BP1	TNKS1BP1	11.3939	10	10	181.7	4.86	6	2	5	1.83333	3	0.833333	5	1.5	4	1.33333	4	1.33333	3	0.5	30	7
Q9BTC0	Death-inducer obliterator 1 OS=Homo sapiens OX=9606 GN=DIDO1	DIDO1	8.21429	10	10	243.7	7.88	6	1.5	5	2.5	6	2.83333	6	1.83333	2	0.333333	3	1.16667	2	0.333333	30	7
A6NHR9	Structural maintenance of chromosomes flexible hinge domain-containing protein 1 OS=Homo sapiens OX=9606 GN=SMCHD1	SMCHD1	7.98005	10	10	226.2	7.3	4	2.16667	4	1.33333	5	0.833333	4	1.16667	5	0.833333	3	1	3	0.666667	28	7
Q16719	Kynureninase OS=Homo sapiens OX=9606 GN=KYNU	KYNU	26.2366	10	10	52.3	7.03	3	0.666667	6	2.83333	4	2	3	1	6	1.33333	3	1.16667	3	0.5	28	7
O60271	C-Jun-amino-terminal kinase-interacting protein 4 OS=Homo sapiens OX=9606 GN=SPAG9	SPAG9	13.1718	10	10	146.1	5.15	3	0.666667	6	1.66667	3	1	3	1.33333	4	2.16667	4	1.16667	1	0.166667	24	7
O95347	Structural maintenance of chromosomes protein 2 OS=Homo sapiens OX=9606 GN=SMC2	SMC2	13.1997	10	10	135.6	8.43	4	1.5	3	0.833333	3	0.833333	4	1.33333	3	0.666667	3	1.16667	1	0.166667	21	7
Q10570	Cleavage and polyadenylation specificity factor subunit 1 OS=Homo sapiens OX=9606 GN=CPSF1	CPSF1	9.97921	10	10	160.8	6.4	5	2.33333	2	0.5	3	0.666667	3	0.666667	2	0.666667	2	0.5	3	1	20	7
J3KNE0	RanBP2-like and GRIP domain-containing protein 3 OS=Homo sapiens OX=9606 GN=RGPD3	RGPD3	6.70455	10	1	197.5	6.58	5	2.5	0	0	3	0.666667	2	0.5	3	0.666667	4	0.666667	1	0.166667	18	6
O43592	Exportin-T OS=Homo sapiens OX=9606 GN=XPOT	XPOT	16.632	10	10	109.9	5.39	4	1.33333	6	4	3	2.16667	1	0.333333	1	0.5	0	0	2	0.333333	17	6
A0A0A0MTC1	E3 ubiquitin-protein ligase RNF213 OS=Homo sapiens OX=9606 GN=RNF213	RNF213	2.98706	10	10	596.1	6.42	3	1	2	0.333333	0	0	0	0	0	0	3	0.5	3	1	11	4
P0DTD1	Replicase polyprotein 1ab OS=Severe acute respiratory syndrome coronavirus 2 OX=2697049 GN=rep	rep	2.46618	10	10	793.5	6.76	0	0	1	0.166667	0	0	3	1.16667	0	0	2	0.5	5	1.66667	11	4
P08621	U1 small nuclear ribonucleoprotein 70 kDa OS=Homo sapiens OX=9606 GN=SNRNP70	SNRNP70	32.2654	9	9	51.5	9.94	6	6.16667	6	6.66667	6	5.5	6	4.66667	6	3.33333	6	4.66667	6	8.16667	42	7
Q8TCJ2	Dolichyl-diphosphooligosaccharide--protein glycosyltransferase subunit STT3B OS=Homo sapiens OX=9606 GN=STT3B	STT3B	11.7433	9	8	93.6	8.91	6	8.66667	6	5.83333	6	7.33333	6	7.5	6	6.33333	6	5.33333	6	11.3333	42	7
Q00325	Phosphate carrier protein, mitochondrial OS=Homo sapiens OX=9606 GN=SLC25A3	SLC25A3	33.1492	9	1	40.1	9.38	6	23.6667	6	16.1667	6	16.5	6	17.6667	6	15.5	6	17.6667	6	26.1667	42	7
Q9Y6K5	2'-5'-oligoadenylate synthase 3 OS=Homo sapiens OX=9606 GN=OAS3	OAS3	14.0754	9	9	121.1	8.4	6	3.33333	6	3.33333	6	3.66667	6	4	6	2.5	6	4.16667	6	5.66667	42	7
F8VVM2	Phosphate carrier protein, mitochondrial OS=Homo sapiens OX=9606 GN=SLC25A3	SLC25A3	42.5926	9	1	36.1	9.26	6	28.6667	6	21	6	21	6	23.1667	6	18.5	6	21	6	31.5	42	7
Q5JTV8	Torsin-1A-interacting protein 1 OS=Homo sapiens OX=9606 GN=TOR1AIP1	TOR1AIP1	25.0429	9	9	66.2	8.18	6	6.66667	6	3	6	4	6	3.83333	6	3.5	6	2.5	6	5.16667	42	7
Q9HD45	Transmembrane 9 superfamily member 3 OS=Homo sapiens OX=9606 GN=TM9SF3	TM9SF3	20.5433	9	9	67.8	7.21	6	9.66667	6	7.5	6	7	6	7.5	6	7.16667	6	8.5	6	9.33333	42	7
P48047	ATP synthase subunit O, mitochondrial OS=Homo sapiens OX=9606 GN=ATP5PO	ATP5PO	55.3991	9	9	23.3	9.96	6	12.3333	6	4.5	6	6	6	6.5	6	4.33333	6	6.83333	6	8	42	7
P36542	ATP synthase subunit gamma, mitochondrial OS=Homo sapiens OX=9606 GN=ATP5F1C	ATP5F1C	39.2617	9	9	33	9.22	6	8.16667	6	5.5	6	8.16667	6	8.16667	6	6.16667	6	7.66667	6	10	42	7
P15531	Nucleoside diphosphate kinase A OS=Homo sapiens OX=9606 GN=NME1	NME1	80.9211	9	2	17.1	6.19	6	30.5	6	38	6	33.5	6	30	6	32.5	6	35.6667	6	36.3333	42	7
O14979	Heterogeneous nuclear ribonucleoprotein D-like OS=Homo sapiens OX=9606 GN=HNRNPDL	HNRNPDL	21.1905	9	7	46.4	9.57	6	18.8333	6	18.3333	6	17.8333	6	18	6	16.6667	6	17.5	6	20.6667	42	7
O00264	Membrane-associated progesterone receptor component 1 OS=Homo sapiens OX=9606 GN=PGRMC1	PGRMC1	56.4103	9	8	21.7	4.7	6	9	6	8.83333	6	8.83333	6	9	6	8.5	6	8.66667	6	9.66667	42	7
P61224	Ras-related protein Rap-1b OS=Homo sapiens OX=9606 GN=RAP1B	RAP1B	55.9783	9	4	20.8	5.78	6	16.5	6	14.3333	6	13.1667	6	14.1667	6	11.8333	6	12	6	15.1667	42	7
P08134	Rho-related GTP-binding protein RhoC OS=Homo sapiens OX=9606 GN=RHOC	RHOC	65.285	9	2	22	6.58	6	8.66667	6	12.1667	6	9.66667	6	9.83333	6	11.1667	6	9	6	10.5	42	7
Q9Y5M8	Signal recognition particle receptor subunit beta OS=Homo sapiens OX=9606 GN=SRPRB	SRPRB	46.1255	9	9	29.7	9.04	6	11.3333	6	7.66667	6	6.5	6	6.5	6	4.66667	6	4.33333	6	6.83333	42	7
J3KTL2	Serine/arginine-rich splicing factor 1 OS=Homo sapiens OX=9606 GN=SRSF1	SRSF1	39.1304	9	9	28.3	10.08	6	19.6667	6	17.8333	6	17.8333	6	18	6	15.5	6	16	6	18.5	42	7
P32322	Pyrroline-5-carboxylate reductase 1, mitochondrial OS=Homo sapiens OX=9606 GN=PYCR1	PYCR1	45.1411	9	8	33.3	7.61	6	12.6667	6	10.1667	6	11.5	6	11	6	9.83333	6	10.1667	6	11.1667	42	7
P61026	Ras-related protein Rab-10 OS=Homo sapiens OX=9606 GN=RAB10	RAB10	57.5	9	7	22.5	8.38	6	14.5	6	13.3333	6	15.3333	6	12.6667	6	14.1667	6	13.3333	6	12.8333	42	7
E9PF18	Hydroxyacyl-coenzyme A dehydrogenase, mitochondrial OS=Homo sapiens OX=9606 GN=HADH	HADH	46.9231	9	9	42.1	9.26	6	8.83333	6	12.5	6	12.8333	6	14.1667	6	13.8333	6	13.5	6	14.1667	42	7
Q13501	Sequestosome-1 OS=Homo sapiens OX=9606 GN=SQSTM1	SQSTM1	46.1364	9	9	47.7	5.22	6	8.5	6	9.33333	6	8	6	7.5	6	7.66667	6	7.83333	6	7.5	42	7
A0A087WZN1	Isocitrate dehydrogenase [NAD] subunit, mitochondrial OS=Homo sapiens OX=9606 GN=IDH3B	IDH3B	37.9845	9	9	42.4	8.46	6	6.66667	6	5	6	5.5	6	7.66667	6	5.5	6	5	6	7.5	42	7
A0A3B3IUB5	Minor histocompatibility antigen H13 OS=Homo sapiens OX=9606 GN=HM13	HM13	24.7619	9	9	46.3	8.03	6	11	6	8.5	6	12.8333	6	10.5	6	12.8333	6	9.5	6	10.1667	42	7
P51858	Hepatoma-derived growth factor OS=Homo sapiens OX=9606 GN=HDGF	HDGF	45.8333	9	9	26.8	4.73	6	18.6667	6	18.1667	6	16	6	17.6667	6	18	6	16.6667	6	17	42	7
P51148	Ras-related protein Rab-5C OS=Homo sapiens OX=9606 GN=RAB5C	RAB5C	66.2037	9	6	23.5	8.41	6	31	6	24.5	6	24.8333	6	23.1667	6	21.8333	6	23.3333	6	22.1667	42	7
Q96AG4	Leucine-rich repeat-containing protein 59 OS=Homo sapiens OX=9606 GN=LRRC59	LRRC59	29.9674	9	9	34.9	9.57	6	19.8333	6	16.3333	6	18.1667	6	16.8333	6	14.8333	6	14.8333	6	16	42	7
O76021	Ribosomal L1 domain-containing protein 1 OS=Homo sapiens OX=9606 GN=RSL1D1	RSL1D1	23.6735	9	9	54.9	10.13	6	14	6	14.8333	6	14.8333	6	14.3333	6	14.5	6	12.1667	6	13.5	42	7
Q53GQ0	Very-long-chain 3-oxoacyl-CoA reductase OS=Homo sapiens OX=9606 GN=HSD17B12	HSD17B12	45.5128	9	9	34.3	9.32	6	23.6667	6	21.8333	6	19.1667	6	24.5	6	17.8333	6	19.1667	6	22.6667	42	7
E7ETY2	Treacle protein OS=Homo sapiens OX=9606 GN=TCOF1	TCOF1	9.20699	9	9	152.2	8.85	6	3.16667	6	3.83333	6	4	6	4	6	3.66667	6	4	6	3.66667	42	7
Q14103	Heterogeneous nuclear ribonucleoprotein D0 OS=Homo sapiens OX=9606 GN=HNRNPD	HNRNPD	22.5352	9	7	38.4	7.81	6	25	6	24	6	23.3333	6	23.5	6	23	6	26	6	21.5	42	7
A0A2R8Y4L2	Heterogeneous nuclear ribonucleoprotein A1 pseudogene 48 OS=Homo sapiens OX=9606 GN=HNRNPA1P48	HNRNPA1P48	53.8182	9	1	29.2	9.48	6	26.6667	6	27.8333	6	32.8333	6	29	6	25.6667	6	27.5	6	26.5	42	7
P24534	Elongation factor 1-beta OS=Homo sapiens OX=9606 GN=EEF1B2	EEF1B2	64	9	7	24.7	4.67	6	23.6667	6	33.1667	6	33.8333	6	30.8333	6	33.3333	6	34.1667	6	28.1667	42	7
P30044	Peroxiredoxin-5, mitochondrial OS=Homo sapiens OX=9606 GN=PRDX5	PRDX5	55.6075	9	9	22.1	8.7	6	22	6	21.8333	6	22.6667	6	26.5	6	23.3333	6	21	6	24.1667	42	7
P30040	Endoplasmic reticulum resident protein 29 OS=Homo sapiens OX=9606 GN=ERP29	ERP29	49.0421	9	9	29	7.31	6	29.3333	6	25.6667	6	26.8333	6	35.3333	6	32	6	32.8333	6	32.1667	42	7
P60900	Proteasome subunit alpha type-6 OS=Homo sapiens OX=9606 GN=PSMA6	PSMA6	55.6911	9	9	27.4	6.76	6	14.1667	6	15.3333	6	11.6667	6	14	6	15.1667	6	14.3333	6	12.6667	42	7
P62906	60S ribosomal protein L10a OS=Homo sapiens OX=9606 GN=RPL10A	RPL10A	40.553	9	9	24.8	9.94	6	28.5	6	28.1667	6	29.1667	6	30	6	31.5	6	31.8333	6	27	42	7
Q9BZZ5	Apoptosis inhibitor 5 OS=Homo sapiens OX=9606 GN=API5	API5	26.5267	9	9	59	7.34	6	12	6	12.8333	6	12.6667	6	10.6667	6	12.3333	6	11	6	9.5	42	7
Q13409	Cytoplasmic dynein 1 intermediate chain 2 OS=Homo sapiens OX=9606 GN=DYNC1I2	DYNC1I2	29.1536	9	9	71.4	5.2	6	5.33333	6	5.16667	6	4.16667	6	4.33333	6	5.33333	6	4.83333	6	3.83333	42	7
P62937	Peptidyl-prolyl cis-trans isomerase A OS=Homo sapiens OX=9606 GN=PPIA	PPIA	64.8485	9	7	18	7.81	6	50.6667	6	68	6	60.8333	6	64.5	6	66.1667	6	64.5	6	57	42	7
A0A0J9YXF2	Paraoxonase 2, isoform CRA_a OS=Homo sapiens OX=9606 GN=PON2	PON2	49.3333	9	9	41.5	5.72	6	5.5	6	5.66667	6	5.83333	6	5.5	6	4	6	2.83333	6	4.83333	42	7
P10515	Dihydrolipoyllysine-residue acetyltransferase component of pyruvate dehydrogenase complex, mitochondrial OS=Homo sapiens OX=9606 GN=DLAT	DLAT	25.0386	9	9	69	7.84	6	5.83333	6	3.66667	6	4	6	5.5	6	4.5	6	5.66667	6	4.83333	42	7
Q6NVY1	3-hydroxyisobutyryl-CoA hydrolase, mitochondrial OS=Homo sapiens OX=9606 GN=HIBCH	HIBCH	31.0881	9	9	43.5	8.19	6	5.66667	6	7.66667	6	6.5	6	6.83333	6	5.16667	6	5	6	6	42	7
P12004	Proliferating cell nuclear antigen OS=Homo sapiens OX=9606 GN=PCNA	PCNA	57.8544	9	9	28.8	4.69	6	19.1667	6	22.6667	6	21.6667	6	20.5	6	18.3333	6	20.6667	6	18	42	7
Q9UN86	Ras GTPase-activating protein-binding protein 2 OS=Homo sapiens OX=9606 GN=G3BP2	G3BP2	32.7801	9	9	54.1	5.55	6	8.16667	6	7.5	6	7	6	5.33333	6	6.5	6	6.83333	6	4.5	42	7
O95757	Heat shock 70 kDa protein 4L OS=Homo sapiens OX=9606 GN=HSPA4L	HSPA4L	16.4482	9	6	94.5	5.88	6	8.33333	6	10.3333	6	10.6667	6	10.6667	6	11.1667	6	10.8333	6	9	42	7
Q9Y305	Acyl-coenzyme A thioesterase 9, mitochondrial OS=Homo sapiens OX=9606 GN=ACOT9	ACOT9	26.8793	9	9	49.9	8.6	6	4.66667	6	4.33333	6	4	6	7	6	3.83333	6	4.66667	6	5.83333	42	7
E9PK25	Cofilin, non-muscle isoform OS=Homo sapiens OX=9606 GN=CFL1	CFL1	45.5882	9	9	22.7	8.34	6	54.5	6	91.8333	6	94	6	91.6667	6	95	6	89.8333	6	76	42	7
Q07960	Rho GTPase-activating protein 1 OS=Homo sapiens OX=9606 GN=ARHGAP1	ARHGAP1	34.6241	9	9	50.4	6.29	6	7.83333	6	9	6	9.66667	6	7.33333	6	7.83333	6	7.66667	6	6	42	7
Q04917	14-3-3 protein eta OS=Homo sapiens OX=9606 GN=YWHAH	YWHAH	42.6829	9	6	28.2	4.84	6	29.5	6	33	6	30.5	6	33	6	34.6667	6	32.1667	6	26.8333	42	7
Q969G3	SWI/SNF-related matrix-associated actin-dependent regulator of chromatin subfamily E member 1 OS=Homo sapiens OX=9606 GN=SMARCE1	SMARCE1	37.2263	9	9	46.6	4.88	6	8.66667	6	5.5	6	5.66667	6	5.16667	6	6	6	6.33333	6	4.16667	42	7
Q9NR31	GTP-binding protein SAR1a OS=Homo sapiens OX=9606 GN=SAR1A	SAR1A	65.6566	9	8	22.4	6.68	6	10.3333	6	15.3333	6	16.3333	6	14.5	6	14	6	13.1667	6	11.5	42	7
P50502	Hsc70-interacting protein OS=Homo sapiens OX=9606 GN=ST13	ST13	33.3333	9	9	41.3	5.27	6	15.8333	6	17.6667	6	16.3333	6	18.3333	6	16.3333	6	17.5	6	14.5	42	7
P61289	Proteasome activator complex subunit 3 OS=Homo sapiens OX=9606 GN=PSME3	PSME3	52.3622	9	9	29.5	5.95	6	20.8333	6	19.1667	6	20.5	6	18.8333	6	17.5	6	20.1667	6	14.5	42	7
P61106	Ras-related protein Rab-14 OS=Homo sapiens OX=9606 GN=RAB14	RAB14	65.1163	9	8	23.9	6.21	6	10.3333	6	9.33333	6	9	6	9.33333	6	10.3333	6	7.83333	6	7.16667	42	7
Q6ZN40	Tropomyosin 1 (Alpha), isoform CRA_f OS=Homo sapiens OX=9606 GN=TPM1	TPM1	22.0859	9	1	37.4	4.72	6	13.1667	6	14.3333	6	12.1667	6	13.6667	6	12.3333	6	11.8333	6	10.3333	42	7
F8VP50	Aldedh domain-containing protein (Fragment) OS=Homo sapiens OX=9606		54.7893	9	1	28.5	7.02	6	21.5	6	22.8333	6	22.8333	6	23.6667	6	22.3333	6	22.8333	6	17.8333	42	7
P61586	Transforming protein RhoA OS=Homo sapiens OX=9606 GN=RHOA	RHOA	65.285	9	2	21.8	6.1	6	15.3333	6	20.3333	6	20.3333	6	21.1667	6	22.6667	6	19.3333	6	15.8333	42	7
P56470	Galectin-4 OS=Homo sapiens OX=9606 GN=LGALS4	LGALS4	34.6749	9	9	35.9	9.16	6	22	6	30	6	26.3333	6	26.3333	6	27.6667	6	25.1667	6	19.6667	42	7
A0A5K1VW95	Malate dehydrogenase OS=Homo sapiens OX=9606 GN=MDH1	MDH1	33.9943	9	9	38.6	7.3	6	12.3333	6	16	6	13.6667	6	15.3333	6	14.8333	6	13	6	11.1667	42	7
O75475	PC4 and SFRS1-interacting protein OS=Homo sapiens OX=9606 GN=PSIP1	PSIP1	22.6415	9	9	60.1	9.13	6	4.66667	6	4.5	6	4.66667	6	5.16667	6	4	6	3.33333	6	3.66667	42	7
P61981	14-3-3 protein gamma OS=Homo sapiens OX=9606 GN=YWHAG	YWHAG	49.3927	9	5	28.3	4.89	6	28.1667	6	35.8333	6	34.8333	6	40.3333	6	39.1667	6	33.1667	6	28.5	42	7
P40121	Macrophage-capping protein OS=Homo sapiens OX=9606 GN=CAPG	CAPG	43.1034	9	9	38.5	6.19	6	7	6	11.5	6	10	6	11.8333	6	11.3333	6	12.1667	6	8.16667	42	7
E7EMB3	Calmodulin-2 OS=Homo sapiens OX=9606 GN=CALM2	CALM2	56.1224	9	7	21.7	4.56	6	20.3333	6	24	6	22.8333	6	23.6667	6	22	6	19.1667	6	16.3333	42	7
Q13011	Delta(3,5)-Delta(2,4)-dienoyl-CoA isomerase, mitochondrial OS=Homo sapiens OX=9606 GN=ECH1	ECH1	47.2561	9	9	35.8	8	6	35.6667	6	47.6667	6	55.3333	6	50.6667	6	37.8333	6	39.6667	6	34.8333	42	7
O60884	DnaJ homolog subfamily A member 2 OS=Homo sapiens OX=9606 GN=DNAJA2	DNAJA2	44.1748	9	9	45.7	6.48	6	5.16667	6	8.5	6	8.83333	6	9.33333	6	9.5	6	8	6	6.16667	42	7
P26232	Catenin alpha-2 OS=Homo sapiens OX=9606 GN=CTNNA2	CTNNA2	11.9622	9	1	105.2	5.71	6	15	6	11.8333	6	12.5	6	15.1667	6	12.6667	6	12.8333	6	9.66667	42	7
O14929	Histone acetyltransferase type B catalytic subunit OS=Homo sapiens OX=9606 GN=HAT1	HAT1	40.5728	9	9	49.5	5.69	6	3.66667	6	6	6	4.83333	6	5	6	4.16667	6	3.83333	6	3.16667	42	7
Q15785	Mitochondrial import receptor subunit TOM34 OS=Homo sapiens OX=9606 GN=TOMM34	TOMM34	43.3657	9	9	34.5	8.98	6	3.66667	6	6.83333	6	5.16667	6	3.16667	6	3.83333	6	3.83333	6	2	42	7
P18669	Phosphoglycerate mutase 1 OS=Homo sapiens OX=9606 GN=PGAM1	PGAM1	53.937	9	6	28.8	7.18	6	17.1667	6	26	6	25.5	6	30.1667	6	27.8333	6	27	6	18.8333	42	7
P35270	Sepiapterin reductase OS=Homo sapiens OX=9606 GN=SPR	SPR	49.4253	9	9	28	8.05	6	8	6	15	6	15.5	6	14.6667	6	13.3333	6	12	6	8.5	42	7
Q96EY1	DnaJ homolog subfamily A member 3, mitochondrial OS=Homo sapiens OX=9606 GN=DNAJA3	DNAJA3	28.125	9	9	52.5	9.26	6	5.16667	6	5.16667	6	4.5	6	4.33333	6	5	6	4	6	2.5	42	7
A0A087X2D5	39S ribosomal protein L45, mitochondrial OS=Homo sapiens OX=9606 GN=MRPL45	MRPL45	45.4248	9	9	35.3	9.03	6	6.5	6	4.83333	6	5.33333	6	4.16667	6	4.16667	6	4.83333	6	2.33333	42	7
P28482	Mitogen-activated protein kinase 1 OS=Homo sapiens OX=9606 GN=MAPK1	MAPK1	44.4444	9	7	41.4	6.98	6	5	6	8.16667	6	6	6	5.5	6	6.33333	6	4.16667	6	3	42	7
Q9NP72	Ras-related protein Rab-18 OS=Homo sapiens OX=9606 GN=RAB18	RAB18	58.2524	9	9	23	5.24	6	4.5	6	4	6	5.16667	6	4.16667	6	3.83333	6	3.16667	6	2	42	7
O00151	PDZ and LIM domain protein 1 OS=Homo sapiens OX=9606 GN=PDLIM1	PDLIM1	47.1125	9	9	36	7.02	6	4.33333	6	5	6	4.66667	6	5.83333	6	3.83333	6	4	6	2.66667	42	7
E7EWR4	Cleavage stimulation factor subunit 2 OS=Homo sapiens OX=9606 GN=CSTF2	CSTF2	25.6281	9	9	62.9	6.87	6	12.3333	6	12.6667	6	11.6667	6	9.33333	6	10.1667	6	10.3333	6	4.16667	42	7
B3KS98	Eukaryotic translation initiation factor 3 subunit H OS=Homo sapiens OX=9606 GN=EIF3H	EIF3H	43.1694	9	9	41.6	7.33	6	2.5	6	5.33333	6	4.5	6	3.33333	6	5.33333	6	3.83333	6	1.33333	42	7
Q8WXF1	Paraspeckle component 1 OS=Homo sapiens OX=9606 GN=PSPC1	PSPC1	26.3862	9	9	58.7	6.67	6	4.33333	6	5.83333	6	6.16667	6	6.66667	6	4.33333	6	4.33333	6	2.66667	42	7
Q9H773	dCTP pyrophosphatase 1 OS=Homo sapiens OX=9606 GN=DCTPP1	DCTPP1	63.5294	9	9	18.7	5.03	5	3	6	5.16667	6	4.16667	6	3	6	5	6	3.16667	6	3	41	7
Q8N684	Cleavage and polyadenylation specificity factor subunit 7 OS=Homo sapiens OX=9606 GN=CPSF7	CPSF7	27.3885	9	9	52	8	6	3.16667	5	3.33333	6	2.66667	6	2.83333	6	3	6	3.33333	6	2.5	41	7
Q96I24	Far upstream element-binding protein 3 OS=Homo sapiens OX=9606 GN=FUBP3	FUBP3	27.972	9	7	61.6	8.38	6	5	6	5.5	5	4.33333	6	2.5	6	3.83333	6	3.66667	6	2.16667	41	7
Q52LJ0	Protein FAM98B OS=Homo sapiens OX=9606 GN=FAM98B	FAM98B	31.8707	9	8	45.5	8.69	6	3.66667	6	1.66667	6	1.66667	6	1.66667	6	1.33333	6	2.16667	5	1.33333	41	7
Q9BW04	Specifically androgen-regulated gene protein OS=Homo sapiens OX=9606 GN=SARG	SARG	28.2862	9	9	63.9	8.62	6	4.5	6	5.16667	6	4.16667	6	4.16667	6	4.33333	6	2.83333	5	2.66667	41	7
Q13564	NEDD8-activating enzyme E1 regulatory subunit OS=Homo sapiens OX=9606 GN=NAE1	NAE1	32.5843	9	9	60.2	5.4	6	2	6	2.33333	6	2.16667	6	2.16667	6	2.16667	5	1.83333	6	1.33333	41	7
P80303	Nucleobindin-2 OS=Homo sapiens OX=9606 GN=NUCB2	NUCB2	29.2857	9	9	50.2	5.12	6	6.16667	6	3.33333	6	3.66667	6	3.66667	6	3.83333	6	3	5	2	41	7
Q96DI7	U5 small nuclear ribonucleoprotein 40 kDa protein OS=Homo sapiens OX=9606 GN=SNRNP40	SNRNP40	48.7395	9	9	39.3	8.1	6	2.66667	6	2.5	6	4.16667	6	2.5	6	2.33333	6	3.66667	5	1.16667	41	7
Q99598	Translin-associated protein X OS=Homo sapiens OX=9606 GN=TSNAX	TSNAX	51.0345	9	9	33.1	6.55	6	4.16667	6	7.66667	6	7.16667	6	6.83333	6	8.33333	6	6	5	1.83333	41	7
O43615	Mitochondrial import inner membrane translocase subunit TIM44 OS=Homo sapiens OX=9606 GN=TIMM44	TIMM44	25	9	9	51.3	8.32	6	4.5	6	3.5	6	2.5	6	3.66667	5	2	5	2.33333	6	5.66667	40	7
Q9H7Z7	Prostaglandin E synthase 2 OS=Homo sapiens OX=9606 GN=PTGES2	PTGES2	38.992	9	9	41.9	9.16	6	2.83333	6	2.5	6	2.66667	5	2.16667	6	1.83333	5	1.16667	6	2.66667	40	7
Q13586	Stromal interaction molecule 1 OS=Homo sapiens OX=9606 GN=STIM1	STIM1	21.7518	9	9	77.4	6.67	6	3.33333	5	2.66667	6	2.5	6	2.83333	5	1.33333	6	1.83333	6	2.66667	40	7
P46926	Glucosamine-6-phosphate isomerase 1 OS=Homo sapiens OX=9606 GN=GNPDA1	GNPDA1	55.7093	9	6	32.6	6.92	4	2.83333	6	3.83333	6	3.33333	6	3.66667	6	4	6	3	6	3	40	7
P21589	5'-nucleotidase OS=Homo sapiens OX=9606 GN=NT5E	NT5E	27.3519	9	9	63.3	7.03	6	1.83333	5	2.33333	6	4	6	4.83333	6	3.5	6	2.66667	5	3.5	40	7
P61086	Ubiquitin-conjugating enzyme E2 K OS=Homo sapiens OX=9606 GN=UBE2K	UBE2K	69.5	9	9	22.4	5.44	5	3.16667	6	4.83333	6	4.33333	6	4.5	6	4	6	3	5	2.33333	40	7
Q10713	Mitochondrial-processing peptidase subunit alpha OS=Homo sapiens OX=9606 GN=PMPCA	PMPCA	28.1905	9	9	58.2	6.92	5	1.5	6	3.83333	6	4.66667	6	4.5	6	3	5	2.16667	6	2.33333	40	7
Q9UHB9	Signal recognition particle subunit SRP68 OS=Homo sapiens OX=9606 GN=SRP68	SRP68	23.445	9	9	70.7	8.56	6	2	6	5.33333	6	3.83333	6	3.83333	6	4.33333	6	3.83333	4	1.33333	40	7
P17174	Aspartate aminotransferase, cytoplasmic OS=Homo sapiens OX=9606 GN=GOT1	GOT1	38.4988	9	9	46.2	7.01	4	2.83333	6	7	6	6	6	5	6	5.83333	6	5.33333	5	3.83333	39	7
O00764	Pyridoxal kinase OS=Homo sapiens OX=9606 GN=PDXK	PDXK	38.141	9	9	35.1	6.13	3	1.66667	6	5.33333	6	5	6	4.33333	6	5.16667	6	4	6	2.83333	39	7
Q8N392	Rho GTPase-activating protein 18 OS=Homo sapiens OX=9606 GN=ARHGAP18	ARHGAP18	22.6244	9	9	74.9	6.44	4	1.66667	6	2.66667	6	2.83333	6	2.16667	6	2.33333	6	2	5	1.33333	39	7
Q9BR76	Coronin-1B OS=Homo sapiens OX=9606 GN=CORO1B	CORO1B	29.6524	9	9	54.2	5.88	3	2.33333	6	7.33333	6	5.83333	6	4.33333	6	3.66667	6	4.5	6	2.33333	39	7
A0AV96	RNA-binding protein 47 OS=Homo sapiens OX=9606 GN=RBM47	RBM47	25.9696	9	9	64.1	7.68	6	6.83333	6	3.33333	6	2.83333	6	1.66667	5	1.5	5	1.5	4	2.16667	38	7
O60547	GDP-mannose 4,6 dehydratase OS=Homo sapiens OX=9606 GN=GMDS	GMDS	34.4086	9	9	41.9	7.31	5	1.83333	6	4.33333	6	3.5	4	3.66667	6	3.83333	5	3	6	2.33333	38	7
P14550	Aldo-keto reductase family 1 member A1 OS=Homo sapiens OX=9606 GN=AKR1A1	AKR1A1	44.9231	9	8	36.6	6.79	3	2.66667	6	3.5	6	2	6	3.83333	6	4	6	2.66667	5	2.16667	38	7
Q9Y6Q5	AP-1 complex subunit mu-2 OS=Homo sapiens OX=9606 GN=AP1M2	AP1M2	23.8771	9	7	48.1	8.22	6	5.33333	6	3.33333	6	4.16667	4	2.16667	4	2	6	2.5	5	2.66667	37	7
P61201	COP9 signalosome complex subunit 2 OS=Homo sapiens OX=9606 GN=COPS2	COPS2	29.3454	9	9	51.6	5.53	5	1.5	5	1.66667	5	2.33333	6	2.16667	5	1.66667	6	1.66667	5	1.33333	37	7
Q15437	Protein transport protein Sec23B OS=Homo sapiens OX=9606 GN=SEC23B	SEC23B	17.7314	9	7	86.4	6.89	3	2.16667	6	4.66667	6	3.83333	6	4	6	4.33333	6	3.83333	4	1.66667	37	7
M0QWZ7	Seryl-tRNA synthetase OS=Homo sapiens OX=9606 GN=SARS2	SARS2	27.2201	9	9	58.1	8.28	6	3.5	4	1	3	1.16667	6	2.5	6	2.16667	5	2.5	6	3.5	36	7
Q8IVF2	Protein AHNAK2 OS=Homo sapiens OX=9606 GN=AHNAK2	AHNAK2	10.5608	9	9	616.2	5.36	6	2.33333	6	1.66667	5	1.83333	6	2.5	6	2	5	1.16667	2	0.333333	36	7
Q9NPH0	Lysophosphatidic acid phosphatase type 6 OS=Homo sapiens OX=9606 GN=ACP6	ACP6	37.6168	9	9	48.9	6.47	1	0.166667	6	2	6	2.33333	6	4.16667	5	1.83333	6	1.83333	5	1.83333	35	7
Q02338	D-beta-hydroxybutyrate dehydrogenase, mitochondrial OS=Homo sapiens OX=9606 GN=BDH1	BDH1	42.5656	9	9	38.1	8.95	5	2.83333	5	1.16667	5	1.33333	4	1.33333	4	1.66667	4	1.16667	6	1.5	33	7
P46977	Dolichyl-diphosphooligosaccharide--protein glycosyltransferase subunit STT3A OS=Homo sapiens OX=9606 GN=STT3A	STT3A	14.4681	9	8	80.5	8.07	6	8	6	3.83333	5	4	3	2.66667	3	2	3	3.16667	6	5.83333	32	7
Q96RS6	NudC domain-containing protein 1 OS=Homo sapiens OX=9606 GN=NUDCD1	NUDCD1	26.4151	9	9	66.7	5.11	4	1	4	3	4	1.83333	4	1.5	6	1.5	6	1.66667	4	0.833333	32	7
P11047	Laminin subunit gamma-1 OS=Homo sapiens OX=9606 GN=LAMC1	LAMC1	9.07396	9	9	177.5	5.12	5	2.66667	6	1.83333	5	1.16667	5	1.5	4	0.833333	4	1.16667	3	0.833333	32	7
Q8N4A0	Polypeptide N-acetylgalactosaminyltransferase 4 OS=Homo sapiens OX=9606 GN=GALNT4	GALNT4	19.3772	9	8	66.6	7.61	5	4.83333	5	1.66667	5	1.33333	4	1.16667	6	1.16667	5	1.33333	2	0.5	32	7
Q9UBL3	Set1/Ash2 histone methyltransferase complex subunit ASH2 OS=Homo sapiens OX=9606 GN=ASH2L	ASH2L	22.7707	9	9	68.7	5.69	4	2.33333	4	1.83333	6	1	5	1.83333	6	1.33333	5	1.66667	2	0.333333	32	7
Q14738	Serine/threonine-protein phosphatase 2A 56 kDa regulatory subunit delta isoform OS=Homo sapiens OX=9606 GN=PPP2R5D	PPP2R5D	24.0864	9	6	69.9	8.13	6	2.16667	6	3.5	4	1.16667	4	1	4	1.5	4	1.33333	3	0.833333	31	7
P49753	Acyl-coenzyme A thioesterase 2, mitochondrial OS=Homo sapiens OX=9606 GN=ACOT2	ACOT2	32.5052	9	9	53.2	8.47	3	0.666667	4	0.833333	6	1.5	6	1.66667	4	0.666667	5	1.33333	3	0.833333	31	7
Q9BZF1	Oxysterol-binding protein-related protein 8 OS=Homo sapiens OX=9606 GN=OSBPL8	OSBPL8	14.8481	9	9	101.1	6.96	6	2.5	4	1.5	6	2.33333	4	1.66667	4	0.833333	4	1.33333	3	0.5	31	7
A0A1W2PNX8	Protein unc-45 homolog A OS=Homo sapiens OX=9606 GN=UNC45A	UNC45A	13.4686	9	9	118.3	6.71	5	1.5	6	3.16667	5	2.16667	4	1.16667	6	1.66667	4	1.5	1	0.166667	31	7
Q5T9A4	ATPase family AAA domain-containing protein 3B OS=Homo sapiens OX=9606 GN=ATAD3B	ATAD3B	17.1296	9	3	72.5	9.2	6	3	2	0.666667	5	2	4	1.5	3	0.666667	3	1.66667	5	2	28	7
Q7Z7M9	Polypeptide N-acetylgalactosaminyltransferase 5 OS=Homo sapiens OX=9606 GN=GALNT5	GALNT5	11.4894	9	9	106.2	9.47	6	3.16667	4	1.66667	6	3.33333	4	1.16667	3	2.16667	4	1.5	0	0	27	6
Q5JTH9	RRP12-like protein OS=Homo sapiens OX=9606 GN=RRP12	RRP12	10.9483	9	9	143.6	8.75	6	1.5	3	0.833333	4	1	5	1	2	0.5	3	0.5	2	0.666667	25	7
Q9NPH3	Interleukin-1 receptor accessory protein OS=Homo sapiens OX=9606 GN=IL1RAP	IL1RAP	21.2281	9	9	65.4	8.12	6	2.83333	4	0.666667	5	1	2	0.333333	4	1.16667	2	0.333333	1	0.166667	24	7
Q03701	CCAAT/enhancer-binding protein zeta OS=Homo sapiens OX=9606 GN=CEBPZ	CEBPZ	13.3776	9	9	120.9	5.94	4	2	5	1.16667	4	0.833333	2	0.666667	1	0.166667	3	0.833333	4	1.16667	23	7
O75165	DnaJ homolog subfamily C member 13 OS=Homo sapiens OX=9606 GN=DNAJC13	DNAJC13	5.57289	9	9	254.3	6.74	4	1	3	1	4	0.833333	4	1.5	3	1	3	1	2	0.333333	23	7
A0A087WXI5	Cadherin-1 OS=Homo sapiens OX=9606 GN=CDH1	CDH1	16.3898	9	9	100	4.79	5	3.5	2	0.333333	3	0.666667	3	1	2	0.5	2	0.5	4	1.66667	21	7
A5YKK6	CCR4-NOT transcription complex subunit 1 OS=Homo sapiens OX=9606 GN=CNOT1	CNOT1	5.51347	9	9	266.8	7.11	1	0.333333	4	1.83333	3	1.5	3	2.16667	3	1.66667	3	1.83333	3	0.5	20	7
Q9UNX4	WD repeat-containing protein 3 OS=Homo sapiens OX=9606 GN=WDR3	WDR3	16.2248	9	9	106	6.64	3	1.83333	1	0.333333	4	1.5	4	1	2	0.333333	2	0.333333	3	0.666667	19	7
P27487	Dipeptidyl peptidase 4 OS=Homo sapiens OX=9606 GN=DPP4	DPP4	15.0131	9	9	88.2	6.04	3	1.16667	2	0.333333	2	0.666667	4	1.66667	3	0.833333	1	0.166667	4	0.666667	19	7
O43847	Nardilysin OS=Homo sapiens OX=9606 GN=NRDC	NRDC	11.0339	9	9	131.6	4.98	0	0	3	1.5	3	1.83333	4	1	4	1	3	1	0	0	17	5
Q14203	Dynactin subunit 1 OS=Homo sapiens OX=9606 GN=DCTN1	DCTN1	11.3459	9	9	141.6	5.81	3	0.5	3	0.5	3	0.666667	1	0.166667	3	0.5	2	0.5	1	0.166667	16	7
Q92614	Unconventional myosin-XVIIIa OS=Homo sapiens OX=9606 GN=MYO18A	MYO18A	5.11198	9	9	233	6.3	3	1.5	2	0.333333	3	0.666667	2	0.333333	0	0	3	0.5	0	0	13	5
O60832	H/ACA ribonucleoprotein complex subunit DKC1 OS=Homo sapiens OX=9606 GN=DKC1	DKC1	23.7354	8	8	57.6	9.42	6	4.5	6	3.33333	6	3.5	6	2.66667	6	3.16667	6	2.66667	6	4	42	7
O15347	High mobility group protein B3 OS=Homo sapiens OX=9606 GN=HMGB3	HMGB3	38	8	8	23	8.37	6	4.5	6	3.66667	6	3.5	6	4.33333	6	5	6	4.33333	6	6.33333	42	7
J3KQE5	GTP-binding nuclear protein Ran (Fragment) OS=Homo sapiens OX=9606 GN=RAN	RAN	54.7009	8	8	26.8	9.58	6	15.6667	6	21	6	19.5	6	14	6	17.3333	6	16.5	6	18.3333	42	7
P35637	RNA-binding protein FUS OS=Homo sapiens OX=9606 GN=FUS	FUS	21.1027	8	6	53.4	9.36	6	26.1667	6	21	6	22.6667	6	18.5	6	15.5	6	19.6667	6	24.1667	42	7
J3KR44	Ubiquitin thioesterase OS=Homo sapiens OX=9606 GN=OTUB1	OTUB1	43.75	8	8	31.4	5	6	7.66667	6	8.66667	6	6.5	6	5	6	6.66667	6	5.33333	6	6.33333	42	7
P19525	Interferon-induced, double-stranded RNA-activated protein kinase OS=Homo sapiens OX=9606 GN=EIF2AK2	EIF2AK2	19.0563	8	8	62.1	8.4	6	5.66667	6	4	6	5.66667	6	5.66667	6	6.16667	6	5.33333	6	7.16667	42	7
P07858	Cathepsin B OS=Homo sapiens OX=9606 GN=CTSB	CTSB	34.2183	8	8	37.8	6.3	6	14.3333	6	13.6667	6	13	6	15	6	11.6667	6	11.6667	6	18.8333	42	7
Q9UJU6	Drebrin-like protein OS=Homo sapiens OX=9606 GN=DBNL	DBNL	29.7674	8	8	48.2	5.05	6	4.16667	6	4.33333	6	3.83333	6	4	6	4.66667	6	3.16667	6	5	42	7
S4R369	39S ribosomal protein L37, mitochondrial OS=Homo sapiens OX=9606 GN=MRPL37	MRPL37	28.1573	8	8	54.9	9.42	6	3	6	2.83333	6	3	6	3	6	2.5	6	2.33333	6	3.66667	42	7
P23284	Peptidyl-prolyl cis-trans isomerase B OS=Homo sapiens OX=9606 GN=PPIB	PPIB	38.4259	8	8	23.7	9.41	6	35.1667	6	30	6	29.5	6	30.5	6	30.8333	6	31.5	6	34.1667	42	7
Q8WUD1	Ras-related protein Rab-2B OS=Homo sapiens OX=9606 GN=RAB2B	RAB2B	41.6667	8	1	24.2	7.83	6	10.8333	6	7.5	6	7.16667	6	6.83333	6	7.5	6	7.5	6	7.5	42	7
P61225	Ras-related protein Rap-2b OS=Homo sapiens OX=9606 GN=RAP2B	RAP2B	70.4918	8	4	20.5	4.81	6	6.83333	6	3.83333	6	5.33333	6	5.66667	6	5.83333	6	5.5	6	6.16667	42	7
Q6FI13	Histone H2A type 2-A OS=Homo sapiens OX=9606 GN=H2AC18	H2AC18	58.4615	8	4	14.1	10.9	6	56.5	6	55.8333	6	62.1667	6	68.3333	6	59.5	6	61.3333	6	73.6667	42	7
Q9BYD1	39S ribosomal protein L13, mitochondrial OS=Homo sapiens OX=9606 GN=MRPL13	MRPL13	49.4382	8	8	20.7	9.16	6	4	6	3.66667	6	2.83333	6	2.5	6	3	6	2.66667	6	2.66667	42	7
P39687	Acidic leucine-rich nuclear phosphoprotein 32 family member A OS=Homo sapiens OX=9606 GN=ANP32A	ANP32A	39.759	8	5	28.6	4.09	6	14	6	18.5	6	16.6667	6	16.1667	6	16.8333	6	16.5	6	17.1667	42	7
A0A0A0MTI1	Delta(24)-sterol reductase OS=Homo sapiens OX=9606 GN=DHCR24	DHCR24	25.3788	8	8	61.4	8.13	6	9.33333	6	8.5	6	11.5	6	9.5	6	7.33333	6	7.5	6	10	42	7
P62241	40S ribosomal protein S8 OS=Homo sapiens OX=9606 GN=RPS8	RPS8	41.3462	8	8	24.2	10.32	6	26.6667	6	24	6	19.8333	6	22.3333	6	22	6	20.8333	6	23.5	42	7
P30048	Thioredoxin-dependent peroxide reductase, mitochondrial OS=Homo sapiens OX=9606 GN=PRDX3	PRDX3	51.9531	8	8	27.7	7.78	6	21.6667	6	18.5	6	18.5	6	20.6667	6	18.6667	6	18.8333	6	21.6667	42	7
Q9UBX3	Mitochondrial dicarboxylate carrier OS=Homo sapiens OX=9606 GN=SLC25A10	SLC25A10	45.2962	8	8	31.3	9.54	6	5.33333	6	3.5	6	3.66667	6	3.83333	6	3.83333	6	2.5	6	4	42	7
Q13185	Chromobox protein homolog 3 OS=Homo sapiens OX=9606 GN=CBX3	CBX3	52.459	8	6	20.8	5.33	6	22	6	21.8333	6	21.8333	6	23	6	24.5	6	23.3333	6	23.8333	42	7
Q5VWC4	26S proteasome non-ATPase regulatory subunit 4 OS=Homo sapiens OX=9606 GN=PSMD4	PSMD4	34.4737	8	1	41.1	4.81	6	6.83333	6	5.33333	6	5.33333	6	5	6	4.16667	6	5.5	6	5.16667	42	7
P50213	Isocitrate dehydrogenase [NAD] subunit alpha, mitochondrial OS=Homo sapiens OX=9606 GN=IDH3A	IDH3A	30.8743	8	8	39.6	6.92	6	11.1667	6	10.6667	6	10.8333	6	12.1667	6	10.6667	6	10.3333	6	12.3333	42	7
Q16795	NADH dehydrogenase [ubiquinone] 1 alpha subcomplex subunit 9, mitochondrial OS=Homo sapiens OX=9606 GN=NDUFA9	NDUFA9	26.7905	8	8	42.5	9.8	6	3.83333	6	2.33333	6	2.83333	6	3.33333	6	4	6	2.66667	6	3.33333	42	7
Q15907	Ras-related protein Rab-11B OS=Homo sapiens OX=9606 GN=RAB11B	RAB11B	42.2018	8	2	24.5	5.94	6	7.16667	6	7.16667	6	7.66667	6	9.5	6	7	6	9.33333	6	9.33333	42	7
E9PFW3	AP-2 complex subunit mu OS=Homo sapiens OX=9606 GN=AP2M1	AP2M1	23.913	8	8	52.3	9.5	6	4.33333	6	4.66667	6	5	6	6	6	5	6	4	6	5.83333	42	7
Q9H0U4	Ras-related protein Rab-1B OS=Homo sapiens OX=9606 GN=RAB1B	RAB1B	58.7065	8	3	22.2	5.73	6	20.5	6	19.5	6	19.3333	6	17.8333	6	19	6	19.1667	6	17.1667	42	7
P51553	Isocitrate dehydrogenase [NAD] subunit gamma, mitochondrial OS=Homo sapiens OX=9606 GN=IDH3G	IDH3G	37.9135	8	8	42.8	8.5	6	3.5	6	3.5	6	3.5	6	4	6	3.66667	6	4.16667	6	3.83333	42	7
P09622	Dihydrolipoyl dehydrogenase, mitochondrial OS=Homo sapiens OX=9606 GN=DLD	DLD	25.3438	8	8	54.1	7.85	6	13.8333	6	14.6667	6	16.1667	6	16	6	13.5	6	14.8333	6	15.1667	42	7
P60510	Serine/threonine-protein phosphatase 4 catalytic subunit OS=Homo sapiens OX=9606 GN=PPP4C	PPP4C	45.2769	8	7	35.1	5.06	6	3.5	6	6.33333	6	4.16667	6	3.16667	6	4	6	3.5	6	3	42	7
Q9P035	Very-long-chain (3R)-3-hydroxyacyl-CoA dehydratase 3 OS=Homo sapiens OX=9606 GN=HACD3	HACD3	27.6243	8	8	43.1	8.94	6	10.6667	6	9.66667	6	11	6	13.6667	6	13.5	6	11.1667	6	12.8333	42	7
P46781	40S ribosomal protein S9 OS=Homo sapiens OX=9606 GN=RPS9	RPS9	27.8351	8	8	22.6	10.65	6	9.16667	6	10.8333	6	10	6	8.83333	6	9.66667	6	10.5	6	8.16667	42	7
P30520	Adenylosuccinate synthetase isozyme 2 OS=Homo sapiens OX=9606 GN=ADSS2	ADSS2	26.5351	8	8	50.1	6.55	6	4	6	7.66667	6	6.33333	6	6.5	6	7.83333	6	6.5	6	5.83333	42	7
P29966	Myristoylated alanine-rich C-kinase substrate OS=Homo sapiens OX=9606 GN=MARCKS	MARCKS	54.5181	8	8	31.5	4.45	6	6.33333	6	6.66667	6	4.33333	6	4.5	6	3.5	6	3.66667	6	4	42	7
P09661	U2 small nuclear ribonucleoprotein A' OS=Homo sapiens OX=9606 GN=SNRPA1	SNRPA1	39.6078	8	8	28.4	8.62	6	2.66667	6	5.16667	6	4.5	6	4.33333	6	4.66667	6	5.83333	6	3.83333	42	7
O43399	Tumor protein D54 OS=Homo sapiens OX=9606 GN=TPD52L2	TPD52L2	55.8252	8	8	22.2	5.36	6	15.1667	6	19	6	17.8333	6	17.3333	6	19.6667	6	21.1667	6	15.3333	42	7
G8JLA2	Myosin light polypeptide 6 OS=Homo sapiens OX=9606 GN=MYL6	MYL6	71.7105	8	7	17.1	4.55	6	36.6667	6	37.3333	6	37.8333	6	32.5	6	34.1667	6	35.3333	6	28.6667	42	7
A0A087WUB9	Beta-catenin-like protein 1 OS=Homo sapiens OX=9606 GN=CTNNBL1	CTNNBL1	21.1268	8	8	65.7	5.02	6	4.66667	6	4.33333	6	3.83333	6	3.83333	6	4.5	6	4.66667	6	3.33333	42	7
Q99733	Nucleosome assembly protein 1-like 4 OS=Homo sapiens OX=9606 GN=NAP1L4	NAP1L4	34.4	8	7	42.8	4.69	6	8.83333	6	12.8333	6	8.83333	6	7.33333	6	10.3333	6	8.5	6	6.33333	42	7
P60953	Cell division control protein 42 homolog OS=Homo sapiens OX=9606 GN=CDC42	CDC42	57.0681	8	7	21.2	6.55	6	22.8333	6	24.6667	6	20.3333	6	21.6667	6	22.1667	6	21.6667	6	18.5	42	7
Q07021	Complement component 1 Q subcomponent-binding protein, mitochondrial OS=Homo sapiens OX=9606 GN=C1QBP	C1QBP	51.4184	8	8	31.3	4.84	6	23.1667	6	26.1667	6	26.5	6	23	6	20.6667	6	20.6667	6	19.3333	42	7
P49720	Proteasome subunit beta type-3 OS=Homo sapiens OX=9606 GN=PSMB3	PSMB3	48.7805	8	8	22.9	6.55	6	8.83333	6	12.3333	6	12	6	10	6	12.3333	6	10.1667	6	8.33333	42	7
P32969	60S ribosomal protein L9 OS=Homo sapiens OX=9606 GN=RPL9	RPL9	57.8125	8	8	21.9	9.95	6	27.1667	6	30.3333	6	33.5	6	30.3333	6	33.1667	6	33.5	6	25.1667	42	7
P31942	Heterogeneous nuclear ribonucleoprotein H3 OS=Homo sapiens OX=9606 GN=HNRNPH3	HNRNPH3	45.6647	8	8	36.9	6.87	6	18.8333	6	14.6667	6	18.5	6	19.3333	6	14.6667	6	14.1667	6	16	42	7
Q14315	Filamin-C OS=Homo sapiens OX=9606 GN=FLNC	FLNC	3.9633	8	1	290.8	5.97	6	13.8333	6	13.5	6	13.8333	6	13.5	6	14.8333	6	13.8333	6	11.1667	42	7
Q08752	Peptidyl-prolyl cis-trans isomerase D OS=Homo sapiens OX=9606 GN=PPID	PPID	30.2703	8	8	40.7	7.21	6	2.83333	6	4	6	2.66667	6	2.83333	6	3.33333	6	3.33333	6	2.33333	42	7
H7C597	Staphylococcal nuclease domain-containing protein 1 (Fragment) OS=Homo sapiens OX=9606 GN=SND1	SND1	60.1732	8	1	26.2	5.3	6	12.8333	6	16.5	6	15	6	12	6	13	6	13.1667	6	9.83333	42	7
P11217	Glycogen phosphorylase, muscle form OS=Homo sapiens OX=9606 GN=PYGM	PYGM	14.4893	8	2	97	7.03	6	11.8333	6	11.6667	6	13.5	6	15.1667	6	13.3333	6	10.3333	6	12.3333	42	7
P32119	Peroxiredoxin-2 OS=Homo sapiens OX=9606 GN=PRDX2	PRDX2	53.5354	8	7	21.9	5.97	6	14.1667	6	21.6667	6	23	6	25.5	6	26.8333	6	22.3333	6	20.6667	42	7
Q14847	LIM and SH3 domain protein 1 OS=Homo sapiens OX=9606 GN=LASP1	LASP1	44.8276	8	8	29.7	7.05	6	15.5	6	18.8333	6	16.3333	6	16.6667	6	16.8333	6	15	6	13.3333	42	7
O95994	Anterior gradient protein 2 homolog OS=Homo sapiens OX=9606 GN=AGR2	AGR2	59.4286	8	5	20	9	6	50.3333	6	55.3333	6	52.8333	6	54	6	56.1667	6	48.1667	6	43	42	7
P08754	Guanine nucleotide-binding protein G(i) subunit alpha-3 OS=Homo sapiens OX=9606 GN=GNAI3	GNAI3	32.2034	8	5	40.5	5.69	6	6.16667	6	6.16667	6	6	6	7.16667	6	6.33333	6	6.66667	6	5.66667	42	7
P62979	Ubiquitin-40S ribosomal protein S27a OS=Homo sapiens OX=9606 GN=RPS27A	RPS27A	50	8	8	18	9.64	6	31.5	6	45.1667	6	43.8333	6	41.6667	6	43.8333	6	44.1667	6	32.5	42	7
Q5TCU3	Tropomyosin beta chain OS=Homo sapiens OX=9606 GN=TPM2	TPM2	21.4789	8	2	32.8	4.68	6	10.5	6	12.8333	6	9.5	6	12.6667	6	11.5	6	11.6667	6	9.83333	42	7
P63241	Eukaryotic translation initiation factor 5A-1 OS=Homo sapiens OX=9606 GN=EIF5A	EIF5A	58.4416	8	8	16.8	5.24	6	36	6	53.3333	6	48.6667	6	50	6	52.1667	6	47.1667	6	38.6667	42	7
Q86X29	Lipolysis-stimulated lipoprotein receptor OS=Homo sapiens OX=9606 GN=LSR	LSR	23.2666	8	8	71.4	7.97	6	5.33333	6	2.33333	6	3.33333	6	3.66667	6	2.66667	6	3.16667	6	2.83333	42	7
Q9ULV4	Coronin-1C OS=Homo sapiens OX=9606 GN=CORO1C	CORO1C	30.1688	8	8	53.2	7.08	6	14.5	6	14.6667	6	12.5	6	13.1667	6	11.6667	6	11.8333	6	10.1667	42	7
Q92544	Transmembrane 9 superfamily member 4 OS=Homo sapiens OX=9606 GN=TM9SF4	TM9SF4	17.757	8	8	74.5	6.54	6	6.83333	6	4	6	4.5	6	5	6	4.66667	6	4.5	6	3.83333	42	7
Q99497	Parkinson disease protein 7 OS=Homo sapiens OX=9606 GN=PARK7	PARK7	56.0847	8	8	19.9	6.79	6	15.6667	6	20.3333	6	18.5	6	17.8333	6	18.8333	6	19.6667	6	13.6667	42	7
O75489	NADH dehydrogenase [ubiquinone] iron-sulfur protein 3, mitochondrial OS=Homo sapiens OX=9606 GN=NDUFS3	NDUFS3	32.197	8	8	30.2	7.5	6	6.16667	6	4.5	6	4.66667	6	4.83333	6	4.33333	6	5	6	3.66667	42	7
P00533	Epidermal growth factor receptor OS=Homo sapiens OX=9606 GN=EGFR	EGFR	10.0826	8	6	134.2	6.68	6	5.66667	6	7.83333	6	7.16667	6	6.16667	6	5	6	6.16667	6	4.66667	42	7
Q14257	Reticulocalbin-2 OS=Homo sapiens OX=9606 GN=RCN2	RCN2	37.8549	8	8	36.9	4.4	6	10.6667	6	13.6667	6	9.83333	6	11.3333	6	8.5	6	9.5	6	8.5	42	7
Q9NUJ1	Palmitoyl-protein thioesterase ABHD10, mitochondrial OS=Homo sapiens OX=9606 GN=ABHD10	ABHD10	38.2353	8	8	33.9	8.57	6	3.5	6	3.16667	6	3.5	6	4.33333	6	3.5	6	2.5	6	3.16667	42	7
P62244	40S ribosomal protein S15a OS=Homo sapiens OX=9606 GN=RPS15A	RPS15A	60.7692	8	4	14.8	10.13	6	15	6	19.5	6	19.6667	6	15.3333	6	18.6667	6	19.3333	6	11.1667	42	7
P40616	ADP-ribosylation factor-like protein 1 OS=Homo sapiens OX=9606 GN=ARL1	ARL1	72.9282	8	8	20.4	5.72	6	9.5	6	10.3333	6	8.33333	6	9.16667	6	9.16667	6	6.16667	6	6.66667	42	7
P30086	Phosphatidylethanolamine-binding protein 1 OS=Homo sapiens OX=9606 GN=PEBP1	PEBP1	67.3797	8	8	21	7.53	6	11	6	14	6	14	6	15.8333	6	15	6	13.3333	6	11.5	42	7
P24539	ATP synthase F(0) complex subunit B1, mitochondrial OS=Homo sapiens OX=9606 GN=ATP5PB	ATP5PB	38.2812	8	8	28.9	9.36	6	10.6667	6	15.8333	6	14.1667	6	14.5	6	14.8333	6	10.6667	6	10.3333	42	7
Q9Y383	Putative RNA-binding protein Luc7-like 2 OS=Homo sapiens OX=9606 GN=LUC7L2	LUC7L2	23.2143	8	6	46.5	10.01	6	8.83333	6	9.33333	6	10.8333	6	9.16667	6	9.16667	6	9.16667	6	6.5	42	7
P31949	Protein S100-A11 OS=Homo sapiens OX=9606 GN=S100A11	S100A11	83.8095	8	8	11.7	7.12	6	30	6	56.3333	6	42.5	6	38.8333	6	42.8333	6	36.1667	6	27.5	42	7
P55036	26S proteasome non-ATPase regulatory subunit 4 OS=Homo sapiens OX=9606 GN=PSMD4	PSMD4	33.9523	8	1	40.7	4.79	6	7.66667	6	7	6	7.33333	6	7.33333	6	5.83333	6	6.66667	6	5.16667	42	7
Q9Y6B6	GTP-binding protein SAR1b OS=Homo sapiens OX=9606 GN=SAR1B	SAR1B	48.4848	8	7	22.4	6.11	6	9.5	6	10.5	6	10.1667	6	10	6	10.5	6	8.66667	6	7	42	7
P63279	SUMO-conjugating enzyme UBC9 OS=Homo sapiens OX=9606 GN=UBE2I	UBE2I	63.2911	8	8	18	8.66	6	8.83333	6	10	6	10	6	11.5	6	11.1667	6	9.66667	6	7.66667	42	7
P11172	Uridine 5'-monophosphate synthase OS=Homo sapiens OX=9606 GN=UMPS	UMPS	30	8	8	52.2	7.24	6	2.33333	6	4.83333	6	3.33333	6	3	6	2.33333	6	3.16667	6	2	42	7
Q01105	Protein SET OS=Homo sapiens OX=9606 GN=SET	SET	43.4483	8	8	33.5	4.32	6	18.6667	6	30.8333	6	30.5	6	30.6667	6	27.5	6	25.6667	6	20.1667	42	7
O96005	Cleft lip and palate transmembrane protein 1 OS=Homo sapiens OX=9606 GN=CLPTM1	CLPTM1	24.8132	8	8	76	6.3	6	5.83333	6	4	6	4.5	6	5.16667	6	4.66667	6	2.83333	6	3.33333	42	7
Q9NR45	Sialic acid synthase OS=Homo sapiens OX=9606 GN=NANS	NANS	40.9471	8	8	40.3	6.74	6	6.66667	6	6	6	7.5	6	6.33333	6	7.16667	6	6.5	6	4	42	7
Q9BZK7	F-box-like/WD repeat-containing protein TBL1XR1 OS=Homo sapiens OX=9606 GN=TBL1XR1	TBL1XR1	28.5992	8	8	55.6	5.55	6	7.5	6	6.16667	6	6.33333	6	6.5	6	5.5	6	5.16667	6	4	42	7
A0A6Q8PFY7	Protein TFG OS=Homo sapiens OX=9606 GN=TFG	TFG	28.6408	8	8	44.2	5.12	6	6.16667	6	8.83333	6	9	6	7.33333	6	8.33333	6	7.66667	6	4.5	42	7
D6RER5	Septin-11 OS=Homo sapiens OX=9606 GN=SEPTIN11	SEPTIN11	28.2407	8	6	49.8	6.68	6	7.33333	6	7.83333	6	6.33333	6	5.83333	6	5.66667	6	5.5	6	3.5	42	7
P55010	Eukaryotic translation initiation factor 5 OS=Homo sapiens OX=9606 GN=EIF5	EIF5	25.29	8	8	49.2	5.58	6	5.33333	6	9	6	10.3333	6	10.5	6	10.6667	6	9.66667	6	6.16667	42	7
P35610	Sterol O-acyltransferase 1 OS=Homo sapiens OX=9606 GN=SOAT1	SOAT1	22	8	8	64.7	8.94	6	6.83333	6	5	6	5.16667	6	6	6	4.5	6	4	6	3.33333	42	7
Q13492	Phosphatidylinositol-binding clathrin assembly protein OS=Homo sapiens OX=9606 GN=PICALM	PICALM	22.546	8	6	70.7	7.9	6	2.16667	6	3.5	6	3.33333	6	3.83333	6	2.83333	6	3.16667	6	1.83333	42	7
P15586	N-acetylglucosamine-6-sulfatase OS=Homo sapiens OX=9606 GN=GNS	GNS	22.2826	8	8	62	8.31	6	3.16667	6	2.66667	6	3	6	3.83333	6	2.66667	6	2	6	1.83333	42	7
Q9UL25	Ras-related protein Rab-21 OS=Homo sapiens OX=9606 GN=RAB21	RAB21	43.5556	8	8	24.3	7.94	6	3.83333	6	6	6	7.33333	6	6	6	8	6	6.16667	6	2.83333	42	7
P21281	V-type proton ATPase subunit B, brain isoform OS=Homo sapiens OX=9606 GN=ATP6V1B2	ATP6V1B2	31.7025	8	8	56.5	5.81	6	2	6	3.66667	6	4	6	4	6	3.33333	6	2.5	6	1.83333	42	7
O43809	Cleavage and polyadenylation specificity factor subunit 5 OS=Homo sapiens OX=9606 GN=NUDT21	NUDT21	59.9119	8	8	26.2	8.82	6	3.83333	6	5.5	6	7	6	8.16667	6	7.16667	6	5.66667	6	3.66667	42	7
Q9GZS3	WD repeat-containing protein 61 OS=Homo sapiens OX=9606 GN=WDR61	WDR61	47.541	8	8	33.6	5.47	6	5	6	5.66667	6	5.83333	6	5.66667	6	5	6	5	6	2.33333	42	7
P01011	Alpha-1-antichymotrypsin OS=Homo sapiens OX=9606 GN=SERPINA3	SERPINA3	30.0236	8	8	47.6	5.52	6	8	6	8	6	7.66667	6	8.5	6	6.5	6	6.83333	6	2.66667	42	7
A0A140T9M0	HLA class I histocompatibility antigen, C alpha chain OS=Homo sapiens OX=9606 GN=HLA-C	HLA-C	32.7957	8	5	41.5	6.47	6	6.16667	6	5.16667	6	4.83333	6	4.5	6	5	5	4	6	7.16667	41	7
O75569	Interferon-inducible double-stranded RNA-dependent protein kinase activator A OS=Homo sapiens OX=9606 GN=PRKRA	PRKRA	44.7284	8	8	34.4	8.41	6	3.66667	6	3	6	3	5	2.16667	6	2.5	6	2.66667	6	2.5	41	7
Q9H3G5	Probable serine carboxypeptidase CPVL OS=Homo sapiens OX=9606 GN=CPVL	CPVL	21.4286	8	8	54.1	5.62	6	4.16667	6	3.16667	5	2.83333	6	3.33333	6	2	6	2.5	6	2.5	41	7
Q9BYG3	MKI67 FHA domain-interacting nucleolar phosphoprotein OS=Homo sapiens OX=9606 GN=NIFK	NIFK	40.273	8	8	34.2	9.88	6	3.83333	6	3.66667	6	3.33333	6	2.16667	6	2.16667	6	2.5	5	1.5	41	7
Q00796	Sorbitol dehydrogenase OS=Homo sapiens OX=9606 GN=SORD	SORD	39.4958	8	8	38.3	7.97	5	1.66667	6	6.5	6	6	6	5.16667	6	5.83333	6	5.33333	6	3.33333	41	7
O43719	HIV Tat-specific factor 1 OS=Homo sapiens OX=9606 GN=HTATSF1	HTATSF1	20.5298	8	8	85.8	4.4	6	2.5	6	2	6	3.16667	6	3.5	6	3.33333	6	2.16667	5	2	41	7
Q9UKY7	Protein CDV3 homolog OS=Homo sapiens OX=9606 GN=CDV3	CDV3	60.0775	8	8	27.3	6.4	5	4.5	6	7.33333	6	4.83333	6	5	6	7.66667	6	5.16667	6	2.66667	41	7
P08240	Signal recognition particle receptor subunit alpha OS=Homo sapiens OX=9606 GN=SRPRA	SRPRA	20.3762	8	8	69.8	8.95	5	3.33333	6	2.83333	6	2.66667	6	2.83333	6	1.66667	6	2.16667	6	1.5	41	7
Q6IBS0	Twinfilin-2 OS=Homo sapiens OX=9606 GN=TWF2	TWF2	42.6934	8	8	39.5	6.84	6	2.66667	6	3.66667	6	3.5	6	3.66667	6	3.33333	6	3.16667	5	1.83333	41	7
Q09161	Nuclear cap-binding protein subunit 1 OS=Homo sapiens OX=9606 GN=NCBP1	NCBP1	16.4557	8	8	91.8	6.43	6	3.5	6	2.83333	6	3.66667	6	3.66667	6	2.66667	6	2.66667	5	1.83333	41	7
Q15050	Ribosome biogenesis regulatory protein homolog OS=Homo sapiens OX=9606 GN=RRS1	RRS1	31.7808	8	8	41.2	10.7	6	5.83333	6	3.83333	6	4.16667	6	4.83333	6	3.33333	6	3.83333	5	1.66667	41	7
Q53H82	Endoribonuclease LACTB2 OS=Homo sapiens OX=9606 GN=LACTB2	LACTB2	40.625	8	8	32.8	6.8	6	2.5	6	2.83333	4	2.33333	6	3.33333	6	2.5	6	2.33333	6	2	40	7
P19784	Casein kinase II subunit alpha' OS=Homo sapiens OX=9606 GN=CSNK2A2	CSNK2A2	36.2857	8	8	41.2	8.56	6	1.5	6	1.83333	6	3.5	6	3.16667	6	3	6	1.83333	4	1	40	7
Q8N1G4	Leucine-rich repeat-containing protein 47 OS=Homo sapiens OX=9606 GN=LRRC47	LRRC47	19.0395	8	8	63.4	8.28	6	2.83333	6	3	6	2.83333	5	1.33333	5	2	6	2.16667	5	1.5	39	7
Q8NI27	THO complex subunit 2 OS=Homo sapiens OX=9606 GN=THOC2	THOC2	8.47458	8	8	182.7	8.44	5	2.33333	6	1.5	6	1.83333	6	2.16667	5	1.83333	5	2.33333	6	2	39	7
P46109	Crk-like protein OS=Homo sapiens OX=9606 GN=CRKL	CRKL	42.2442	8	8	33.8	6.74	4	1.66667	6	5.5	5	4.33333	6	3	6	2.83333	6	2.66667	6	1.83333	39	7
Q99986	Serine/threonine-protein kinase VRK1 OS=Homo sapiens OX=9606 GN=VRK1	VRK1	35.6061	8	8	45.4	8.91	5	1	5	2.16667	6	2.66667	6	1.33333	6	1.66667	6	2.33333	4	1.16667	38	7
P51649	Succinate-semialdehyde dehydrogenase, mitochondrial OS=Homo sapiens OX=9606 GN=ALDH5A1	ALDH5A1	28.785	8	8	57.2	8.28	6	2.16667	6	2.66667	6	2	5	2	6	2	4	1.16667	5	1	38	7
O14936	Peripheral plasma membrane protein CASK OS=Homo sapiens OX=9606 GN=CASK	CASK	15.8747	8	8	105.1	6.43	5	2	6	3	6	2.66667	6	2.16667	6	2	6	1.66667	3	0.833333	38	7
O43252	Bifunctional 3'-phosphoadenosine 5'-phosphosulfate synthase 1 OS=Homo sapiens OX=9606 GN=PAPSS1	PAPSS1	21.9551	8	7	70.8	6.86	4	1.5	6	2.33333	6	2.83333	6	2	6	2.83333	6	2	4	0.666667	38	7
Q8TDI0	Chromodomain-helicase-DNA-binding protein 5 OS=Homo sapiens OX=9606 GN=CHD5	CHD5	5.78301	8	1	222.9	6.15	6	3.66667	5	1.16667	5	2	6	2.5	5	1.33333	5	1.5	5	1.16667	37	7
O75131	Copine-3 OS=Homo sapiens OX=9606 GN=CPNE3	CPNE3	24.7672	8	8	60.1	5.85	4	1.83333	6	3	5	2.33333	6	2.5	6	3	6	3	4	1	37	7
J3QRU1	Tyrosine-protein kinase OS=Homo sapiens OX=9606 GN=YES1	YES1	24.635	8	4	61.3	6.57	6	2.33333	5	2.16667	5	2	6	3	5	1	5	1.5	5	1.16667	37	7
P35249	Replication factor C subunit 4 OS=Homo sapiens OX=9606 GN=RFC4	RFC4	32.2314	8	8	39.7	8.02	6	2.33333	6	3	6	2.33333	6	3	6	1.66667	6	2	1	0.166667	37	7
Q9Y606	tRNA pseudouridine synthase A OS=Homo sapiens OX=9606 GN=PUS1	PUS1	22.7166	8	8	47.4	8.41	6	2.33333	6	2.33333	4	1.16667	5	1.16667	5	1.16667	5	1.16667	5	0.833333	36	7
Q9Y696	Chloride intracellular channel protein 4 OS=Homo sapiens OX=9606 GN=CLIC4	CLIC4	43.083	8	8	28.8	5.59	6	2.16667	5	4.33333	6	3.83333	3	1.66667	6	2.33333	6	3.16667	4	1	36	7
P52594	Arf-GAP domain and FG repeat-containing protein 1 OS=Homo sapiens OX=9606 GN=AGFG1	AGFG1	26.6904	8	8	58.2	8.63	6	2.5	5	1	5	1.33333	6	1.33333	5	1.16667	4	1	4	1.16667	35	7
Q9NP92	39S ribosomal protein S30, mitochondrial OS=Homo sapiens OX=9606 GN=MRPS30	MRPS30	27.5626	8	8	50.3	7.97	4	1.16667	6	1.5	6	1.33333	5	2.83333	6	3	4	2.33333	4	2.16667	35	7
Q8WVM8	Sec1 family domain-containing protein 1 OS=Homo sapiens OX=9606 GN=SCFD1	SCFD1	23.2087	8	8	72.3	6.27	6	3	5	2.33333	5	1.83333	5	1.66667	6	2	5	1.66667	3	0.666667	35	7
P31350	Ribonucleoside-diphosphate reductase subunit M2 OS=Homo sapiens OX=9606 GN=RRM2	RRM2	28.7918	8	8	44.8	5.38	3	2.66667	6	5.33333	6	4.33333	6	2.5	6	3.5	6	4.5	2	0.333333	35	7
A0A140T9T7	Antigen peptide transporter 1 OS=Homo sapiens OX=9606 GN=TAP1	TAP1	20.9158	8	8	87.1	8.02	6	2.16667	6	1.5	6	2.16667	4	1.5	3	0.833333	3	1.5	6	4.66667	34	7
Q9ULC5	Long-chain-fatty-acid--CoA ligase 5 OS=Homo sapiens OX=9606 GN=ACSL5	ACSL5	18.7408	8	8	75.9	6.92	6	3	6	1.5	5	2.16667	3	1.5	6	1.16667	5	1.5	3	0.666667	34	7
O43290	U4/U6.U5 tri-snRNP-associated protein 1 OS=Homo sapiens OX=9606 GN=SART1	SART1	14.5	8	8	90.2	6.13	6	3	5	1.5	6	1.66667	3	0.5	5	1.16667	4	1	4	1	33	7
C9JEJ2	Choline-phosphate cytidylyltransferase A OS=Homo sapiens OX=9606 GN=PCYT1A	PCYT1A	30.2632	8	8	43.2	8.5	5	1.66667	6	2.16667	4	1.33333	5	1.33333	4	0.833333	3	1	6	1.16667	33	7
P04424	Argininosuccinate lyase OS=Homo sapiens OX=9606 GN=ASL	ASL	21.9828	8	8	51.6	6.48	3	1.33333	6	2.5	5	1.66667	5	1	6	1.33333	5	1.16667	3	0.5	33	7
Q9P2M7	Cingulin OS=Homo sapiens OX=9606 GN=CGN	CGN	9.77444	8	8	136.3	5.54	5	1.83333	5	1.66667	6	2	3	0.5	5	2.33333	6	2.16667	2	0.666667	32	7
E9PF82	Calcium/calmodulin-dependent protein kinase OS=Homo sapiens OX=9606 GN=CAMK2D	CAMK2D	25.5159	8	6	60	7.27	6	2.66667	3	1	5	2	6	3.16667	3	1.33333	5	2	4	2	32	7
Q13561	Dynactin subunit 2 OS=Homo sapiens OX=9606 GN=DCTN2	DCTN2	33.1671	8	8	44.2	5.21	5	1.33333	6	2.66667	5	2.16667	6	2.33333	5	2.66667	5	2	0	0	32	6
Q96JQ2	Calmin OS=Homo sapiens OX=9606 GN=CLMN	CLMN	13.8723	8	8	111.6	4.94	6	2.33333	4	1.33333	6	1.66667	4	1	5	1	3	0.666667	3	0.5	31	7
Q14694	Ubiquitin carboxyl-terminal hydrolase 10 OS=Homo sapiens OX=9606 GN=USP10	USP10	16.6667	8	8	87.1	5.31	5	0.833333	6	1.83333	3	0.833333	4	1.16667	5	1.5	5	1.16667	3	0.5	31	7
P21912	Succinate dehydrogenase [ubiquinone] iron-sulfur subunit, mitochondrial OS=Homo sapiens OX=9606 GN=SDHB	SDHB	33.9286	8	8	31.6	8.76	6	4	6	1.66667	4	1	3	1.16667	4	1.5	4	1.16667	3	0.666667	30	7
Q96PU5	E3 ubiquitin-protein ligase NEDD4-like OS=Homo sapiens OX=9606 GN=NEDD4L	NEDD4L	14.9744	8	7	111.9	5.82	3	0.666667	6	1.83333	5	1	6	1.5	5	1	4	1.33333	1	0.166667	30	7
Q96KR1	Zinc finger RNA-binding protein OS=Homo sapiens OX=9606 GN=ZFR	ZFR	11.3594	8	8	116.9	9.04	4	2.5	5	0.833333	3	0.666667	5	1	4	0.666667	3	0.5	5	0.833333	29	7
P29590	Protein PML OS=Homo sapiens OX=9606 GN=PML	PML	15.4195	8	8	97.5	6.21	6	2.5	3	1.33333	4	1.33333	3	0.666667	3	0.833333	3	1.5	6	4.16667	28	7
Q9UKX7	Nuclear pore complex protein Nup50 OS=Homo sapiens OX=9606 GN=NUP50	NUP50	29.0598	8	8	50.1	7.06	3	1.16667	6	2	6	1.83333	4	1.66667	3	0.666667	3	0.5	3	1	28	7
Q86SF2	N-acetylgalactosaminyltransferase 7 OS=Homo sapiens OX=9606 GN=GALNT7	GALNT7	20.2435	8	8	75.3	7.11	6	2.33333	5	0.833333	5	1.66667	2	0.333333	5	1.16667	4	1	1	0.166667	28	7
Q9Y2U8	Inner nuclear membrane protein Man1 OS=Homo sapiens OX=9606 GN=LEMD3	LEMD3	14.9286	8	8	99.9	7.55	6	1.66667	2	0.5	5	1.66667	3	1	3	0.833333	6	1.33333	3	0.5	28	7
O75832	26S proteasome non-ATPase regulatory subunit 10 OS=Homo sapiens OX=9606 GN=PSMD10	PSMD10	50.4425	8	8	24.4	6.1	3	0.833333	6	2.16667	4	1.66667	3	1.16667	3	1.16667	4	1.66667	3	1.16667	26	7
P13674	Prolyl 4-hydroxylase subunit alpha-1 OS=Homo sapiens OX=9606 GN=P4HA1	P4HA1	21.9101	8	8	61	6.01	2	0.5	3	0.666667	4	1.33333	6	2.83333	5	1.16667	3	0.666667	3	1.5	26	7
Q9NVX2	Notchless protein homolog 1 OS=Homo sapiens OX=9606 GN=NLE1	NLE1	30.3093	8	8	53.3	7.34	3	0.5	3	0.5	4	0.833333	5	1.16667	5	1.5	4	1.33333	2	0.333333	26	7
P57772	Selenocysteine-specific elongation factor OS=Homo sapiens OX=9606 GN=EEFSEC	EEFSEC	23.6577	8	8	65.3	8.35	2	0.333333	3	1.16667	5	1.5	3	0.666667	6	1.5	4	0.833333	1	0.166667	24	7
Q8NBJ4	Golgi membrane protein 1 OS=Homo sapiens OX=9606 GN=GOLM1	GOLM1	26.6833	8	8	45.3	4.97	5	2.33333	5	1.33333	5	1.83333	2	1	2	0.333333	4	1.33333	1	0.166667	24	7
D6RFN0	COP9 signalosome complex subunit 4 OS=Homo sapiens OX=9606 GN=COPS4	COPS4	30.8219	8	8	49.7	5.81	2	0.333333	3	3.33333	4	2.33333	3	1.5	5	1.83333	3	1.16667	3	0.833333	23	7
Q15021	Condensin complex subunit 1 OS=Homo sapiens OX=9606 GN=NCAPD2	NCAPD2	10.4925	8	8	157.1	6.61	1	0.333333	3	1.16667	6	1.83333	3	1.16667	5	1.83333	5	1.33333	0	0	23	6
Q9Y6U3	Adseverin OS=Homo sapiens OX=9606 GN=SCIN	SCIN	18.6014	8	8	80.4	5.71	3	2	4	1.66667	3	0.833333	3	1.66667	4	1.33333	2	0.333333	3	1	22	7
Q8TDD1	ATP-dependent RNA helicase DDX54 OS=Homo sapiens OX=9606 GN=DDX54	DDX54	14.4154	8	8	98.5	10.02	5	2.33333	1	0.166667	5	1.16667	4	1.33333	2	0.333333	3	0.666667	2	0.333333	22	7
Q8N7H5	RNA polymerase II-associated factor 1 homolog OS=Homo sapiens OX=9606 GN=PAF1	PAF1	24.1055	8	8	59.9	4.63	5	1.83333	2	0.5	3	0.5	4	1	4	0.666667	4	0.666667	0	0	22	6
Q8TEQ6	Gem-associated protein 5 OS=Homo sapiens OX=9606 GN=GEMIN5	GEMIN5	9.81432	8	8	168.5	6.62	2	0.5	5	1.83333	3	1.33333	3	0.5	4	1.5	3	1	0	0	20	6
P11182	Lipoamide acyltransferase component of branched-chain alpha-keto acid dehydrogenase complex, mitochondrial OS=Homo sapiens OX=9606 GN=DBT	DBT	25.5187	8	8	53.5	8.51	3	0.666667	3	0.666667	3	0.666667	5	1.5	1	0.166667	2	0.333333	2	0.833333	19	7
P53602	Diphosphomevalonate decarboxylase OS=Homo sapiens OX=9606 GN=MVD	MVD	32.25	8	8	43.4	7.23	2	0.333333	5	1.5	2	0.5	3	0.666667	3	1	1	0.333333	2	0.666667	18	7
A0A087X279	Interferon-induced protein with tetratricopeptide repeats 2 OS=Homo sapiens OX=9606 GN=IFIT2	IFIT2	22.7743	8	8	55.9	6.76	0	0	3	0.666667	1	0.166667	3	0.5	1	0.166667	2	0.5	6	5.33333	16	6
P35869	Aryl hydrocarbon receptor OS=Homo sapiens OX=9606 GN=AHR	AHR	19.4575	8	8	96.1	6.38	4	1.5	3	0.833333	2	0.333333	2	0.5	2	0.5	1	0.333333	2	0.333333	16	7
Q6PD62	RNA polymerase-associated protein CTR9 homolog OS=Homo sapiens OX=9606 GN=CTR9	CTR9	11.0827	8	8	133.4	6.77	3	0.833333	3	1.16667	4	1	1	0.166667	1	0.166667	1	0.166667	0	0	13	6
Q9UGI8	Testin OS=Homo sapiens OX=9606 GN=TES	TES	28.9786	7	7	48	7.68	6	8.66667	6	6.16667	6	4.66667	6	2.83333	6	4.33333	6	3.16667	6	5.33333	42	7
O15498	Synaptobrevin homolog YKT6 OS=Homo sapiens OX=9606 GN=YKT6	YKT6	46.9697	7	7	22.4	6.92	6	3.5	6	3.5	6	3	6	1.83333	6	3	6	2.66667	6	3.33333	42	7
A0A1W2PRS1	Lysosome membrane protein 2 (Fragment) OS=Homo sapiens OX=9606 GN=SCARB2	SCARB2	19.4605	7	7	58.1	5.15	6	11.3333	6	6.5	6	7.5	6	6.16667	6	5	6	5.83333	6	9.33333	42	7
P0CG38	POTE ankyrin domain family member I OS=Homo sapiens OX=9606 GN=POTEI	POTEI	8.55814	7	1	121.2	6.21	6	57.1667	6	55.3333	6	51.6667	6	46.5	6	46.5	6	50.6667	6	58.3333	42	7
P0CG39	POTE ankyrin domain family member J OS=Homo sapiens OX=9606 GN=POTEJ	POTEJ	7.99615	7	2	117.3	5.97	6	54.6667	6	54.8333	6	51.5	6	47.1667	6	47.3333	6	49.5	6	57.8333	42	7
O15173	Membrane-associated progesterone receptor component 2 OS=Homo sapiens OX=9606 GN=PGRMC2	PGRMC2	40.8072	7	6	23.8	4.88	6	7	6	4.16667	6	5.5	6	6.16667	6	4.83333	6	5.83333	6	7.5	42	7
U3KQK0	Histone H2B OS=Homo sapiens OX=9606 GN=H2BC15	H2BC15	36.1446	7	3	18.8	10.54	6	103.833	6	77	6	83.8333	6	91.8333	6	76.3333	6	84	6	109.667	42	7
P15559	NAD(P)H dehydrogenase [quinone] 1 OS=Homo sapiens OX=9606 GN=NQO1	NQO1	34.3066	7	7	30.8	8.88	6	3.16667	6	5.83333	6	5.16667	6	3.66667	6	4.83333	6	5.33333	6	4.33333	42	7
Q96C19	EF-hand domain-containing protein D2 OS=Homo sapiens OX=9606 GN=EFHD2	EFHD2	30.4167	7	7	26.7	5.2	6	4.5	6	5.5	6	4.16667	6	3.83333	6	3.83333	6	3.5	6	4.5	42	7
A0A2R8Y891	ATP-dependent 6-phosphofructokinase OS=Homo sapiens OX=9606 GN=PFKM	PFKM	15.855	7	6	96.8	8.12	6	2.83333	6	4.33333	6	4.33333	6	3.83333	6	4.16667	6	3.66667	6	4.5	42	7
O75477	Erlin-1 OS=Homo sapiens OX=9606 GN=ERLIN1	ERLIN1	30.1724	7	5	39.1	7.87	6	7.5	6	6.83333	6	6.83333	6	5.33333	6	6	6	5.5	6	6	42	7
P17931	Galectin-3 OS=Homo sapiens OX=9606 GN=LGALS3	LGALS3	35.2	7	7	26.1	8.56	6	27.8333	6	27.1667	6	24.6667	6	21.6667	6	24.1667	6	23.3333	6	24.1667	42	7
P48741	Putative heat shock 70 kDa protein 7 OS=Homo sapiens OX=9606 GN=HSPA7	HSPA7	23.7057	7	1	40.2	7.87	6	43.8333	6	51.8333	6	45.1667	6	44.3333	6	45.5	6	43.5	6	48.5	42	7
P62820	Ras-related protein Rab-1A OS=Homo sapiens OX=9606 GN=RAB1A	RAB1A	50.2439	7	2	22.7	6.21	6	22.1667	6	19.3333	6	20	6	17.8333	6	20.5	6	19.6667	6	19.3333	42	7
M0QXF9	Branched-chain-amino-acid aminotransferase (Fragment) OS=Homo sapiens OX=9606 GN=BCAT2	BCAT2	30.3371	7	7	49.9	7.46	6	4.83333	6	4	6	5.33333	6	4	6	4.83333	6	3.16667	6	4.33333	42	7
P62263	40S ribosomal protein S14 OS=Homo sapiens OX=9606 GN=RPS14	RPS14	64.2384	7	7	16.3	10.05	6	9.16667	6	12.3333	6	9.5	6	8.16667	6	10	6	8.66667	6	8.83333	42	7
P62269	40S ribosomal protein S18 OS=Homo sapiens OX=9606 GN=RPS18	RPS18	38.8158	7	7	17.7	10.99	6	9	6	7.5	6	6.5	6	6.33333	6	6.33333	6	6.33333	6	6.83333	42	7
P62834	Ras-related protein Rap-1A OS=Homo sapiens OX=9606 GN=RAP1A	RAP1A	40.7609	7	2	21	6.67	6	13.1667	6	11	6	10	6	10	6	9.66667	6	8	6	10.5	42	7
Q9H936	Mitochondrial glutamate carrier 1 OS=Homo sapiens OX=9606 GN=SLC25A22	SLC25A22	32.1981	7	7	34.4	9.29	6	4.16667	6	3.5	6	3.33333	6	4.5	6	3.16667	6	3.5	6	4.66667	42	7
P16104	Histone H2AX OS=Homo sapiens OX=9606 GN=H2AX	H2AX	53.1469	7	3	15.1	10.74	6	24.1667	6	30.5	6	32.8333	6	32.5	6	24.6667	6	28	6	33.5	42	7
Q92747	Actin-related protein 2/3 complex subunit 1A OS=Homo sapiens OX=9606 GN=ARPC1A	ARPC1A	31.3514	7	6	41.5	8.18	6	6.83333	6	3.66667	6	5	6	5.83333	6	6	6	7	6	6	42	7
S4R3N1	10 kDa heat shock protein, mitochondrial OS=Homo sapiens OX=9606 GN=HSPE1-MOB4	HSPE1-MOB4	44.0613	7	4	29.7	6.16	6	34.5	6	35	6	34.1667	6	35.3333	6	31.6667	6	32	6	35.6667	42	7
P38159	RNA-binding motif protein, X chromosome OS=Homo sapiens OX=9606 GN=RBMX	RBMX	23.2737	7	2	42.3	10.05	6	12.5	6	11.3333	6	12.6667	6	11.3333	6	11.3333	6	11.5	6	11.3333	42	7
Q8NC51	Plasminogen activator inhibitor 1 RNA-binding protein OS=Homo sapiens OX=9606 GN=SERBP1	SERBP1	27.9412	7	7	44.9	8.65	6	9	6	11.1667	6	9.66667	6	9.5	6	10	6	9	6	9.5	42	7
P62491	Ras-related protein Rab-11A OS=Homo sapiens OX=9606 GN=RAB11A	RAB11A	40.2778	7	1	24.4	6.57	6	6.66667	6	6	6	7	6	9.33333	6	7.33333	6	9	6	9.33333	42	7
P25325	3-mercaptopyruvate sulfurtransferase OS=Homo sapiens OX=9606 GN=MPST	MPST	41.0774	7	6	33.2	6.6	6	3.5	6	4	6	5.5	6	3.33333	6	4.66667	6	4.16667	6	3.33333	42	7
Q8NBQ5	Estradiol 17-beta-dehydrogenase 11 OS=Homo sapiens OX=9606 GN=HSD17B11	HSD17B11	32.6667	7	7	32.9	9.07	6	5	6	3.33333	6	3.5	6	4.83333	6	3	6	3.16667	6	4.83333	42	7
P05026	Sodium/potassium-transporting ATPase subunit beta-1 OS=Homo sapiens OX=9606 GN=ATP1B1	ATP1B1	31.3531	7	7	35	8.53	6	14.8333	6	11.8333	6	13	6	15.6667	6	12.6667	6	12.3333	6	15.3333	42	7
Q9BXW7	Haloacid dehalogenase-like hydrolase domain-containing 5 OS=Homo sapiens OX=9606 GN=HDHD5	HDHD5	34.279	7	7	46.3	8.13	6	8.83333	6	10	6	10.5	6	10.5	6	9	6	8.83333	6	10	42	7
Q9Y2B0	Protein canopy homolog 2 OS=Homo sapiens OX=9606 GN=CNPY2	CNPY2	53.8462	7	7	20.6	4.92	6	10.3333	6	10.3333	6	12	6	13	6	11.8333	6	9.83333	6	12.1667	42	7
Q9NR28	Diablo homolog, mitochondrial OS=Homo sapiens OX=9606 GN=DIABLO	DIABLO	43.0962	7	7	27.1	5.9	6	4.83333	6	6	6	6.33333	6	6.5	6	5	6	5.33333	6	6	42	7
A0A2R8YF45	Peroxisomal multifunctional enzyme type 2 OS=Homo sapiens OX=9606 GN=HSD17B4	HSD17B4	57.5581	7	1	18.7	9.45	6	17.1667	6	15.8333	6	16.6667	6	18.3333	6	16	6	16.6667	6	16.8333	42	7
P07737	Profilin-1 OS=Homo sapiens OX=9606 GN=PFN1	PFN1	62.1429	7	7	15	8.27	6	41.3333	6	59.6667	6	52.1667	6	48.1667	6	50.6667	6	47.5	6	43.8333	42	7
P25685	DnaJ homolog subfamily B member 1 OS=Homo sapiens OX=9606 GN=DNAJB1	DNAJB1	25	7	7	38	8.63	6	3.5	6	3.66667	6	3.83333	6	5.33333	6	4.33333	6	4.83333	6	4.83333	42	7
P56537	Eukaryotic translation initiation factor 6 OS=Homo sapiens OX=9606 GN=EIF6	EIF6	56.7347	7	6	26.6	4.68	6	17	6	22.8333	6	21.1667	6	17.5	6	17.3333	6	18	6	15.8333	42	7
Q15758	Neutral amino acid transporter B(0) OS=Homo sapiens OX=9606 GN=SLC1A5	SLC1A5	21.6266	7	7	56.6	5.48	6	7.5	6	4.66667	6	5.83333	6	5	6	4.5	6	5.33333	6	4.5	42	7
P45973	Chromobox protein homolog 5 OS=Homo sapiens OX=9606 GN=CBX5	CBX5	41.8848	7	6	22.2	5.86	6	9.16667	6	8.16667	6	8.83333	6	6.33333	6	6.83333	6	5.83333	6	5.66667	42	7
K7EKD8	Calcium-activated neutral proteinase small subunit OS=Homo sapiens OX=9606 GN=CAPNS1	CAPNS1	69.7479	7	1	24.8	5.11	6	5.83333	6	7.5	6	7	6	6.33333	6	7.33333	6	6.5	6	5.66667	42	7
X6R8F3	Neutrophil gelatinase-associated lipocalin OS=Homo sapiens OX=9606 GN=LCN2	LCN2	50.5	7	7	22.8	8.5	6	13.1667	6	11.3333	6	9.5	6	11	6	11.5	6	7.5	6	9.83333	42	7
Q96C36	Pyrroline-5-carboxylate reductase 2 OS=Homo sapiens OX=9606 GN=PYCR2	PYCR2	35.625	7	6	33.6	7.77	6	8.5	6	7.16667	6	7.16667	6	5.33333	6	6.83333	6	5.33333	6	4.66667	42	7
Q9HB71	Calcyclin-binding protein OS=Homo sapiens OX=9606 GN=CACYBP	CACYBP	43.4211	7	7	26.2	8.25	6	9.5	6	19	6	15.6667	6	12.3333	6	15.6667	6	16	6	10.6667	42	7
Q9BTT0	Acidic leucine-rich nuclear phosphoprotein 32 family member E OS=Homo sapiens OX=9606 GN=ANP32E	ANP32E	40.2985	7	7	30.7	3.85	6	20	6	24	6	22.3333	6	22.1667	6	19.6667	6	19.5	6	19.1667	42	7
P61088	Ubiquitin-conjugating enzyme E2 N OS=Homo sapiens OX=9606 GN=UBE2N	UBE2N	65.1316	7	7	17.1	6.57	6	7.33333	6	10.1667	6	7.33333	6	8.33333	6	7.33333	6	10.6667	6	7.16667	42	7
A0A1P0AYU5	Sidoreflexin OS=Homo sapiens OX=9606 GN=SFXN3	SFXN3	30.4615	7	5	36	9.09	6	5.83333	6	5.33333	6	7	6	6.83333	6	5.5	6	4.83333	6	5.66667	42	7
P20339	Ras-related protein Rab-5A OS=Homo sapiens OX=9606 GN=RAB5A	RAB5A	47.907	7	4	23.6	8.15	6	11.5	6	10.3333	6	9.5	6	9.66667	6	9.33333	6	10.8333	6	8	42	7
P82650	28S ribosomal protein S22, mitochondrial OS=Homo sapiens OX=9606 GN=MRPS22	MRPS22	29.7222	7	7	41.3	7.9	6	3.83333	6	2.66667	6	3	6	2.83333	6	2.5	6	2.5	6	2.33333	42	7
P30085	UMP-CMP kinase OS=Homo sapiens OX=9606 GN=CMPK1	CMPK1	41.3265	7	7	22.2	5.57	6	15	6	19.8333	6	18.1667	6	16.3333	6	14.6667	6	13.5	6	13.3333	42	7
Q9BTV4	Transmembrane protein 43 OS=Homo sapiens OX=9606 GN=TMEM43	TMEM43	29.5	7	7	44.8	8.13	6	8.33333	6	6.83333	6	7.5	6	7.16667	6	7	6	5.5	6	5.83333	42	7
Q9BRR6	ADP-dependent glucokinase OS=Homo sapiens OX=9606 GN=ADPGK	ADPGK	24.5473	7	7	54.1	6.2	6	5	6	3.83333	6	4.5	6	5.33333	6	4.66667	6	4.33333	6	4.33333	42	7
P28066	Proteasome subunit alpha type-5 OS=Homo sapiens OX=9606 GN=PSMA5	PSMA5	46.888	7	7	26.4	4.79	6	14	6	12.8333	6	13.6667	6	15	6	15.5	6	12.8333	6	12.1667	42	7
P25788	Proteasome subunit alpha type-3 OS=Homo sapiens OX=9606 GN=PSMA3	PSMA3	33.7255	7	7	28.4	5.33	6	3.5	6	8.16667	6	10.1667	6	9.66667	6	8.16667	6	8.33333	6	7.83333	42	7
P49721	Proteasome subunit beta type-2 OS=Homo sapiens OX=9606 GN=PSMB2	PSMB2	52.7363	7	7	22.8	7.02	6	5.5	6	9.33333	6	7	6	5.16667	6	5.83333	6	5.5	6	4.16667	42	7
J3QLS3	28S ribosomal protein S7, mitochondrial OS=Homo sapiens OX=9606 GN=MRPS7	MRPS7	32.1033	7	7	31.7	9.86	6	5.5	6	3.16667	6	3.5	6	3.33333	6	3.83333	6	3.66667	6	2.66667	42	7
Q15637	Splicing factor 1 OS=Homo sapiens OX=9606 GN=SF1	SF1	17.9969	7	7	68.3	8.98	6	8.66667	6	10.8333	6	11.5	6	10	6	9	6	9	6	7.83333	42	7
Q96N66	Lysophospholipid acyltransferase 7 OS=Homo sapiens OX=9606 GN=MBOAT7	MBOAT7	21.3983	7	7	52.7	8.97	6	9.16667	6	10.1667	6	8	6	10.3333	6	8.66667	6	7.33333	6	8	42	7
P43897	Elongation factor Ts, mitochondrial OS=Homo sapiens OX=9606 GN=TSFM	TSFM	43.6923	7	7	35.4	8.38	6	4.16667	6	6.33333	6	6.33333	6	7.16667	6	6	6	6.66667	6	5.5	42	7
Q8NFV4	Protein ABHD11 OS=Homo sapiens OX=9606 GN=ABHD11	ABHD11	35.5556	7	7	34.7	9.48	6	5.16667	6	4.16667	6	4.83333	6	5	6	4.33333	6	4	6	3.83333	42	7
P62280	40S ribosomal protein S11 OS=Homo sapiens OX=9606 GN=RPS11	RPS11	36.7089	7	7	18.4	10.3	6	12.6667	6	15.1667	6	13.1667	6	12.5	6	12.8333	6	13.6667	6	9.5	42	7
Q00688	Peptidyl-prolyl cis-trans isomerase FKBP3 OS=Homo sapiens OX=9606 GN=FKBP3	FKBP3	41.0714	7	7	25.2	9.28	6	4.66667	6	6.66667	6	5.83333	6	6.16667	6	7.83333	6	7	6	4.66667	42	7
Q04760	Lactoylglutathione lyase OS=Homo sapiens OX=9606 GN=GLO1	GLO1	51.6304	7	7	20.8	5.31	6	13.5	6	20.6667	6	20.5	6	24.5	6	21.5	6	21.6667	6	18.5	42	7
P52565	Rho GDP-dissociation inhibitor 1 OS=Homo sapiens OX=9606 GN=ARHGDIA	ARHGDIA	47.549	7	7	23.2	5.11	6	5	6	8.66667	6	6	6	9.33333	6	9.5	6	7.83333	6	7	42	7
G5E9Q6	Profilin OS=Homo sapiens OX=9606 GN=PFN2	PFN2	45.2128	7	2	20.8	7.52	6	6.83333	6	11.1667	6	11.8333	6	7.83333	6	7.83333	6	10.6667	6	5.66667	42	7
O15020	Spectrin beta chain, non-erythrocytic 2 OS=Homo sapiens OX=9606 GN=SPTBN2	SPTBN2	4.05858	7	2	271.2	6.11	6	11	6	10.1667	6	10.1667	6	9	6	8	6	9	6	6.5	42	7
Q9BPW8	Protein NipSnap homolog 1 OS=Homo sapiens OX=9606 GN=NIPSNAP1	NIPSNAP1	42.9577	7	2	33.3	9.31	6	9.16667	6	9	6	10.8333	6	12	6	9.66667	6	8	6	8.66667	42	7
Q99805	Transmembrane 9 superfamily member 2 OS=Homo sapiens OX=9606 GN=TM9SF2	TM9SF2	16.1388	7	7	75.7	7.44	6	6.5	6	5	6	4.66667	6	4	6	4.33333	6	5.16667	6	2.83333	42	7
P35613	Basigin OS=Homo sapiens OX=9606 GN=BSG	BSG	27.7922	7	7	42.2	5.66	6	10	6	3.66667	6	7	6	7.83333	6	6.83333	6	6.16667	6	5.5	42	7
O95747	Serine/threonine-protein kinase OSR1 OS=Homo sapiens OX=9606 GN=OXSR1	OXSR1	20.3036	7	6	58	6.43	6	3	6	5	6	5.33333	6	5	6	5	6	5.5	6	3.5	42	7
Q9Y224	RNA transcription, translation and transport factor protein OS=Homo sapiens OX=9606 GN=RTRAF	RTRAF	38.1148	7	7	28.1	6.65	6	4.16667	6	4.33333	6	3.83333	6	5.5	6	5.33333	6	4.33333	6	3.83333	42	7
Q8TDN6	Ribosome biogenesis protein BRX1 homolog OS=Homo sapiens OX=9606 GN=BRIX1	BRIX1	35.1275	7	7	41.4	9.92	6	6	6	4.16667	6	3.5	6	4.33333	6	4.16667	6	4.16667	6	3	42	7
Q16630	Cleavage and polyadenylation specificity factor subunit 6 OS=Homo sapiens OX=9606 GN=CPSF6	CPSF6	19.7822	7	7	59.2	7.15	6	7.5	6	6.33333	6	7.16667	6	8	6	7	6	6.83333	6	5.5	42	7
Q13155	Aminoacyl tRNA synthase complex-interacting multifunctional protein 2 OS=Homo sapiens OX=9606 GN=AIMP2	AIMP2	39.6875	7	7	35.3	8.22	6	5.5	6	7.33333	6	6.16667	6	5.16667	6	4.83333	6	4.16667	6	3.5	42	7
H3BNC9	40S ribosomal protein S17 OS=Homo sapiens OX=9606		11.6438	7	7	64.5	8.78	6	20.6667	6	24	6	22.3333	6	20.3333	6	22.6667	6	19.3333	6	13.6667	42	7
O43396	Thioredoxin-like protein 1 OS=Homo sapiens OX=9606 GN=TXNL1	TXNL1	38.7543	7	7	32.2	4.96	6	8.33333	6	9.83333	6	8.33333	6	7	6	7	6	6.83333	6	4.66667	42	7
P07741	Adenine phosphoribosyltransferase OS=Homo sapiens OX=9606 GN=APRT	APRT	53.3333	7	7	19.6	6.02	6	8.83333	6	17.6667	6	18	6	17.3333	6	18.3333	6	16.1667	6	11.5	42	7
P13929	Beta-enolase OS=Homo sapiens OX=9606 GN=ENO3	ENO3	21.659	7	2	47	7.71	6	37.3333	6	66.3333	6	64	6	61.8333	6	57.8333	6	60	6	40.6667	42	7
Q92820	Gamma-glutamyl hydrolase OS=Homo sapiens OX=9606 GN=GGH	GGH	28.9308	7	7	35.9	7.11	6	2.5	6	2.66667	6	2.66667	6	4.16667	6	3.66667	6	2.66667	6	2.66667	42	7
P16070	CD44 antigen OS=Homo sapiens OX=9606 GN=CD44	CD44	17.2507	7	7	81.5	5.33	6	9.66667	6	9.5	6	10.1667	6	11.1667	6	8.33333	6	8.16667	6	6.83333	42	7
Q96EP5	DAZ-associated protein 1 OS=Homo sapiens OX=9606 GN=DAZAP1	DAZAP1	27.2727	7	7	43.4	8.56	6	2.66667	6	4	6	3.16667	6	2.5	6	2.33333	6	2	6	1.5	42	7
O43818	U3 small nucleolar RNA-interacting protein 2 OS=Homo sapiens OX=9606 GN=RRP9	RRP9	33.4737	7	7	51.8	7.85	6	3.83333	6	3.5	6	4.66667	6	3.33333	6	3	6	2.66667	6	2	42	7
Q96M27	Protein PRRC1 OS=Homo sapiens OX=9606 GN=PRRC1	PRRC1	31.9101	7	7	46.7	5.83	6	5.5	6	9	6	9.16667	6	8.33333	6	8.16667	6	7.66667	6	5	42	7
B4DUT8	Calponin OS=Homo sapiens OX=9606 GN=CNN2	CNN2	30.303	7	6	35.9	7.3	6	7.16667	6	9.16667	6	8	6	8.16667	6	7.5	6	7.5	6	4.83333	42	7
Q14116	Interleukin-18 OS=Homo sapiens OX=9606 GN=IL18	IL18	50.2591	7	7	22.3	4.67	6	5.33333	6	6.33333	6	6.33333	6	7	6	6.83333	6	6	6	4	42	7
Q8NBX0	Saccharopine dehydrogenase-like oxidoreductase OS=Homo sapiens OX=9606 GN=SCCPDH	SCCPDH	35.1981	7	7	47.1	9.14	6	3.33333	6	3.83333	6	3.5	6	3.83333	6	3	6	3	6	2.16667	42	7
P37198	Nuclear pore glycoprotein p62 OS=Homo sapiens OX=9606 GN=NUP62	NUP62	17.0498	7	7	53.2	5.31	6	3.16667	6	5.5	6	4.5	6	4.16667	6	3	6	2.83333	6	2.33333	42	7
Q13148	TAR DNA-binding protein 43 OS=Homo sapiens OX=9606 GN=TARDBP	TARDBP	34.058	7	7	44.7	6.19	6	10	6	9.16667	6	9.33333	6	9	6	6.16667	6	6	6	5	42	7
P25789	Proteasome subunit alpha type-4 OS=Homo sapiens OX=9606 GN=PSMA4	PSMA4	50.1916	7	7	29.5	7.72	6	10	6	17.3333	6	17.5	6	18.5	6	18.1667	6	16.6667	6	10.1667	42	7
Q9ULC4	Malignant T-cell-amplified sequence 1 OS=Homo sapiens OX=9606 GN=MCTS1	MCTS1	52.4862	7	7	20.5	8.82	6	5.33333	6	12.1667	6	11	6	10.5	6	11	6	9	6	5.66667	42	7
O95302	Peptidyl-prolyl cis-trans isomerase FKBP9 OS=Homo sapiens OX=9606 GN=FKBP9	FKBP9	20.3509	7	7	63	5.08	6	3.5	6	3	6	4.83333	6	4.66667	6	3.5	6	4	6	2.5	42	7
O15269	Serine palmitoyltransferase 1 OS=Homo sapiens OX=9606 GN=SPTLC1	SPTLC1	28.7526	7	7	52.7	6.01	6	4.83333	6	5.5	6	6.33333	6	5.66667	6	4.33333	6	5.5	6	2.83333	42	7
Q15428	Splicing factor 3A subunit 2 OS=Homo sapiens OX=9606 GN=SF3A2	SF3A2	22.6293	7	7	49.2	9.64	6	5.66667	6	5.83333	6	7.16667	6	6.83333	6	5.16667	6	5.16667	6	3.33333	42	7
Q9Y6C9	Mitochondrial carrier homolog 2 OS=Homo sapiens OX=9606 GN=MTCH2	MTCH2	32.0132	7	7	33.3	7.97	6	8.33333	6	5.33333	6	5.5	6	5	5	3.83333	6	4.16667	6	8.16667	41	7
G5EA30	CUG triplet repeat, RNA binding protein 1, isoform CRA_c OS=Homo sapiens OX=9606 GN=CELF1	CELF1	18.677	7	7	55.1	8.38	6	4.66667	6	2.33333	5	2.16667	6	1.66667	6	2	6	2.33333	6	2.5	41	7
Q96JJ7	Protein disulfide-isomerase TMX3 OS=Homo sapiens OX=9606 GN=TMX3	TMX3	22.6872	7	7	51.8	4.91	6	3.5	6	2.16667	6	3	6	2.5	6	2.16667	5	2.16667	6	2.5	41	7
P63151	Serine/threonine-protein phosphatase 2A 55 kDa regulatory subunit B alpha isoform OS=Homo sapiens OX=9606 GN=PPP2R2A	PPP2R2A	29.5302	7	4	51.7	6.2	5	3.66667	6	7.66667	6	6.66667	6	6.33333	6	5.66667	6	5.83333	6	5.16667	41	7
Q14151	Scaffold attachment factor B2 OS=Homo sapiens OX=9606 GN=SAFB2	SAFB2	13.9559	7	3	107.4	6.16	6	2.83333	6	3.33333	5	3.5	6	3.16667	6	3.16667	6	4	6	2.16667	41	7
P61011	Signal recognition particle 54 kDa protein OS=Homo sapiens OX=9606 GN=SRP54	SRP54	20.4365	7	7	55.7	8.75	6	2.83333	6	5.66667	6	5.66667	6	3.33333	6	3.83333	6	4	5	2.16667	41	7
P46087	Probable 28S rRNA (cytosine(4447)-C(5))-methyltransferase OS=Homo sapiens OX=9606 GN=NOP2	NOP2	16.133	7	7	89.2	9.23	6	4.5	6	4	6	5	6	3.83333	6	2.5	6	3.5	5	2.33333	41	7
Q96BS2	Calcineurin B homologous protein 3 OS=Homo sapiens OX=9606 GN=TESC	TESC	36.4486	7	7	24.7	4.93	6	6.5	6	5.5	6	3.66667	6	4.66667	6	7	6	4.33333	5	2.83333	41	7
Q92643	GPI-anchor transamidase OS=Homo sapiens OX=9606 GN=PIGK	PIGK	25.8228	7	7	45.2	6.16	6	4.33333	6	2.33333	6	3	6	3.16667	6	1.5	5	1.33333	6	1.66667	41	7
O14908	PDZ domain-containing protein GIPC1 OS=Homo sapiens OX=9606 GN=GIPC1	GIPC1	34.2342	7	7	36	6.28	6	3.5	6	4.66667	6	2.66667	6	2.66667	6	2.66667	6	3.33333	5	1.33333	41	7
O00505	Importin subunit alpha-4 OS=Homo sapiens OX=9606 GN=KPNA3	KPNA3	24.5681	7	4	57.8	4.94	6	1.83333	6	2.5	6	3	6	3	6	2.66667	6	2.5	5	1.5	41	7
Q96EE3	Nucleoporin SEH1 OS=Homo sapiens OX=9606 GN=SEH1L	SEH1L	33.3333	7	7	39.6	8.09	6	3.5	6	2.5	6	3.5	4	2.5	6	2.5	6	2.16667	6	2.66667	40	7
Q6NXG1	Epithelial splicing regulatory protein 1 OS=Homo sapiens OX=9606 GN=ESRP1	ESRP1	19.8238	7	6	75.5	6.68	6	2.83333	6	3	6	3	6	2.66667	6	3.83333	5	2.16667	5	2.16667	40	7
Q9NZJ7	Mitochondrial carrier homolog 1 OS=Homo sapiens OX=9606 GN=MTCH1	MTCH1	27.5064	7	7	41.5	9.32	5	5.66667	6	1.66667	6	2.66667	6	4.33333	6	3	5	2.5	6	3.5	40	7
P17050	Alpha-N-acetylgalactosaminidase OS=Homo sapiens OX=9606 GN=NAGA	NAGA	23.8443	7	7	46.5	5.19	4	1.16667	6	1.66667	6	1.83333	6	2.33333	6	1.83333	6	1.5	6	1.83333	40	7
P13645	Keratin, type I cytoskeletal 10 OS=Homo sapiens OX=9606 GN=KRT10	KRT10	11.8151	7	2	58.8	5.21	6	5.16667	6	1.83333	6	3.16667	6	4	6	2.5	5	2.66667	5	3	40	7
E9PQ57	Rae1 protein homolog OS=Homo sapiens OX=9606 GN=RAE1	RAE1	30.4348	7	7	47.8	8.07	6	3.33333	6	3.33333	6	3	6	3.5	5	2.83333	6	2.83333	5	2.16667	40	7
Q9H4A6	Golgi phosphoprotein 3 OS=Homo sapiens OX=9606 GN=GOLPH3	GOLPH3	35.906	7	5	33.8	6.44	6	2.66667	6	4.83333	5	4.66667	6	4.83333	6	5	6	3.66667	5	1	40	7
B9A062	Bifunctional methylenetetrahydrofolate dehydrogenase/cyclohydrolase, mitochondrial OS=Homo sapiens OX=9606 GN=MTHFD2	MTHFD2	43.2432	7	1	23.9	9.76	6	4	6	4	6	4.5	5	4.5	5	3.83333	5	3.33333	6	5.16667	39	7
Q96EY7	Pentatricopeptide repeat domain-containing protein 3, mitochondrial OS=Homo sapiens OX=9606 GN=PTCD3	PTCD3	17.7068	7	7	78.5	6.42	4	3	5	1.83333	6	1.5	6	2.33333	6	1.83333	6	1.83333	6	1.5	39	7
Q9BUL8	Programmed cell death protein 10 OS=Homo sapiens OX=9606 GN=PDCD10	PDCD10	50.4717	7	7	24.7	8.19	6	2.83333	6	5.66667	6	4.33333	6	4.16667	6	4.5	5	3.16667	4	2.66667	39	7
B4E0Y9	Serine/threonine-protein kinase 26 OS=Homo sapiens OX=9606 GN=STK26	STK26	21.9178	7	6	49.2	5.68	6	2.66667	6	4.33333	6	3.33333	6	5.33333	6	5	6	3.83333	3	1.33333	39	7
Q9Y314	Nitric oxide synthase-interacting protein OS=Homo sapiens OX=9606 GN=NOSIP	NOSIP	42.5249	7	7	33.2	8.82	6	4.66667	6	2.83333	6	2.66667	6	3.5	6	3.5	6	2.33333	3	0.5	39	7
Q9Y2Z4	Tyrosine--tRNA ligase, mitochondrial OS=Homo sapiens OX=9606 GN=YARS2	YARS2	28.0922	7	7	53.2	8.98	5	1	5	2	6	3.16667	6	2.16667	5	1.16667	5	1.5	6	2	38	7
Q3ZCQ8	Mitochondrial import inner membrane translocase subunit TIM50 OS=Homo sapiens OX=9606 GN=TIMM50	TIMM50	23.796	7	7	39.6	8.37	5	2.83333	6	3	5	2.16667	6	3.66667	6	2.66667	5	2.33333	5	2.83333	38	7
O14776	Transcription elongation regulator 1 OS=Homo sapiens OX=9606 GN=TCERG1	TCERG1	8.65209	7	7	123.8	8.65	6	3.16667	5	2	5	2	6	3.16667	6	1.5	5	2	5	2.16667	38	7
P55809	Succinyl-CoA:3-ketoacid coenzyme A transferase 1, mitochondrial OS=Homo sapiens OX=9606 GN=OXCT1	OXCT1	24.4231	7	7	56.1	7.46	6	2.33333	5	1.33333	5	1.66667	6	1.33333	5	1	6	1	5	0.833333	38	7
Q9NPH2	Inositol-3-phosphate synthase 1 OS=Homo sapiens OX=9606 GN=ISYNA1	ISYNA1	25.6272	7	7	61	5.76	4	2.33333	6	4.33333	6	4.33333	6	3.33333	6	4.33333	6	3.5	4	1.83333	38	7
Q9NYF8	Bcl-2-associated transcription factor 1 OS=Homo sapiens OX=9606 GN=BCLAF1	BCLAF1	12.9348	7	1	106.1	9.98	6	4.16667	6	2.83333	6	3.33333	6	3	3	1.5	5	1.5	6	1.33333	38	7
A0A590UJ43	Casein kinase I isoform alpha OS=Homo sapiens OX=9606 GN=CSNK1A1	CSNK1A1	20.1878	7	7	48.5	9.55	6	3.16667	6	4	6	3.5	6	2.33333	6	2.66667	5	2.5	3	0.833333	38	7
Q6L8Q7	2',5'-phosphodiesterase 12 OS=Homo sapiens OX=9606 GN=PDE12	PDE12	19.5402	7	7	67.3	6.57	6	1	5	1.66667	6	1.66667	6	3	6	1.83333	5	2.16667	4	0.666667	38	7
Q9BW27	Nuclear pore complex protein Nup85 OS=Homo sapiens OX=9606 GN=NUP85	NUP85	16.4634	7	7	75	5.55	6	4	6	2	5	3	4	2.16667	4	1.16667	6	2.33333	6	1.5	37	7
A0A494C165	Xaa-Pro dipeptidase (Fragment) OS=Homo sapiens OX=9606 GN=PEPD	PEPD	19.5402	7	7	57.7	6.52	3	0.833333	5	3	6	3.5	6	4.5	6	2.66667	6	3.5	5	2.66667	37	7
Q15436	Protein transport protein Sec23A OS=Homo sapiens OX=9606 GN=SEC23A	SEC23A	12.2876	7	5	86.1	7.08	3	1.83333	6	4	6	3.83333	6	4.5	6	3.83333	6	3.16667	4	2.5	37	7
F5GYQ1	V-type proton ATPase subunit OS=Homo sapiens OX=9606 GN=ATP6V0D1	ATP6V0D1	30.8673	7	7	44.6	5.14	6	3.66667	5	3.33333	6	2.83333	4	3.33333	6	2.5	6	2.16667	4	1.83333	37	7
A8K070	COP9 signalosome complex subunit 1 OS=Homo sapiens OX=9606 GN=GPS1	GPS1	21.2928	7	7	58.9	6.32	3	1.33333	6	3.16667	6	2.33333	6	2.66667	5	2.16667	6	1.83333	5	0.833333	37	7
P56545	C-terminal-binding protein 2 OS=Homo sapiens OX=9606 GN=CTBP2	CTBP2	30.5618	7	6	48.9	6.95	5	1.83333	5	2.5	4	1.83333	6	1.33333	5	1	6	1.33333	5	1.5	36	7
G3V0E4	Beta-MPP OS=Homo sapiens OX=9606 GN=PMPCB	PMPCB	25.9184	7	7	54.2	6.83	6	1.16667	5	0.833333	6	1.5	4	1.33333	6	1.83333	5	1.5	4	1	36	7
A6NDG6	Glycerol-3-phosphate phosphatase OS=Homo sapiens OX=9606 GN=PGP	PGP	33.3333	7	7	34	6.14	3	1	6	4.5	4	2.16667	6	2.33333	6	1.83333	6	2	5	1.33333	36	7
Q13363	C-terminal-binding protein 1 OS=Homo sapiens OX=9606 GN=CTBP1	CTBP1	29.5455	7	6	47.5	6.77	5	1.66667	5	2	5	1.83333	6	3.16667	6	1.66667	5	1.66667	4	1.33333	36	7
Q96KB5	Lymphokine-activated killer T-cell-originated protein kinase OS=Homo sapiens OX=9606 GN=PBK	PBK	43.1677	7	7	36.1	5.12	6	1.5	6	2.16667	6	2.16667	5	1.33333	5	1.83333	6	3	2	0.5	36	7
Q15061	WD repeat-containing protein 43 OS=Homo sapiens OX=9606 GN=WDR43	WDR43	18.7592	7	7	74.8	5.57	5	1.16667	5	1.33333	6	2	5	1.66667	6	1.5	6	1.5	3	0.5	36	7
O95865	N(G),N(G)-dimethylarginine dimethylaminohydrolase 2 OS=Homo sapiens OX=9606 GN=DDAH2	DDAH2	56.1404	7	6	29.6	6.01	3	1.5	6	1.66667	6	1.66667	6	2.33333	6	2.5	5	1.5	3	1.5	35	7
Q92979	Ribosomal RNA small subunit methyltransferase NEP1 OS=Homo sapiens OX=9606 GN=EMG1	EMG1	45.9016	7	7	26.7	9.17	5	3.33333	6	2.16667	6	2.83333	4	2.66667	6	2.5	5	1.66667	3	1.5	35	7
Q9BVG4	Protein PBDC1 OS=Homo sapiens OX=9606 GN=PBDC1	PBDC1	35.1931	7	7	26	4.79	3	0.666667	6	3	6	2.66667	6	2.33333	5	2.16667	5	1.5	4	1.16667	35	7
O15160	DNA-directed RNA polymerases I and III subunit RPAC1 OS=Homo sapiens OX=9606 GN=POLR1C	POLR1C	34.9711	7	1	39.2	5.5	5	2.16667	4	1.33333	6	2.83333	5	1.5	6	1.83333	6	1.83333	3	0.5	35	7
Q05048	Cleavage stimulation factor subunit 1 OS=Homo sapiens OX=9606 GN=CSTF1	CSTF1	32.0186	7	7	48.3	6.58	5	0.833333	6	1.83333	6	1.16667	3	0.833333	4	1	6	1.83333	4	0.666667	34	7
O43395	U4/U6 small nuclear ribonucleoprotein Prp3 OS=Homo sapiens OX=9606 GN=PRPF3	PRPF3	18.0088	7	7	77.5	9.5	6	1.16667	4	1	5	1.33333	6	1	6	1.16667	3	0.833333	4	0.666667	34	7
A0A3B3IUB1	eIF-2B GDP-GTP exchange factor subunit epsilon OS=Homo sapiens OX=9606 GN=EIF2B5	EIF2B5	16.7353	7	7	81.2	5.08	6	1.5	6	2.33333	5	2	3	1.16667	6	2.16667	4	0.833333	3	0.833333	33	7
Q9Y2S7	Polymerase delta-interacting protein 2 OS=Homo sapiens OX=9606 GN=POLDIP2	POLDIP2	29.8913	7	7	42	8.63	6	2.83333	3	0.833333	5	2	3	1.16667	4	1.16667	6	1.5	5	1.5	32	7
Q9UHD1	Cysteine and histidine-rich domain-containing protein 1 OS=Homo sapiens OX=9606 GN=CHORDC1	CHORDC1	36.4458	7	7	37.5	7.87	4	1	6	3.5	5	2.33333	4	1.5	5	1.83333	4	2.5	4	1.33333	32	7
Q7Z5L9	Interferon regulatory factor 2-binding protein 2 OS=Homo sapiens OX=9606 GN=IRF2BP2	IRF2BP2	26.4055	7	7	61	8.69	3	2	4	1.5	5	2.16667	6	1.66667	6	2	3	1.16667	5	1.33333	32	7
O94919	Endonuclease domain-containing 1 protein OS=Homo sapiens OX=9606 GN=ENDOD1	ENDOD1	22.4	7	7	55	5.71	6	2.16667	4	0.833333	5	1.5	6	1.83333	4	1	4	0.833333	3	0.833333	32	7
A0A2R8YEY5	DNA-directed RNA polymerases I and III subunit RPAC1 OS=Homo sapiens OX=9606 GN=POLR1C	POLR1C	39.8625	7	1	32.9	5.69	5	2.16667	4	1	6	2.83333	5	1.33333	4	1	5	1.33333	3	0.5	32	7
P10451	Osteopontin OS=Homo sapiens OX=9606 GN=SPP1	SPP1	38.8535	7	7	35.4	4.58	6	2.5	6	2.66667	6	3.33333	4	2.66667	6	2.5	3	0.833333	1	0.333333	32	7
A0A0C4DFL7	Lanosterol 14-alpha demethylase OS=Homo sapiens OX=9606 GN=CYP51A1	CYP51A1	24.165	7	7	57.2	8.53	6	1.83333	6	2.33333	6	2.5	4	1.83333	5	1.83333	5	1.33333	0	0	32	6
Q15646	2'-5'-oligoadenylate synthase-like protein OS=Homo sapiens OX=9606 GN=OASL	OASL	21.7899	7	7	59.2	7.87	5	0.833333	4	0.833333	4	1	5	1.16667	2	0.333333	5	1	6	3.16667	31	7
Q8TAT6	Nuclear protein localization protein 4 homolog OS=Homo sapiens OX=9606 GN=NPLOC4	NPLOC4	19.9013	7	7	68.1	6.38	6	1.16667	4	1.83333	4	1.5	6	1	3	0.666667	4	1.5	4	0.666667	31	7
P21399	Cytoplasmic aconitate hydratase OS=Homo sapiens OX=9606 GN=ACO1	ACO1	15.973	7	7	98.3	6.68	3	0.5	6	1.33333	5	1.66667	5	1.83333	4	1.66667	4	1.83333	4	1	31	7
Q9Y6G9	Cytoplasmic dynein 1 light intermediate chain 1 OS=Homo sapiens OX=9606 GN=DYNC1LI1	DYNC1LI1	21.2237	7	6	56.5	6.42	3	0.666667	6	2.66667	6	2	4	0.833333	3	0.833333	5	0.833333	3	0.5	30	7
Q86VI3	Ras GTPase-activating-like protein IQGAP3 OS=Homo sapiens OX=9606 GN=IQGAP3	IQGAP3	5.88596	7	4	184.6	7.65	3	0.5	6	2.5	5	2.33333	4	1.5	6	1.5	5	1.16667	1	0.333333	30	7
Q96EK6	Glucosamine 6-phosphate N-acetyltransferase OS=Homo sapiens OX=9606 GN=GNPNAT1	GNPNAT1	64.1304	7	7	20.7	7.99	3	0.833333	5	2.16667	5	1.83333	6	1.66667	5	1.66667	5	2	1	0.166667	30	7
Q9NWH9	SAFB-like transcription modulator OS=Homo sapiens OX=9606 GN=SLTM	SLTM	11.6054	7	7	117.1	7.87	2	0.333333	5	1.16667	4	0.833333	5	1.66667	4	1.5	3	1.33333	6	1.33333	29	7
P08133	Annexin A6 OS=Homo sapiens OX=9606 GN=ANXA6	ANXA6	15.156	7	7	75.8	5.6	3	1.83333	5	1.16667	5	0.833333	4	0.666667	6	1	3	0.833333	3	0.5	29	7
Q9BVJ6	U3 small nucleolar RNA-associated protein 14 homolog A OS=Homo sapiens OX=9606 GN=UTP14A	UTP14A	13.2296	7	7	87.9	7.87	6	2.16667	6	1.66667	5	1.16667	4	1.16667	2	0.5	3	1	3	0.833333	29	7
P53004	Biliverdin reductase A OS=Homo sapiens OX=9606 GN=BLVRA	BLVRA	34.4595	7	7	33.4	6.44	3	0.833333	5	1.83333	5	2	5	1.16667	5	1.5	4	1.16667	2	0.5	29	7
Q9H9Y6	DNA-directed RNA polymerase I subunit RPA2 OS=Homo sapiens OX=9606 GN=POLR1B	POLR1B	10.3084	7	7	128.1	7.83	3	1	5	1.16667	6	1.83333	5	1.5	4	0.666667	4	0.833333	2	0.333333	29	7
Q6ZUJ8	Phosphoinositide 3-kinase adapter protein 1 OS=Homo sapiens OX=9606 GN=PIK3AP1	PIK3AP1	12.5466	7	7	90.3	5.4	6	1.66667	4	0.666667	3	0.5	5	1.16667	5	1	1	0.166667	4	1.16667	28	7
P98175	RNA-binding protein 10 OS=Homo sapiens OX=9606 GN=RBM10	RBM10	12.2581	7	7	103.5	5.97	3	1	3	0.833333	6	1.5	5	1.16667	4	0.666667	4	0.666667	3	0.666667	28	7
Q49A26	Putative oxidoreductase GLYR1 OS=Homo sapiens OX=9606 GN=GLYR1	GLYR1	22.4231	7	7	60.5	9.17	6	3	4	1.66667	5	1.33333	4	0.833333	4	1	3	0.5	2	0.333333	28	7
O14974	Protein phosphatase 1 regulatory subunit 12A OS=Homo sapiens OX=9606 GN=PPP1R12A	PPP1R12A	9.70874	7	7	115.2	5.4	5	1.33333	3	1.5	4	0.833333	4	1.5	5	1	5	1.66667	2	0.333333	28	7
Q8NCA5	Protein FAM98A OS=Homo sapiens OX=9606 GN=FAM98A	FAM98A	25.8687	7	6	55.2	8.95	5	2	3	0.833333	5	1.33333	4	1.16667	5	1.33333	5	1.5	1	0.166667	28	7
J3KMZ9	Low-density lipoprotein receptor (Fragment) OS=Homo sapiens OX=9606 GN=LDLR	LDLR	13.1217	7	7	104.6	5.27	6	2.33333	3	1	5	0.833333	6	1.33333	1	0.5	3	0.5	3	0.666667	27	7
A0A0A0MRI2	Sorting nexin OS=Homo sapiens OX=9606 GN=SNX6	SNX6	22.488	7	7	47.8	6.43	3	1.16667	6	2.83333	3	1.66667	3	1.5	5	2	3	1.33333	3	0.666667	26	7
P53367	Arfaptin-1 OS=Homo sapiens OX=9606 GN=ARFIP1	ARFIP1	31.6354	7	7	41.7	6.7	5	1.5	6	3	5	2.16667	3	0.833333	4	1.33333	2	0.666667	0	0	25	6
P23258	Tubulin gamma-1 chain OS=Homo sapiens OX=9606 GN=TUBG1	TUBG1	34.8115	7	7	51.1	6.14	3	0.5	5	2	5	1.5	4	1.33333	5	1.16667	3	0.833333	0	0	25	6
D6REX3	Protein transport protein Sec31A OS=Homo sapiens OX=9606 GN=SEC31A	SEC31A	9.27258	7	7	136.1	6.98	3	1	4	1	4	0.833333	4	1.33333	3	0.666667	3	0.666667	3	0.666667	24	7
Q9P2I0	Cleavage and polyadenylation specificity factor subunit 2 OS=Homo sapiens OX=9606 GN=CPSF2	CPSF2	12.2762	7	7	88.4	5.11	6	1.83333	3	0.5	5	1	3	0.833333	3	0.5	3	0.5	1	0.166667	24	7
Q86Y56	Dynein assembly factor 5, axonemal OS=Homo sapiens OX=9606 GN=DNAAF5	DNAAF5	11.6959	7	7	93.5	6.42	5	1.66667	4	1.33333	4	0.833333	4	1	3	0.666667	3	0.5	1	0.166667	24	7
E7ETB3	Aspartyl aminopeptidase OS=Homo sapiens OX=9606 GN=DNPEP	DNPEP	31.0345	7	7	54.5	7.74	2	0.333333	3	1.16667	3	1.83333	5	1.5	4	0.833333	4	1.16667	2	0.333333	23	7
Q15075	Early endosome antigen 1 OS=Homo sapiens OX=9606 GN=EEA1	EEA1	6.80369	7	7	162.4	5.68	3	0.666667	3	0.5	4	0.833333	3	0.666667	3	0.666667	2	0.333333	3	0.5	21	7
Q9H2G2	STE20-like serine/threonine-protein kinase OS=Homo sapiens OX=9606 GN=SLK	SLK	9.1498	7	7	142.6	5.15	5	1	5	1.83333	3	0.833333	3	1.16667	3	0.666667	2	0.666667	0	0	21	6
Q16787	Laminin subunit alpha-3 OS=Homo sapiens OX=9606 GN=LAMA3	LAMA3	3.93039	7	7	366.4	7.24	5	1	4	1	2	0.5	3	1.5	2	0.666667	1	0.166667	3	0.833333	20	7
Q8WWQ0	PH-interacting protein OS=Homo sapiens OX=9606 GN=PHIP	PHIP	7.0291	7	7	206.6	8.85	4	1.66667	3	0.833333	0	0	6	1	2	0.333333	2	0.333333	3	0.5	20	6
Q92878	DNA repair protein RAD50 OS=Homo sapiens OX=9606 GN=RAD50	RAD50	7.16463	7	7	153.8	6.89	4	1.16667	2	0.5	5	1.16667	4	0.833333	2	0.333333	1	0.5	2	0.333333	20	7
Q8TD30	Alanine aminotransferase 2 OS=Homo sapiens OX=9606 GN=GPT2	GPT2	24.4742	7	7	57.9	7.71	2	0.333333	2	0.666667	3	1	2	0.333333	3	0.666667	3	0.666667	4	0.833333	19	7
Q9NTI5	Sister chromatid cohesion protein PDS5 homolog B OS=Homo sapiens OX=9606 GN=PDS5B	PDS5B	9.32965	7	5	164.6	8.47	3	0.833333	2	0.333333	3	1	5	1	3	0.5	1	0.333333	2	0.666667	19	7
Q9H4L5	Oxysterol-binding protein-related protein 3 OS=Homo sapiens OX=9606 GN=OSBPL3	OSBPL3	11.274	7	7	101.2	6.87	2	0.5	2	0.5	3	1.33333	3	1.33333	2	0.833333	3	0.666667	4	0.833333	19	7
P18583	Protein SON OS=Homo sapiens OX=9606 GN=SON	SON	5.89448	7	7	263.7	5.64	3	1.66667	3	0.666667	3	0.833333	4	0.666667	2	0.5	3	0.666667	1	0.166667	19	7
O00469	Procollagen-lysine,2-oxoglutarate 5-dioxygenase 2 OS=Homo sapiens OX=9606 GN=PLOD2	PLOD2	13.2972	7	7	84.6	6.71	2	0.5	3	0.666667	4	1.16667	4	1.33333	1	0.166667	1	0.166667	3	1	18	7
A0A0A0MTN0	Cullin-2 OS=Homo sapiens OX=9606 GN=CUL2	CUL2	12.6649	7	7	88.4	6.93	5	1.16667	1	0.166667	2	0.333333	2	0.5	3	0.5	3	0.833333	2	0.333333	18	7
Q15042	Rab3 GTPase-activating protein catalytic subunit OS=Homo sapiens OX=9606 GN=RAB3GAP1	RAB3GAP1	9.684	7	7	110.5	5.55	3	0.666667	3	0.666667	4	1	1	0.166667	3	0.666667	1	0.333333	2	0.333333	17	7
Q6PJG6	BRCA1-associated ATM activator 1 OS=Homo sapiens OX=9606 GN=BRAT1	BRAT1	16.4434	7	7	88.1	5.27	4	0.833333	3	1.16667	3	1.66667	3	0.5	2	0.5	1	0.166667	1	0.166667	17	7
Q9BUQ8	Probable ATP-dependent RNA helicase DDX23 OS=Homo sapiens OX=9606 GN=DDX23	DDX23	11.4634	7	7	95.5	9.55	5	1.16667	0	0	2	0.5	5	1.33333	2	0.333333	2	0.5	0	0	16	5
Q8IYB8	ATP-dependent RNA helicase SUPV3L1, mitochondrial OS=Homo sapiens OX=9606 GN=SUPV3L1	SUPV3L1	12.9771	7	7	87.9	7.99	1	0.166667	4	0.666667	2	0.5	2	0.333333	1	0.166667	1	0.333333	2	0.333333	13	7
P46939	Utrophin OS=Homo sapiens OX=9606 GN=UTRN	UTRN	3.43723	7	7	394.2	5.33	1	0.166667	3	1.16667	2	0.333333	2	0.333333	0	0	2	0.666667	0	0	10	5
I3L0A0	HCG2044781 OS=Homo sapiens OX=9606 GN=PEDS1-UBE2V1	PEDS1-UBE2V1	21.0811	6	3	42.2	6.71	6	5.16667	6	4.33333	6	3.5	6	2.33333	6	2.66667	6	3.5	6	4.33333	42	7
P26583	High mobility group protein B2 OS=Homo sapiens OX=9606 GN=HMGB2	HMGB2	36.8421	6	5	24	7.81	6	5.83333	6	7.83333	6	7.16667	6	5.16667	6	6.83333	6	6.33333	6	7.83333	42	7
P11233	Ras-related protein Ral-A OS=Homo sapiens OX=9606 GN=RALA	RALA	32.5243	6	3	23.6	7.11	6	4.66667	6	3	6	2.83333	6	3.16667	6	3.66667	6	2.83333	6	4.66667	42	7
P0C0S5	Histone H2A.Z OS=Homo sapiens OX=9606 GN=H2AZ1	H2AZ1	53.9062	6	4	13.5	10.58	6	31.5	6	29.8333	6	29.5	6	29.8333	6	24.5	6	28	6	42	42	7
P62249	40S ribosomal protein S16 OS=Homo sapiens OX=9606 GN=RPS16	RPS16	41.7808	6	6	16.4	10.21	6	13.6667	6	10.3333	6	10	6	10	6	10.6667	6	10.8333	6	13.1667	42	7
D9J307	HLA class I antigen OS=Homo sapiens OX=9606 GN=HLA-B	HLA-B	24.8619	6	2	40.4	6.3	6	7.66667	6	6	6	5.83333	6	7	6	6.33333	6	5.16667	6	8.83333	42	7
P61604	10 kDa heat shock protein, mitochondrial OS=Homo sapiens OX=9606 GN=HSPE1	HSPE1	53.9216	6	3	10.9	8.92	6	46.5	6	44.5	6	42.5	6	42.8333	6	39.6667	6	42.1667	6	51.8333	42	7
P39019	40S ribosomal protein S19 OS=Homo sapiens OX=9606 GN=RPS19	RPS19	41.3793	6	6	16.1	10.32	6	5.83333	6	7.5	6	5.66667	6	6	6	6	6	5.83333	6	7.16667	42	7
B5MCA4	Epithelial cell adhesion molecule OS=Homo sapiens OX=9606 GN=EPCAM	EPCAM	30.4094	6	6	37.9	8.47	6	12.1667	6	11.3333	6	9.5	6	7.33333	6	8	6	11.1667	6	8.66667	42	7
H7BZJ3	Protein disulfide-isomerase A3 (Fragment) OS=Homo sapiens OX=9606 GN=PDIA3	PDIA3	59.3496	6	1	13.5	7.3	6	15.3333	6	11.5	6	11.8333	6	9.33333	6	9.33333	6	11.5	6	10.6667	42	7
J3KPP4	Cisplatin resistance-associated overexpressed protein, isoform CRA_b OS=Homo sapiens OX=9606 GN=LUC7L3	LUC7L3	17.1779	6	6	58.2	9.92	6	6.16667	6	3.83333	6	3.66667	6	2.5	6	3	6	3.33333	6	2.83333	42	7
P53007	Tricarboxylate transport protein, mitochondrial OS=Homo sapiens OX=9606 GN=SLC25A1	SLC25A1	25.4019	6	6	34	9.89	6	5.66667	6	4.83333	6	6.33333	6	6.33333	6	6	6	6	6	7.16667	42	7
A0A0G2JL56	HLA class I histocompatibility antigen, A alpha chain OS=Homo sapiens OX=9606 GN=HLA-A	HLA-A	23.0964	6	1	44.2	6.25	6	8	6	6.33333	6	6	6	5.5	6	5.33333	6	4	6	6.16667	42	7
P09668	Pro-cathepsin H OS=Homo sapiens OX=9606 GN=CTSH	CTSH	34.3284	6	6	37.4	8.07	6	3.33333	6	3.83333	6	3.5	6	4.16667	6	3.66667	6	2.83333	6	4.66667	42	7
Q9NRR5	Ubiquilin-4 OS=Homo sapiens OX=9606 GN=UBQLN4	UBQLN4	13.4775	6	3	63.8	5.22	6	2.33333	6	2.83333	6	2.16667	6	1.5	6	1.33333	6	1.66667	6	1.66667	42	7
O95292	Vesicle-associated membrane protein-associated protein B/C OS=Homo sapiens OX=9606 GN=VAPB	VAPB	37.8601	6	5	27.2	7.3	6	8.33333	6	5.5	6	6.66667	6	9.33333	6	7.5	6	6.5	6	10.1667	42	7
P49406	39S ribosomal protein L19, mitochondrial OS=Homo sapiens OX=9606 GN=MRPL19	MRPL19	22.9452	6	6	33.5	9.5	6	4.33333	6	2.5	6	3	6	4	6	3.66667	6	3.5	6	4.33333	42	7
P20340	Ras-related protein Rab-6A OS=Homo sapiens OX=9606 GN=RAB6A	RAB6A	32.6923	6	5	23.6	5.54	6	10.6667	6	8.83333	6	8.16667	6	6.5	6	5.83333	6	7	6	7	42	7
Q13151	Heterogeneous nuclear ribonucleoprotein A0 OS=Homo sapiens OX=9606 GN=HNRNPA0	HNRNPA0	34.4262	6	6	30.8	9.29	6	13.8333	6	13.3333	6	14.5	6	14.3333	6	13.8333	6	13.6667	6	15.1667	42	7
Q969X5	Endoplasmic reticulum-Golgi intermediate compartment protein 1 OS=Homo sapiens OX=9606 GN=ERGIC1	ERGIC1	31.7241	6	6	32.6	7.06	6	6.16667	6	4.83333	6	4.66667	6	6.16667	6	5.33333	6	4.66667	6	6.5	42	7
Q9H3P7	Golgi resident protein GCP60 OS=Homo sapiens OX=9606 GN=ACBD3	ACBD3	23.1061	6	6	60.6	5.06	6	4.83333	6	4.16667	6	2.83333	6	3.16667	6	3.83333	6	2.5	6	3.33333	42	7
J3KQL8	Apolipoprotein L2 OS=Homo sapiens OX=9606 GN=APOL2	APOL2	21.6036	6	6	48.9	6	6	4.5	6	5.66667	6	6	6	7.16667	6	5.5	6	5.66667	6	7.5	42	7
Q8NE86	Calcium uniporter protein, mitochondrial OS=Homo sapiens OX=9606 GN=MCU	MCU	25.0712	6	6	39.8	8.65	6	5.66667	6	5.5	6	5	6	4.5	6	3.83333	6	4.5	6	4.66667	42	7
Q9P0L0	Vesicle-associated membrane protein-associated protein A OS=Homo sapiens OX=9606 GN=VAPA	VAPA	42.1687	6	5	27.9	8.62	6	16.1667	6	18	6	17.1667	6	16.6667	6	12	6	11	6	16.6667	42	7
E7ESZ7	NADH dehydrogenase [ubiquinone] 1 alpha subcomplex subunit 10, mitochondrial OS=Homo sapiens OX=9606 GN=NDUFA10	NDUFA10	21.2821	6	6	44.7	8.34	6	6.5	6	4.83333	6	7.83333	6	4.83333	6	5.16667	6	5	6	4.83333	42	7
Q9Y3B3	Transmembrane emp24 domain-containing protein 7 OS=Homo sapiens OX=9606 GN=TMED7	TMED7	37.9464	6	6	25.2	6.89	6	18	6	14	6	13.3333	6	11.1667	6	11	6	11.1667	6	11	42	7
Q92804	TATA-binding protein-associated factor 2N OS=Homo sapiens OX=9606 GN=TAF15	TAF15	26.0135	6	4	61.8	8.02	6	13.3333	6	9.83333	6	11.6667	6	10.8333	6	10	6	10.1667	6	10.6667	42	7
Q96E39	RNA binding motif protein, X-linked-like-1 OS=Homo sapiens OX=9606 GN=RBMXL1	RBMXL1	20	6	1	42.1	9.89	6	10.5	6	10.1667	6	10.8333	6	10	6	10	6	10.1667	6	9.66667	42	7
Q07666	KH domain-containing, RNA-binding, signal transduction-associated protein 1 OS=Homo sapiens OX=9606 GN=KHDRBS1	KHDRBS1	19.6388	6	5	48.2	8.66	6	14.3333	6	12.1667	6	16.5	6	14.1667	6	13.1667	6	13	6	13.6667	42	7
P62913	60S ribosomal protein L11 OS=Homo sapiens OX=9606 GN=RPL11	RPL11	47.7528	6	6	20.2	9.6	6	16.3333	6	20.3333	6	17.5	6	13.5	6	15.5	6	17.1667	6	13	42	7
Q9HCN8	Stromal cell-derived factor 2-like protein 1 OS=Homo sapiens OX=9606 GN=SDF2L1	SDF2L1	59.7285	6	6	23.6	7.03	6	2.5	6	2.83333	6	3	6	2.66667	6	2.5	6	3	6	2.5	42	7
O75323	Protein NipSnap homolog 2 OS=Homo sapiens OX=9606 GN=NIPSNAP2	NIPSNAP2	34.965	6	6	33.7	9.36	6	3.16667	6	5	6	4.16667	6	4.83333	6	3.83333	6	3.66667	6	4.5	42	7
O43660	Pleiotropic regulator 1 OS=Homo sapiens OX=9606 GN=PLRG1	PLRG1	24.3191	6	6	57.2	9.17	6	2.5	6	1.5	6	1.5	6	2	6	1.83333	6	2.33333	6	1.83333	42	7
Q9BVK6	Transmembrane emp24 domain-containing protein 9 OS=Homo sapiens OX=9606 GN=TMED9	TMED9	34.8936	6	5	27.3	8.02	6	21.3333	6	18.8333	6	19.1667	6	15.8333	6	17.1667	6	15.6667	6	14.5	42	7
Q13242	Serine/arginine-rich splicing factor 9 OS=Homo sapiens OX=9606 GN=SRSF9	SRSF9	32.1267	6	6	25.5	8.65	6	5.5	6	3.66667	6	3.83333	6	5.83333	6	5.83333	6	5	6	5.33333	42	7
P14678	Small nuclear ribonucleoprotein-associated proteins B and B' OS=Homo sapiens OX=9606 GN=SNRPB	SNRPB	37.9167	6	6	24.6	11.19	6	5.5	6	9.16667	6	8.5	6	10	6	7.83333	6	9	6	9	42	7
Q9Y2Q3	Glutathione S-transferase kappa 1 OS=Homo sapiens OX=9606 GN=GSTK1	GSTK1	33.1858	6	6	25.5	8.41	6	7.83333	6	5.33333	6	7	6	7.83333	6	7.16667	6	6.5	6	7	42	7
P30043	Flavin reductase (NADPH) OS=Homo sapiens OX=9606 GN=BLVRB	BLVRB	54.3689	6	6	22.1	7.65	6	10.6667	6	14.8333	6	12.8333	6	12.6667	6	15.1667	6	11.8333	6	11.1667	42	7
P62316	Small nuclear ribonucleoprotein Sm D2 OS=Homo sapiens OX=9606 GN=SNRPD2	SNRPD2	47.4576	6	6	13.5	9.91	6	10.5	6	8.33333	6	9.16667	6	8.16667	6	7	6	7.66667	6	7.16667	42	7
E9PB61	THO complex subunit 4 OS=Homo sapiens OX=9606 GN=ALYREF	ALYREF	42.0455	6	6	27.5	11.05	6	13.6667	6	17.5	6	18	6	19.1667	6	18	6	17.3333	6	16.6667	42	7
O00487	26S proteasome non-ATPase regulatory subunit 14 OS=Homo sapiens OX=9606 GN=PSMD14	PSMD14	40.3226	6	6	34.6	6.52	6	6.33333	6	9.5	6	7.83333	6	8.83333	6	9.66667	6	8.83333	6	7.66667	42	7
P08574	Cytochrome c1, heme protein, mitochondrial OS=Homo sapiens OX=9606 GN=CYC1	CYC1	39.6923	6	6	35.4	9	6	17.3333	6	12.3333	6	13.5	6	15.1667	6	12.8333	6	13.8333	6	13	42	7
X6R8A1	Carboxypeptidase OS=Homo sapiens OX=9606 GN=CTSA	CTSA	18.2731	6	6	56.2	6.61	6	6.33333	6	5.66667	6	5.5	6	5	6	5.5	6	4.5	6	4.16667	42	7
P15927	Replication protein A 32 kDa subunit OS=Homo sapiens OX=9606 GN=RPA2	RPA2	49.6296	6	6	29.2	6.15	6	2.33333	6	4.66667	6	4.66667	6	4	6	4.5	6	3.66667	6	3.33333	42	7
O75947	ATP synthase subunit d, mitochondrial OS=Homo sapiens OX=9606 GN=ATP5PD	ATP5PD	54.0373	6	6	18.5	5.3	6	10.6667	6	13.5	6	15	6	14.8333	6	12.8333	6	13	6	12.3333	42	7
J3KQJ1	Inactive C-alpha-formylglycine-generating enzyme 2 OS=Homo sapiens OX=9606 GN=SUMF2	SUMF2	16.875	6	6	35.9	9.19	6	5.16667	6	3.33333	6	3.66667	6	6.5	6	5.83333	6	4.66667	6	5.33333	42	7
Q16543	Hsp90 co-chaperone Cdc37 OS=Homo sapiens OX=9606 GN=CDC37	CDC37	22.7513	6	6	44.4	5.25	6	7.5	6	9.83333	6	9.66667	6	8.33333	6	8.66667	6	7.5	6	6.83333	42	7
J3QRJ8	Very long-chain-specific acyl-CoA dehydrogenase, mitochondrial (Fragment) OS=Homo sapiens OX=9606 GN=ACADVL	ACADVL	48.4536	6	1	21.6	6.77	6	7.5	6	7.66667	6	8	6	9.16667	6	8.16667	6	8.16667	6	7.5	42	7
Q14019	Coactosin-like protein OS=Homo sapiens OX=9606 GN=COTL1	COTL1	51.4085	6	6	15.9	5.67	6	9.16667	6	15.3333	6	15.1667	6	14.5	6	13.3333	6	12.1667	6	11.8333	42	7
P25787	Proteasome subunit alpha type-2 OS=Homo sapiens OX=9606 GN=PSMA2	PSMA2	38.4615	6	6	25.9	7.43	6	12.1667	6	19.3333	6	19.5	6	17.1667	6	19	6	17.1667	6	14	42	7
P30050	60S ribosomal protein L12 OS=Homo sapiens OX=9606 GN=RPL12	RPL12	54.5455	6	6	17.8	9.42	6	24.8333	6	26	6	22.8333	6	24.3333	6	24	6	21.6667	6	19.6667	42	7
P04179	Superoxide dismutase [Mn], mitochondrial OS=Homo sapiens OX=9606 GN=SOD2	SOD2	60.3604	6	6	24.7	8.25	6	10	6	7.66667	6	11.5	6	10.1667	6	12.1667	6	10.8333	6	8.16667	42	7
O75494	Serine/arginine-rich splicing factor 10 OS=Homo sapiens OX=9606 GN=SRSF10	SRSF10	19.084	6	6	31.3	11.27	6	5.5	6	5.66667	6	6.83333	6	6.66667	6	5.5	6	5.83333	6	5.33333	42	7
Q13510	Acid ceramidase OS=Homo sapiens OX=9606 GN=ASAH1	ASAH1	26.5823	6	6	44.6	7.62	6	11.3333	6	13.3333	6	10.6667	6	12	6	10.1667	6	10.8333	6	9.5	42	7
P46782	40S ribosomal protein S5 OS=Homo sapiens OX=9606 GN=RPS5	RPS5	46.0784	6	6	22.9	9.72	6	12.1667	6	18.3333	6	16.5	6	16.5	6	18	6	14	6	13	42	7
Q92688	Acidic leucine-rich nuclear phosphoprotein 32 family member B OS=Homo sapiens OX=9606 GN=ANP32B	ANP32B	27.8884	6	3	28.8	4.06	6	6.5	6	9	6	9	6	7	6	7	6	5.5	6	5.5	42	7
Q9NS69	Mitochondrial import receptor subunit TOM22 homolog OS=Homo sapiens OX=9606 GN=TOMM22	TOMM22	62.6761	6	6	15.5	4.34	6	10.6667	6	9.16667	6	9	6	10	6	9.83333	6	8.33333	6	7.83333	42	7
Q9NQG5	Regulation of nuclear pre-mRNA domain-containing protein 1B OS=Homo sapiens OX=9606 GN=RPRD1B	RPRD1B	31.9018	6	6	36.9	5.97	6	3	6	4.5	6	3.83333	6	3.83333	6	3.5	6	2.83333	6	3	42	7
Q9BQ39	ATP-dependent RNA helicase DDX50 OS=Homo sapiens OX=9606 GN=DDX50	DDX50	13.0258	6	4	82.5	9.17	6	6.5	6	5.66667	6	6.66667	6	7.66667	6	6.5	6	7.16667	6	6	42	7
C9JSZ1	Far upstream element-binding protein 1 (Fragment) OS=Homo sapiens OX=9606 GN=FUBP1	FUBP1	45.6897	6	1	24	6.21	6	14.8333	6	10.3333	6	10.1667	6	13.5	6	11.1667	6	9.5	6	10.5	42	7
O14745	Na(+)/H(+) exchange regulatory cofactor NHE-RF1 OS=Homo sapiens OX=9606 GN=SLC9A3R1	SLC9A3R1	29.8883	6	6	38.8	5.77	6	4	6	8.5	6	5.16667	6	6.33333	6	5.5	6	4.83333	6	4.83333	42	7
P21953	2-oxoisovalerate dehydrogenase subunit beta, mitochondrial OS=Homo sapiens OX=9606 GN=BCKDHB	BCKDHB	21.1735	6	6	43.1	6.29	6	2.83333	6	2.33333	6	1.66667	6	3.5	6	3	6	3	6	2.66667	42	7
J3QT27	Poly(rC)-binding protein 3 (Fragment) OS=Homo sapiens OX=9606 GN=PCBP3	PCBP3	30.4348	6	2	34.4	7.77	6	7.16667	6	8.5	6	8.66667	6	8.16667	6	8	6	7.83333	6	6.16667	42	7
Q9BYD3	39S ribosomal protein L4, mitochondrial OS=Homo sapiens OX=9606 GN=MRPL4	MRPL4	34.0836	6	6	34.9	9.72	6	4.83333	6	3.83333	6	4.83333	6	5.33333	6	5.16667	6	5	6	4	42	7
P14324	Farnesyl pyrophosphate synthase OS=Homo sapiens OX=9606 GN=FDPS	FDPS	20.0477	6	6	48.2	6.15	6	6.83333	6	11.8333	6	9.16667	6	12.6667	6	10.3333	6	9	6	9.5	42	7
Q96A72	Protein mago nashi homolog 2 OS=Homo sapiens OX=9606 GN=MAGOHB	MAGOHB	58.1081	6	6	17.3	6.39	6	4.5	6	5.83333	6	6.66667	6	7	6	7	6	6.33333	6	5.16667	42	7
P62330	ADP-ribosylation factor 6 OS=Homo sapiens OX=9606 GN=ARF6	ARF6	53.1429	6	6	20.1	8.95	6	4.83333	6	5	6	6.5	6	6.16667	6	5.16667	6	5.16667	6	4.5	42	7
A0A2R8YHD2	Tropomyosin alpha-4 chain (Fragment) OS=Homo sapiens OX=9606 GN=TPM4	TPM4	14.9194	6	2	28.7	4.65	6	8.33333	6	10.5	6	9	6	11.6667	6	10.8333	6	11	6	8.5	42	7
P62081	40S ribosomal protein S7 OS=Homo sapiens OX=9606 GN=RPS7	RPS7	47.4227	6	2	22.1	10.1	6	20.5	6	25.3333	6	26.1667	6	25.3333	6	28.8333	6	28	6	18.1667	42	7
P83916	Chromobox protein homolog 1 OS=Homo sapiens OX=9606 GN=CBX1	CBX1	47.5676	6	5	21.4	4.93	6	7.83333	6	10.5	6	11.6667	6	12.3333	6	11.1667	6	10.8333	6	8.83333	42	7
B4DR61	Protein transport protein Sec61 subunit alpha isoform 1 OS=Homo sapiens OX=9606 GN=SEC61A1	SEC61A1	22.1992	6	6	52.9	8.24	6	5.66667	6	3.83333	6	4.33333	6	5.83333	6	4.16667	6	4	6	4.16667	42	7
M0QXB5	Persulfide dioxygenase ETHE1, mitochondrial OS=Homo sapiens OX=9606 GN=ETHE1	ETHE1	37.6923	6	6	28.4	6.52	6	6	6	6.33333	6	6	6	7	6	6.33333	6	4.5	6	5	42	7
Q16698	2,4-dienoyl-CoA reductase [(3E)-enoyl-CoA-producing], mitochondrial OS=Homo sapiens OX=9606 GN=DECR1	DECR1	23.5821	6	6	36	9.28	6	9	6	4.16667	6	5.83333	6	7.33333	6	5.33333	6	4.83333	6	5.16667	42	7
P62829	60S ribosomal protein L23 OS=Homo sapiens OX=9606 GN=RPL23	RPL23	47.1429	6	6	14.9	10.51	6	10.5	6	13	6	14.5	6	14.5	6	14.1667	6	13.1667	6	10.1667	42	7
P99999	Cytochrome c OS=Homo sapiens OX=9606 GN=CYCS	CYCS	55.2381	6	6	11.7	9.57	6	8.83333	6	15.6667	6	16.1667	6	17.5	6	16.1667	6	15.1667	6	12.1667	42	7
P67936	Tropomyosin alpha-4 chain OS=Homo sapiens OX=9606 GN=TPM4	TPM4	18.5484	6	2	28.5	4.69	6	8.5	6	11.5	6	9.83333	6	13.1667	6	11.6667	6	11.8333	6	9	42	7
P05387	60S acidic ribosomal protein P2 OS=Homo sapiens OX=9606 GN=RPLP2	RPLP2	84.3478	6	5	11.7	4.54	6	22.6667	6	25	6	26.6667	6	29.3333	6	29.6667	6	26.3333	6	20	42	7
P35080	Profilin-2 OS=Homo sapiens OX=9606 GN=PFN2	PFN2	54.2857	6	1	15	6.99	6	4.5	6	7.5	6	8	6	5.66667	6	5.33333	6	7.83333	6	3.83333	42	7
H7C2U6	Protein NipSnap homolog 1 (Fragment) OS=Homo sapiens OX=9606 GN=NIPSNAP1	NIPSNAP1	47.9638	6	1	25.6	8.95	6	6.83333	6	7.83333	6	7.83333	6	10.3333	6	7.83333	6	6.16667	6	6.83333	42	7
P47985	Cytochrome b-c1 complex subunit Rieske, mitochondrial OS=Homo sapiens OX=9606 GN=UQCRFS1	UQCRFS1	38.6861	6	6	29.6	8.32	6	9	6	7	6	7.16667	6	6.66667	6	5.83333	6	5.66667	6	4.33333	42	7
Q5XKE5	Keratin, type II cytoskeletal 79 OS=Homo sapiens OX=9606 GN=KRT79	KRT79	10.2804	6	1	57.8	7.2	6	9.16667	6	11.8333	6	12.8333	6	15.8333	6	14	6	14.6667	6	9.83333	42	7
H3BN98	40S ribosomal protein S15a (Fragment) OS=Homo sapiens OX=9606		32.0675	6	2	27.2	9.55	6	8	6	12.1667	6	13.3333	6	12.1667	6	13.3333	6	13.6667	6	7.5	42	7
P63208	S-phase kinase-associated protein 1 OS=Homo sapiens OX=9606 GN=SKP1	SKP1	45.3988	6	6	18.6	4.54	6	7.16667	6	9.33333	6	10	6	8.5	6	7	6	7.83333	6	5.16667	42	7
Q6P587	Acylpyruvase FAHD1, mitochondrial OS=Homo sapiens OX=9606 GN=FAHD1	FAHD1	47.3214	6	6	24.8	7.39	6	4.33333	6	3.83333	6	4.16667	6	5	6	3.5	6	3.83333	6	3	42	7
O94903	Pyridoxal phosphate homeostasis protein OS=Homo sapiens OX=9606 GN=PLPBP	PLPBP	31.2727	6	6	30.3	7.5	6	7.33333	6	11.1667	6	11	6	10.3333	6	10.3333	6	7.83333	6	6.16667	42	7
P55957	BH3-interacting domain death agonist OS=Homo sapiens OX=9606 GN=BID	BID	54.8718	6	6	22	5.44	6	3.83333	6	10.8333	6	7.5	6	6.5	6	7.33333	6	5.33333	6	3.83333	42	7
Q12765	Secernin-1 OS=Homo sapiens OX=9606 GN=SCRN1	SCRN1	21.7391	6	6	46.4	4.75	6	4.5	6	8	6	5.66667	6	6	6	6.66667	6	5	6	3.5	42	7
A0A1W2PPZ5	Transcription elongation factor A protein 1 OS=Homo sapiens OX=9606 GN=TCEA1	TCEA1	29.9003	6	6	33.9	8.38	6	2.66667	6	2.33333	6	3	6	2.33333	6	1.83333	6	1.83333	6	1.33333	42	7
P34896	Serine hydroxymethyltransferase, cytosolic OS=Homo sapiens OX=9606 GN=SHMT1	SHMT1	18.2195	6	5	53	7.71	6	3.83333	6	3.83333	6	4	6	5.33333	6	4.83333	6	4.16667	6	3	42	7
Q9H910	Jupiter microtubule associated homolog 2 OS=Homo sapiens OX=9606 GN=JPT2	JPT2	51.5789	6	6	20.1	9.26	6	4.5	6	4.66667	6	3.83333	6	3.33333	6	3.83333	6	3.66667	6	1.83333	42	7
P55327	Tumor protein D52 OS=Homo sapiens OX=9606 GN=TPD52	TPD52	50.8929	6	6	24.3	4.83	6	4.5	6	4.5	6	3.33333	6	3.66667	6	3.66667	6	4	6	2	42	7
P51665	26S proteasome non-ATPase regulatory subunit 7 OS=Homo sapiens OX=9606 GN=PSMD7	PSMD7	31.1728	6	6	37	6.77	6	7.5	6	9.83333	6	8.83333	6	9.5	6	9.33333	6	8.5	6	5.16667	42	7
P61758	Prefoldin subunit 3 OS=Homo sapiens OX=9606 GN=VBP1	VBP1	31.9797	6	6	22.6	7.11	6	4.33333	6	8.33333	6	7.16667	6	8.66667	6	7.83333	6	7.66667	6	4.66667	42	7
K7EM18	Eukaryotic translation initiation factor 1 OS=Homo sapiens OX=9606 GN=EIF1	EIF1	71.0744	6	6	13.6	7.9	6	4.5	6	7.83333	6	7.16667	6	7.5	6	7.83333	6	8.5	6	4	42	7
P60981	Destrin OS=Homo sapiens OX=9606 GN=DSTN	DSTN	41.8182	6	6	18.5	7.85	6	3.66667	6	9.16667	6	10.5	6	10	6	9.83333	6	8.33333	6	5.33333	42	7
Q9BWF3	RNA-binding protein 4 OS=Homo sapiens OX=9606 GN=RBM4	RBM4	28.8462	6	6	40.3	7.08	6	4.33333	6	3.66667	6	5	6	4.16667	6	4.16667	6	5.33333	6	2.16667	42	7
Q04828	Aldo-keto reductase family 1 member C1 OS=Homo sapiens OX=9606 GN=AKR1C1	AKR1C1	34.3653	6	3	36.8	7.88	6	7	6	8.33333	6	9.5	6	12.8333	6	11.5	6	11.6667	6	6.66667	42	7
Q9H8Y8	Golgi reassembly-stacking protein 2 OS=Homo sapiens OX=9606 GN=GORASP2	GORASP2	24.3363	6	6	47.1	4.82	6	4.83333	6	7.16667	6	7.5	6	6.33333	6	5.33333	6	5.5	6	3.16667	42	7
Q12792	Twinfilin-1 OS=Homo sapiens OX=9606 GN=TWF1	TWF1	27.4286	6	6	40.3	6.96	6	4.16667	6	6.16667	6	5.16667	6	5.83333	6	5.33333	6	5	6	2.66667	42	7
Q14849	StAR-related lipid transfer protein 3 OS=Homo sapiens OX=9606 GN=STARD3	STARD3	24.2697	6	6	50.5	8.37	6	5.33333	6	6	6	6.66667	6	5.33333	6	5.83333	6	4.5	6	2.33333	42	7
P20290	Transcription factor BTF3 OS=Homo sapiens OX=9606 GN=BTF3	BTF3	46.6019	6	6	22.2	9.38	6	9	6	21	6	18	6	11.8333	6	15.1667	6	13.6667	6	4.5	42	7
C9JRZ8	Aldo-keto reductase family 1 member B15 OS=Homo sapiens OX=9606 GN=AKR1B15	AKR1B15	33.5443	6	1	36.5	6.7	6	3.33333	6	6	6	4.66667	6	5.33333	6	4.83333	6	4.5	6	2	42	7
Q92520	Protein FAM3C OS=Homo sapiens OX=9606 GN=FAM3C	FAM3C	40.9692	6	6	24.7	8.29	6	7.33333	6	5.66667	6	6.83333	6	6.33333	6	5.66667	6	4.5	6	1.83333	42	7
P52294	Importin subunit alpha-5 OS=Homo sapiens OX=9606 GN=KPNA1	KPNA1	15.4275	6	1	60.2	5.01	6	2	6	2.5	6	1.83333	6	1.66667	5	1.33333	6	2.16667	6	2.33333	41	7
Q8NC56	LEM domain-containing protein 2 OS=Homo sapiens OX=9606 GN=LEMD2	LEMD2	20.2783	6	6	56.9	9	6	4.5	6	2.33333	5	2.83333	6	3.16667	6	2.16667	6	2.5	6	3.33333	41	7
E7EPT4	NADH dehydrogenase [ubiquinone] flavoprotein 2, mitochondrial OS=Homo sapiens OX=9606 GN=NDUFV2	NDUFV2	31.3492	6	6	27.9	8	6	5.83333	6	4.83333	6	3.83333	6	2.83333	6	2.83333	5	2.33333	6	2.5	41	7
Q96HS1	Serine/threonine-protein phosphatase PGAM5, mitochondrial OS=Homo sapiens OX=9606 GN=PGAM5	PGAM5	31.1419	6	6	32	8.68	6	4.83333	6	2.16667	6	2.5	6	2.5	6	1.66667	6	2.66667	5	2.16667	41	7
O75934	Pre-mRNA-splicing factor SPF27 OS=Homo sapiens OX=9606 GN=BCAS2	BCAS2	40	6	6	26.1	5.66	6	3.83333	5	1.33333	6	2.66667	6	2	6	1.33333	6	1.83333	6	1.66667	41	7
P24666	Low molecular weight phosphotyrosine protein phosphatase OS=Homo sapiens OX=9606 GN=ACP1	ACP1	60.1266	6	6	18	6.74	5	4.66667	6	7.5	6	4.5	6	6.5	6	6	6	6	6	5.33333	41	7
Q96AB3	Isochorismatase domain-containing protein 2 OS=Homo sapiens OX=9606 GN=ISOC2	ISOC2	67.3171	6	6	22.3	7.77	6	2.33333	6	2.66667	6	2.66667	6	2.5	6	1.83333	5	1.33333	6	2	41	7
Q9UKD2	mRNA turnover protein 4 homolog OS=Homo sapiens OX=9606 GN=MRTO4	MRTO4	31.7992	6	6	27.5	8.29	6	2.83333	6	3	6	2.83333	6	2.16667	6	2.5	6	1.66667	5	1.66667	41	7
Q5VV89	Microsomal glutathione S-transferase 3 OS=Homo sapiens OX=9606 GN=MGST3	MGST3	62.0482	6	6	18.4	9.96	6	4.66667	6	4.33333	6	4.83333	6	3.66667	6	3.33333	5	2	6	2.5	41	7
H3BTD4	Beta-N-acetylhexosaminidase OS=Homo sapiens OX=9606 GN=HEXA	HEXA	27.882	6	1	42.7	5.31	6	3.33333	6	5	6	4.5	6	5.83333	5	4.83333	6	5.16667	6	3.83333	41	7
O00625	Pirin OS=Homo sapiens OX=9606 GN=PIR	PIR	35.5172	6	6	32.1	6.92	6	3.5	6	3.66667	5	2.5	6	4.66667	6	4.66667	6	3	6	2.66667	41	7
A0A0A0MRJ6	Protein-L-isoaspartate O-methyltransferase OS=Homo sapiens OX=9606 GN=PCMT1	PCMT1	35.0877	6	6	30.3	7.52	6	1.66667	6	2.83333	6	3.16667	6	2.83333	6	2.33333	6	2.5	5	1.5	41	7
Q99436	Proteasome subunit beta type-7 OS=Homo sapiens OX=9606 GN=PSMB7	PSMB7	45.4874	6	6	29.9	7.68	5	1.33333	6	3.83333	6	3.16667	6	4.66667	6	3.66667	6	3.5	6	2.33333	41	7
Q6DKI1	60S ribosomal protein L7-like 1 OS=Homo sapiens OX=9606 GN=RPL7L1	RPL7L1	29.8039	6	6	29.7	10.52	6	4.33333	6	6.16667	6	6.33333	6	3.83333	6	4.66667	6	3.16667	5	1.5	41	7
P50452	Serpin B8 OS=Homo sapiens OX=9606 GN=SERPINB8	SERPINB8	23.7968	6	4	42.7	5.57	6	3.66667	6	3.66667	6	2.66667	6	3.66667	6	3.83333	6	2.33333	5	1.33333	41	7
P61081	NEDD8-conjugating enzyme Ubc12 OS=Homo sapiens OX=9606 GN=UBE2M	UBE2M	40.9836	6	6	20.9	7.69	6	2.66667	4	3.33333	6	2.16667	6	2.83333	6	2.5	6	1.66667	6	3.16667	40	7
Q8N5N7	39S ribosomal protein L50, mitochondrial OS=Homo sapiens OX=9606 GN=MRPL50	MRPL50	48.1013	6	6	18.3	7.88	6	2.16667	4	0.666667	6	3	6	2.33333	6	1.66667	6	2.83333	6	2.5	40	7
D6RBW1	Eukaryotic translation initiation factor 4E OS=Homo sapiens OX=9606 GN=EIF4E	EIF4E	35.9184	6	6	28.5	8.12	6	3.66667	6	6.66667	6	5.83333	6	4.16667	6	4.5	6	5	4	4	40	7
P78417	Glutathione S-transferase omega-1 OS=Homo sapiens OX=9606 GN=GSTO1	GSTO1	20.332	6	6	27.5	6.6	6	2.5	6	5.16667	6	3.83333	6	3.5	6	3.5	5	3.33333	5	2.66667	40	7
O00154	Cytosolic acyl coenzyme A thioester hydrolase OS=Homo sapiens OX=9606 GN=ACOT7	ACOT7	22.6316	6	6	41.8	8.54	5	2.16667	6	2.83333	6	2.5	6	2.66667	6	2.5	6	2.33333	5	2	40	7
O14787	Transportin-2 OS=Homo sapiens OX=9606 GN=TNPO2	TNPO2	10.0334	6	2	101.3	5.01	6	2.16667	6	2.66667	5	2.33333	6	1.83333	6	3	6	2.16667	5	1.33333	40	7
Q8TBX8	Phosphatidylinositol 5-phosphate 4-kinase type-2 gamma OS=Homo sapiens OX=9606 GN=PIP4K2C	PIP4K2C	21.8527	6	6	47.3	6.84	5	3.16667	6	3.33333	6	3.33333	6	2.16667	6	3.5	6	2.33333	5	1.33333	40	7
A0A5F9ZHN7	Phosphatidylinositol-3-phosphatase SAC1 OS=Homo sapiens OX=9606 GN=SACM1L	SACM1L	11.4943	6	6	69.4	7.12	6	2.5	6	1.5	6	1.83333	5	1.66667	6	1.66667	6	1.33333	5	1	40	7
P16219	Short-chain specific acyl-CoA dehydrogenase, mitochondrial OS=Homo sapiens OX=9606 GN=ACADS	ACADS	24.7573	6	6	44.3	7.99	5	1.16667	6	2.66667	6	3.16667	6	2.33333	6	1.83333	5	1	6	1.33333	40	7
Q8WWM7	Ataxin-2-like protein OS=Homo sapiens OX=9606 GN=ATXN2L	ATXN2L	10.6977	6	6	113.3	8.59	6	2.33333	6	2.33333	6	2	6	3	6	2.66667	6	2.33333	4	1.66667	40	7
Q53EP0	Fibronectin type III domain-containing protein 3B OS=Homo sapiens OX=9606 GN=FNDC3B	FNDC3B	6.97674	6	6	132.8	5.95	5	2.5	6	2	6	2.5	6	3	6	1.66667	6	2.5	5	1.66667	40	7
P54709	Sodium/potassium-transporting ATPase subunit beta-3 OS=Homo sapiens OX=9606 GN=ATP1B3	ATP1B3	24.7312	6	6	31.5	8.35	6	2	6	1.66667	6	3	5	3	6	1.5	6	2.5	5	1.5	40	7
P11766	Alcohol dehydrogenase class-3 OS=Homo sapiens OX=9606 GN=ADH5	ADH5	22.9947	6	6	39.7	7.49	6	3.16667	6	5.33333	6	3.33333	6	3.33333	6	3.33333	6	3.66667	4	1.33333	40	7
Q15417	Calponin-3 OS=Homo sapiens OX=9606 GN=CNN3	CNN3	26.1398	6	5	36.4	6.05	6	2	6	5	6	6.5	6	5.16667	6	5	6	5.33333	4	2	40	7
Q9NYK5	39S ribosomal protein L39, mitochondrial OS=Homo sapiens OX=9606 GN=MRPL39	MRPL39	22.4852	6	6	38.7	7.65	6	2.33333	6	2	6	1.83333	5	2	6	2.5	5	1.5	5	2.83333	39	7
Q7L5N1	COP9 signalosome complex subunit 6 OS=Homo sapiens OX=9606 GN=COPS6	COPS6	33.3333	6	6	36.1	5.73	5	1.5	6	2.33333	6	1.66667	6	1.66667	5	1.33333	5	1.66667	6	1.16667	39	7
P55735	Protein SEC13 homolog OS=Homo sapiens OX=9606 GN=SEC13	SEC13	34.1615	6	6	35.5	5.48	6	4.16667	6	3.33333	6	2.83333	6	2.66667	6	2.16667	6	2.5	3	0.666667	39	7
A0A590UK80	Uncharacterized protein (Fragment) OS=Homo sapiens OX=9606		4.49541	6	3	121	6.84	6	1.66667	6	2.66667	6	2.5	4	1	5	1.16667	5	1.5	6	2.16667	38	7
Q13938	Calcyphosin OS=Homo sapiens OX=9606 GN=CAPS	CAPS	22.5455	6	6	30.2	6.04	4	1.83333	6	2.66667	6	2.33333	6	1.83333	5	2.33333	6	2.83333	5	2	38	7
Q9UHQ9	NADH-cytochrome b5 reductase 1 OS=Homo sapiens OX=9606 GN=CYB5R1	CYB5R1	29.8361	6	6	34.1	9.38	6	3.83333	6	2.16667	6	3.16667	6	3.83333	3	2.16667	5	2.33333	6	4	38	7
Q15833	Syntaxin-binding protein 2 OS=Homo sapiens OX=9606 GN=STXBP2	STXBP2	13.3221	6	6	66.4	6.55	4	1.16667	6	1.5	6	2.16667	5	1.83333	6	2	6	1.83333	5	1.16667	38	7
Q13057	Bifunctional coenzyme A synthase OS=Homo sapiens OX=9606 GN=COASY	COASY	23.0496	6	6	62.3	6.99	5	1.5	6	3	5	1.66667	6	1.5	5	1	6	1.66667	5	0.833333	38	7
Q9UHY7	Enolase-phosphatase E1 OS=Homo sapiens OX=9606 GN=ENOPH1	ENOPH1	37.931	6	6	28.9	4.78	4	2.16667	6	5.5	6	4	6	5.16667	6	5.33333	5	3.5	5	2.83333	38	7
O75368	SH3 domain-binding glutamic acid-rich-like protein OS=Homo sapiens OX=9606 GN=SH3BGRL	SH3BGRL	70.1754	6	6	12.8	5.25	5	3.5	6	7.5	6	7	6	6.5	6	6.5	5	5.33333	4	3.16667	38	7
Q96C86	m7GpppX diphosphatase OS=Homo sapiens OX=9606 GN=DCPS	DCPS	29.3769	6	6	38.6	6.38	5	1.5	5	2.16667	6	2.5	6	3.5	6	2	5	1.66667	5	1.5	38	7
O43865	S-adenosylhomocysteine hydrolase-like protein 1 OS=Homo sapiens OX=9606 GN=AHCYL1	AHCYL1	18.1132	6	4	58.9	6.89	5	1.5	6	2.33333	6	2.66667	6	3.16667	6	3	6	2.33333	3	0.833333	38	7
P27694	Replication protein A 70 kDa DNA-binding subunit OS=Homo sapiens OX=9606 GN=RPA1	RPA1	13.3117	6	6	68.1	7.21	6	3.66667	6	2	5	2.33333	5	1.5	5	1.16667	4	2.16667	6	2.66667	37	7
F5H5P2	2-oxoisovalerate dehydrogenase subunit alpha OS=Homo sapiens OX=9606		19.2067	6	6	54.2	6.43	6	4.5	6	3	6	2.83333	5	2.5	4	2.83333	4	1.16667	6	2.5	37	7
Q96B97	SH3 domain-containing kinase-binding protein 1 OS=Homo sapiens OX=9606 GN=SH3KBP1	SH3KBP1	13.0827	6	6	73.1	6.62	4	1.66667	6	4.16667	5	2.66667	6	3.5	6	3.33333	6	3.33333	4	2.83333	37	7
O75400	Pre-mRNA-processing factor 40 homolog A OS=Homo sapiens OX=9606 GN=PRPF40A	PRPF40A	7.21003	6	6	108.7	7.56	6	2.33333	6	2.5	6	1.83333	6	2.83333	5	1.5	5	1.5	3	0.666667	37	7
Q9NX58	Cell growth-regulating nucleolar protein OS=Homo sapiens OX=9606 GN=LYAR	LYAR	26.9129	6	6	43.6	9.54	6	2.83333	4	2.16667	4	2.16667	6	1.5	5	1.16667	6	2.16667	5	2.83333	36	7
Q8NE62	Choline dehydrogenase, mitochondrial OS=Homo sapiens OX=9606 GN=CHDH	CHDH	18.5185	6	6	65.3	8.28	6	2.16667	6	1	4	0.833333	6	1.66667	5	1.16667	5	1	4	1	36	7
P46734	Dual specificity mitogen-activated protein kinase kinase 3 OS=Homo sapiens OX=9606 GN=MAP2K3	MAP2K3	25.3602	6	6	39.3	7.43	5	2.16667	6	3	6	3.66667	6	3	6	3.5	3	1.83333	4	1.33333	36	7
O95372	Acyl-protein thioesterase 2 OS=Homo sapiens OX=9606 GN=LYPLA2	LYPLA2	39.8268	6	6	24.7	7.23	3	1	6	2.16667	6	2.83333	6	2.33333	6	1.16667	5	1.33333	4	0.833333	36	7
Q96IU4	Protein ABHD14B OS=Homo sapiens OX=9606 GN=ABHD14B	ABHD14B	47.1429	6	6	22.3	6.4	4	1.83333	6	3.16667	6	2	6	1.66667	5	1.66667	6	2	3	0.5	36	7
O75431	Metaxin-2 OS=Homo sapiens OX=9606 GN=MTX2	MTX2	38.403	6	6	29.7	6.29	6	3.83333	6	2.16667	6	3.66667	5	3.83333	4	1.83333	3	1.33333	5	2.16667	35	7
E9PK91	Bcl-2-associated transcription factor 1 OS=Homo sapiens OX=9606 GN=BCLAF1	BCLAF1	12.3995	6	1	100.3	9.95	6	3.33333	6	2.5	6	2.83333	3	2.33333	3	1.5	5	1.33333	6	1	35	7
P00918	Carbonic anhydrase 2 OS=Homo sapiens OX=9606 GN=CA2	CA2	35.3846	6	6	29.2	7.4	3	1.83333	6	5.5	6	6.5	5	4.33333	6	3.5	6	3.66667	3	0.5	35	7
O43765	Small glutamine-rich tetratricopeptide repeat-containing protein alpha OS=Homo sapiens OX=9606 GN=SGTA	SGTA	24.2812	6	6	34	4.87	6	1.66667	6	2.16667	5	2	4	1.16667	4	1.33333	5	2	4	0.833333	34	7
O75223	Gamma-glutamylcyclotransferase OS=Homo sapiens OX=9606 GN=GGCT	GGCT	52.1277	6	6	21	5.14	3	0.833333	6	2.83333	5	2.5	5	2.16667	6	2.66667	4	1.66667	5	1	34	7
O00499	Myc box-dependent-interacting protein 1 OS=Homo sapiens OX=9606 GN=BIN1	BIN1	19.7302	6	6	64.7	5.06	6	1.33333	6	2.16667	5	1.66667	5	1	5	2.33333	5	1.83333	2	0.333333	34	7
Q9HAV0	Guanine nucleotide-binding protein subunit beta-4 OS=Homo sapiens OX=9606 GN=GNB4	GNB4	29.4118	6	2	37.5	6	2	0.5	4	1.5	6	2.83333	5	2	4	2.33333	6	3.33333	6	3	33	7
Q96S52	GPI transamidase component PIG-S OS=Homo sapiens OX=9606 GN=PIGS	PIGS	18.5586	6	6	61.6	6.49	5	2	4	2.33333	4	2.5	6	1.83333	3	0.833333	5	0.833333	6	1.83333	33	7
P41227	N-alpha-acetyltransferase 10 OS=Homo sapiens OX=9606 GN=NAA10	NAA10	44.2553	6	6	26.4	5.64	3	0.666667	5	1.33333	6	1.33333	5	2.16667	6	1.83333	5	1	3	1.5	33	7
B7ZLQ5	Probable global transcription activator SNF2L1 OS=Homo sapiens OX=9606 GN=SMARCA1	SMARCA1	5.88785	6	1	124.2	8.4	3	1.16667	4	1.33333	4	0.833333	6	1.66667	5	1	6	1.5	5	1	33	7
Q9UK59	Lariat debranching enzyme OS=Homo sapiens OX=9606 GN=DBR1	DBR1	13.6029	6	6	61.5	5.47	5	0.833333	6	1.33333	5	1.16667	6	1.16667	4	0.666667	4	1.33333	3	0.666667	33	7
Q9Y2T2	AP-3 complex subunit mu-1 OS=Homo sapiens OX=9606 GN=AP3M1	AP3M1	23.2057	6	6	46.9	6.93	3	1	5	1	5	1	5	1	6	1.33333	6	1.5	3	0.5	33	7
P01116	GTPase KRas OS=Homo sapiens OX=9606 GN=KRAS	KRAS	53.9683	6	2	21.6	6.77	5	2.16667	5	1.66667	6	1.66667	5	2	3	0.833333	6	1.5	3	0.666667	33	7
E9PHI4	SUN domain-containing protein 1 OS=Homo sapiens OX=9606 GN=SUN1	SUN1	12.4088	6	6	91.1	7.18	6	2	5	1.33333	6	1.83333	6	1.5	5	1.16667	4	0.666667	1	0.166667	33	7
Q16539	Mitogen-activated protein kinase 14 OS=Homo sapiens OX=9606 GN=MAPK14	MAPK14	26.6667	6	5	41.3	5.78	6	1.16667	5	3.16667	5	2.33333	5	2.5	6	1.16667	5	1.33333	1	0.166667	33	7
Q6P1J9	Parafibromin OS=Homo sapiens OX=9606 GN=CDC73	CDC73	16.0075	6	6	60.5	9.61	6	2.5	6	1.83333	6	1.83333	5	1.16667	5	0.833333	5	1.16667	0	0	33	6
O43681	ATPase GET3 OS=Homo sapiens OX=9606 GN=GET3	GET3	27.8736	6	6	38.8	4.91	5	1	5	2.5	4	1.66667	6	2.5	5	2.16667	3	1.33333	4	0.833333	32	7
Q92890	Ubiquitin recognition factor in ER-associated degradation protein 1 OS=Homo sapiens OX=9606 GN=UFD1	UFD1	32.899	6	6	34.5	6.7	2	0.333333	6	1.33333	5	1	6	2	5	1	5	1	3	0.5	32	7
H3BLV9	SRSF protein kinase 1 (Fragment) OS=Homo sapiens OX=9606 GN=SRPK1	SRPK1	13.7109	6	6	76	6.28	6	2.5	4	1.33333	6	2	6	1.83333	3	1.66667	5	1.66667	2	0.333333	32	7
Q8WWI1	LIM domain only protein 7 OS=Homo sapiens OX=9606 GN=LMO7	LMO7	4.81283	6	6	192.6	8.09	6	3.66667	6	1.5	6	1.5	5	1.5	6	1.5	3	0.5	0	0	32	6
Q96A49	Synapse-associated protein 1 OS=Homo sapiens OX=9606 GN=SYAP1	SYAP1	23.2955	6	6	39.9	4.53	3	1.66667	6	2.33333	5	1.5	4	1.66667	6	3.16667	3	2.33333	4	0.833333	31	7
J3QK89	Calcium homeostasis endoplasmic reticulum protein OS=Homo sapiens OX=9606 GN=CHERP	CHERP	12.7292	6	6	104.9	9.19	5	1.16667	5	1	4	1.5	6	1.66667	5	1.16667	4	0.666667	2	0.5	31	7
Q8TC07	TBC1 domain family member 15 OS=Homo sapiens OX=9606 GN=TBC1D15	TBC1D15	13.314	6	6	79.4	5.67	6	1.83333	6	1.83333	5	1.5	4	1.16667	6	1.66667	3	1	1	0.166667	31	7
O15270	Serine palmitoyltransferase 2 OS=Homo sapiens OX=9606 GN=SPTLC2	SPTLC2	15.8363	6	6	62.9	7.78	6	2.5	4	0.666667	4	0.833333	3	0.5	3	0.5	5	0.833333	5	1.16667	30	7
Q8IXQ6	Protein mono-ADP-ribosyltransferase PARP9 OS=Homo sapiens OX=9606 GN=PARP9	PARP9	10.3044	6	6	96.3	7.91	2	0.5	4	1.33333	5	1.33333	6	2.5	4	0.833333	5	1	4	1	30	7
Q9GZZ9	Ubiquitin-like modifier-activating enzyme 5 OS=Homo sapiens OX=9606 GN=UBA5	UBA5	25.495	6	6	44.8	4.84	5	1.83333	6	2.66667	2	0.833333	3	0.666667	4	1.5	6	2	3	0.5	29	7
P49959	Double-strand break repair protein MRE11 OS=Homo sapiens OX=9606 GN=MRE11	MRE11	12.8531	6	6	80.5	5.9	6	1.5	3	0.833333	6	2.33333	4	1.16667	4	0.833333	3	0.833333	3	0.833333	29	7
Q92542	Nicastrin OS=Homo sapiens OX=9606 GN=NCSTN	NCSTN	11.9887	6	6	78.4	5.99	4	1.16667	2	0.5	5	1.16667	5	1.66667	5	1.66667	3	2	5	1.16667	29	7
Q9UKK3	Protein mono-ADP-ribosyltransferase PARP4 OS=Homo sapiens OX=9606 GN=PARP4	PARP4	5.85847	6	6	192.5	5.66	5	1.33333	3	1	3	0.5	5	1.33333	5	1.16667	5	1.5	3	0.5	29	7
Q70E73	Ras-associated and pleckstrin homology domains-containing protein 1 OS=Homo sapiens OX=9606 GN=RAPH1	RAPH1	9.2	6	1	135.2	8.85	4	1.16667	6	1.5	5	1.5	6	1.66667	4	0.833333	3	0.833333	1	0.333333	29	7
A0A1B0GTU4	Paxillin OS=Homo sapiens OX=9606 GN=PXN	PXN	11.1008	6	6	115.8	5.64	5	2.66667	5	2.33333	4	1	3	1.5	3	0.833333	4	1.16667	4	0.666667	28	7
P32455	Guanylate-binding protein 1 OS=Homo sapiens OX=9606 GN=GBP1	GBP1	15.5405	6	5	67.9	6.32	3	0.666667	5	1.83333	3	0.666667	5	0.833333	4	0.666667	4	0.666667	3	1	27	7
P35914	Hydroxymethylglutaryl-CoA lyase, mitochondrial OS=Homo sapiens OX=9606 GN=HMGCL	HMGCL	24	6	6	34.3	8.54	3	0.5	1	0.166667	4	1.33333	6	2	6	2	3	1.83333	4	1.33333	27	7
Q9H0C8	Integrin-linked kinase-associated serine/threonine phosphatase 2C OS=Homo sapiens OX=9606 GN=ILKAP	ILKAP	19.6429	6	6	42.9	7.09	4	1.33333	6	2.5	5	1.5	4	1	2	0.333333	4	1.33333	2	0.333333	27	7
Q8WVV9	Heterogeneous nuclear ribonucleoprotein L-like OS=Homo sapiens OX=9606 GN=HNRNPLL	HNRNPLL	17.8967	6	6	60	7.72	5	1.33333	5	1.66667	4	1	5	1.16667	4	1	3	0.666667	1	0.333333	27	7
C9K0J5	Ras association (RalGDS/AF-6) and pleckstrin homology domains 1, isoform CRA_b OS=Homo sapiens OX=9606 GN=RAPH1	RAPH1	7.52688	6	1	141.1	8.9	4	0.833333	5	0.833333	5	1.33333	5	1.16667	3	0.666667	4	0.666667	1	0.166667	27	7
O96011	Peroxisomal membrane protein 11B OS=Homo sapiens OX=9606 GN=PEX11B	PEX11B	26.6409	6	6	28.4	9.85	5	1.66667	4	0.666667	2	0.333333	3	0.5	4	0.833333	2	0.333333	6	1.33333	26	7
Q13596	Sorting nexin-1 OS=Homo sapiens OX=9606 GN=SNX1	SNX1	13.7931	6	4	59	5.15	6	2.5	4	1.5	4	0.833333	1	0.166667	5	1.5	4	0.666667	2	0.333333	26	7
Q9Y3D9	28S ribosomal protein S23, mitochondrial OS=Homo sapiens OX=9606 GN=MRPS23	MRPS23	35.7895	6	6	21.8	8.9	6	1.83333	3	0.5	3	1.33333	3	0.833333	3	0.666667	3	1	4	1.5	25	7
B4DP31	Phosphoribosyl pyrophosphate synthase-associated protein 1 OS=Homo sapiens OX=9606 GN=PRPSAP1	PRPSAP1	31.2057	6	1	31.2	6.95	3	0.666667	4	0.833333	2	0.5	3	0.5	3	0.5	6	1.33333	4	0.666667	25	7
P51812	Ribosomal protein S6 kinase alpha-3 OS=Homo sapiens OX=9606 GN=RPS6KA3	RPS6KA3	9.72973	6	6	83.7	6.89	2	0.333333	5	1.33333	5	1.16667	3	0.5	5	1.16667	2	0.333333	3	0.5	25	7
P0DN79	Cystathionine beta-synthase-like protein OS=Homo sapiens OX=9606 GN=CBSL	CBSL	20.6897	6	6	60.5	6.65	3	1.33333	5	1.66667	3	1.16667	5	1.16667	6	1.33333	3	0.833333	0	0	25	6
O15305	Phosphomannomutase 2 OS=Homo sapiens OX=9606 GN=PMM2	PMM2	29.6748	6	6	28.1	6.77	3	0.666667	3	0.666667	4	1.16667	2	0.333333	5	1.5	4	1.33333	3	0.5	24	7
P19623	Spermidine synthase OS=Homo sapiens OX=9606 GN=SRM	SRM	33.4437	6	6	33.8	5.49	2	0.5	6	1.33333	3	1	3	0.666667	5	1.16667	3	0.5	2	0.333333	24	7
Q92615	La-related protein 4B OS=Homo sapiens OX=9606 GN=LARP4B	LARP4B	14.9051	6	4	80.5	6.92	5	0.833333	4	1.16667	4	1.5	4	0.833333	3	1	3	1.33333	1	0.166667	24	7
A0A0G2JLB3	Glucosylceramidase OS=Homo sapiens OX=9606 GN=GBA	GBA	22.3881	6	6	59.6	7.42	3	0.833333	4	1.16667	5	1	4	0.833333	6	1	1	0.333333	1	0.166667	24	7
Q9HCU5	Prolactin regulatory element-binding protein OS=Homo sapiens OX=9606 GN=PREB	PREB	27.3381	6	6	45.4	7.88	4	0.666667	1	0.166667	6	1.16667	4	1	2	0.333333	2	0.333333	4	1	23	7
Q8IYS1	Peptidase M20 domain-containing protein 2 OS=Homo sapiens OX=9606 GN=PM20D2	PM20D2	24.3119	6	6	47.7	5.85	1	0.166667	5	2.66667	5	2.16667	4	2	5	1.33333	2	0.5	1	0.166667	23	7
Q14558	Phosphoribosyl pyrophosphate synthase-associated protein 1 OS=Homo sapiens OX=9606 GN=PRPSAP1	PRPSAP1	25	6	1	39.4	7.2	3	0.833333	3	0.666667	2	0.333333	2	0.333333	2	0.333333	6	1.16667	4	0.666667	22	7
P82933	28S ribosomal protein S9, mitochondrial OS=Homo sapiens OX=9606 GN=MRPS9	MRPS9	24.4949	6	6	45.8	9.51	2	0.5	4	1.66667	2	0.333333	3	0.833333	3	0.5	4	0.833333	4	0.666667	22	7
Q9P015	39S ribosomal protein L15, mitochondrial OS=Homo sapiens OX=9606 GN=MRPL15	MRPL15	26.0135	6	6	33.4	10.01	4	1.83333	3	0.5	4	1	4	0.833333	1	0.166667	3	0.5	3	0.5	22	7
Q86X76	Deaminated glutathione amidase OS=Homo sapiens OX=9606 GN=NIT1	NIT1	33.945	6	6	35.9	7.74	1	0.166667	3	0.833333	4	1.16667	4	1.16667	5	0.833333	3	0.833333	2	0.333333	22	7
Q9UBQ7	Glyoxylate reductase/hydroxypyruvate reductase OS=Homo sapiens OX=9606 GN=GRHPR	GRHPR	31.0976	6	6	35.6	7.39	3	0.5	4	1	4	0.833333	1	0.166667	3	0.5	4	0.666667	2	0.333333	21	7
E9PAU2	Ribonucleoprotein PTB-binding 1 OS=Homo sapiens OX=9606 GN=RAVER1	RAVER1	18.3862	6	6	79.5	8.92	4	0.666667	1	0.166667	5	1.5	4	0.833333	3	0.5	3	0.5	1	0.166667	21	7
P30876	DNA-directed RNA polymerase II subunit RPB2 OS=Homo sapiens OX=9606 GN=POLR2B	POLR2B	9.02896	6	6	133.8	6.87	4	1.33333	2	0.333333	3	0.666667	5	1.16667	4	0.833333	2	0.5	1	0.166667	21	7
Q6ZN28	Metastasis-associated in colon cancer protein 1 OS=Homo sapiens OX=9606 GN=MACC1	MACC1	11.8545	6	6	96.6	6.9	2	0.666667	1	0.166667	4	1	5	1.33333	5	1.16667	3	0.5	1	0.166667	21	7
Q9Y376	Calcium-binding protein 39 OS=Homo sapiens OX=9606 GN=CAB39	CAB39	20.5279	6	6	39.8	6.89	3	1.33333	3	0.666667	0	0	3	0.5	4	0.833333	4	1	3	1.33333	20	6
P49790	Nuclear pore complex protein Nup153 OS=Homo sapiens OX=9606 GN=NUP153	NUP153	8.13559	6	6	153.8	8.73	5	1.16667	3	0.5	3	0.5	2	0.333333	2	0.333333	3	0.833333	2	0.5	20	7
Q6Y7W6	GRB10-interacting GYF protein 2 OS=Homo sapiens OX=9606 GN=GIGYF2	GIGYF2	9.5458	6	6	150	5.54	3	0.666667	4	1	4	1	4	0.666667	1	0.166667	2	0.333333	2	0.333333	20	7
Q9ULV0	Unconventional myosin-Vb OS=Homo sapiens OX=9606 GN=MYO5B	MYO5B	4.65368	6	6	213.5	7.2	2	0.333333	3	0.5	1	0.333333	5	1	4	1	3	0.5	2	0.5	20	7
Q5GLZ8	Probable E3 ubiquitin-protein ligase HERC4 OS=Homo sapiens OX=9606 GN=HERC4	HERC4	11.7313	6	6	118.5	6.19	0	0	3	1.16667	3	1.33333	4	1.33333	4	1.16667	3	0.666667	3	0.666667	20	6
A0A1B0GVH5	Alpha-ketoglutarate-dependent dioxygenase FTO OS=Homo sapiens OX=9606 GN=FTO	FTO	16.6369	6	6	64.1	5.38	3	0.5	3	1.5	3	1.66667	3	1	3	0.5	3	0.833333	2	0.333333	20	7
Q9P0I2	ER membrane protein complex subunit 3 OS=Homo sapiens OX=9606 GN=EMC3	EMC3	36.0153	6	6	29.9	6.81	5	1.83333	2	0.333333	3	0.833333	5	1	1	0.166667	2	0.333333	2	0.333333	20	7
Q8WVV4	Protein POF1B OS=Homo sapiens OX=9606 GN=POF1B	POF1B	14.0917	6	6	68	6.32	3	1.16667	4	0.833333	3	1	4	1.16667	2	0.333333	3	0.666667	1	0.166667	20	7
Q7L2E3	ATP-dependent RNA helicase DHX30 OS=Homo sapiens OX=9606 GN=DHX30	DHX30	8.79397	6	6	133.9	8.78	5	1.33333	4	0.666667	3	1	3	0.833333	2	0.333333	1	0.166667	1	0.166667	19	7
K7EIK7	Echinoderm microtubule-associated protein-like 2 OS=Homo sapiens OX=9606 GN=EML2	EML2	14.2303	6	6	84.7	6.87	3	1.33333	3	0.833333	3	1.16667	3	1.33333	4	1.33333	3	1	0	0	19	6
P18084	Integrin beta-5 OS=Homo sapiens OX=9606 GN=ITGB5	ITGB5	13.1414	6	6	88	6.06	3	0.666667	0	0	4	1.16667	6	2	4	0.666667	2	0.333333	0	0	19	5
Q15642	Cdc42-interacting protein 4 OS=Homo sapiens OX=9606 GN=TRIP10	TRIP10	17.1381	6	6	68.3	5.73	3	1	4	1	6	1	1	0.166667	1	0.166667	2	0.333333	1	0.333333	18	7
O00754	Lysosomal alpha-mannosidase OS=Homo sapiens OX=9606 GN=MAN2B1	MAN2B1	11.9683	6	6	113.7	7.28	2	0.333333	1	0.166667	5	1.33333	3	1.16667	2	0.333333	2	0.5	3	0.833333	18	7
Q8NI36	WD repeat-containing protein 36 OS=Homo sapiens OX=9606 GN=WDR36	WDR36	9.88433	6	6	105.3	7.53	4	1.33333	2	0.333333	4	1	3	0.5	4	0.666667	0	0	1	0.166667	18	6
Q13620	Cullin-4B OS=Homo sapiens OX=9606 GN=CUL4B	CUL4B	8.43373	6	4	103.9	7.37	2	0.333333	3	0.833333	3	0.666667	3	0.666667	3	0.666667	3	0.666667	1	0.166667	18	7
E7EVH7	Kinesin light chain OS=Homo sapiens OX=9606		11.1266	6	4	82.4	7.06	1	0.166667	4	1.83333	5	1.16667	4	0.833333	3	0.5	1	0.166667	0	0	18	6
A0A1W2PR17	6-phosphofructo-2-kinase OS=Homo sapiens OX=9606 GN=PFKFB3	PFKFB3	13.0282	6	3	64.3	7.74	1	0.166667	6	1	4	1	2	0.333333	3	0.666667	0	0	1	0.166667	17	6
A0A5F9ZI21	Guanine nucleotide exchange factor H1 OS=Homo sapiens OX=9606 GN=ARHGEF2	ARHGEF2	9.83171	6	6	126.6	7.52	5	0.833333	5	2	2	1.16667	2	0.333333	2	0.333333	0	0	0	0	16	5
Q9ULW0	Targeting protein for Xklp2 OS=Homo sapiens OX=9606 GN=TPX2	TPX2	11.9143	6	6	85.6	9.23	3	1.5	0	0	4	0.666667	4	0.666667	2	0.333333	3	0.666667	0	0	16	5
P47712	Cytosolic phospholipase A2 OS=Homo sapiens OX=9606 GN=PLA2G4A	PLA2G4A	12.6836	6	6	85.2	5.38	4	1.5	3	0.5	2	0.333333	3	0.5	1	0.166667	0	0	2	0.333333	15	6
Q5VTR2	E3 ubiquitin-protein ligase BRE1A OS=Homo sapiens OX=9606 GN=RNF20	RNF20	7.79487	6	6	113.6	5.94	1	0.333333	1	0.166667	4	0.666667	2	0.333333	3	0.666667	4	0.666667	0	0	15	6
Q9NY27	Serine/threonine-protein phosphatase 4 regulatory subunit 2 OS=Homo sapiens OX=9606 GN=PPP4R2	PPP4R2	21.1031	6	6	46.9	4.54	2	0.333333	2	0.333333	2	0.333333	3	0.5	1	0.166667	1	0.166667	3	0.666667	14	7
Q8IVD9	NudC domain-containing protein 3 OS=Homo sapiens OX=9606 GN=NUDCD3	NUDCD3	26.8698	6	6	40.8	5.25	2	0.333333	3	0.666667	2	0.666667	1	0.166667	3	0.5	3	0.666667	0	0	14	6
P09327	Villin-1 OS=Homo sapiens OX=9606 GN=VIL1	VIL1	10.2781	6	6	92.6	6.39	6	1.33333	1	0.166667	1	0.166667	2	0.333333	2	0.333333	0	0	1	0.166667	13	6
Q2NL82	Pre-rRNA-processing protein TSR1 homolog OS=Homo sapiens OX=9606 GN=TSR1	TSR1	9.70149	6	6	91.8	7.42	0	0	3	0.833333	3	0.5	0	0	2	0.333333	1	0.166667	3	0.5	12	5
Q96HY7	Probable 2-oxoglutarate dehydrogenase E1 component DHKTD1, mitochondrial OS=Homo sapiens OX=9606 GN=DHTKD1	DHTKD1	11.8607	6	6	103	6.93	1	0.166667	4	0.666667	2	0.666667	1	0.166667	0	0	1	0.333333	2	0.5	11	6
O75976	Carboxypeptidase D OS=Homo sapiens OX=9606 GN=CPD	CPD	7.24638	6	6	152.8	6.05	4	1.33333	2	0.333333	1	0.166667	1	0.166667	2	0.333333	0	0	1	0.166667	11	6
Q12789	General transcription factor 3C polypeptide 1 OS=Homo sapiens OX=9606 GN=GTF3C1	GTF3C1	5.07349	6	6	238.7	7.3	3	1	4	0.833333	2	0.333333	1	0.166667	0	0	1	0.166667	0	0	11	5
Q6NUQ4	Transmembrane protein 214 OS=Homo sapiens OX=9606 GN=TMEM214	TMEM214	14.3687	6	6	77.1	9.14	3	0.666667	3	0.666667	1	0.5	1	0.166667	1	0.166667	2	0.333333	0	0	11	6
O00468	Agrin OS=Homo sapiens OX=9606 GN=AGRN	AGRN	3.7234	6	1	217.2	6.39	5	1.16667	1	0.166667	2	0.333333	2	0.333333	1	0.166667	0	0	0	0	11	5
Q93050	V-type proton ATPase 116 kDa subunit a1 OS=Homo sapiens OX=9606 GN=ATP6V0A1	ATP6V0A1	9.319	6	6	96.4	6.43	4	1.33333	2	0.333333	2	0.333333	2	0.5	0	0	1	0.166667	0	0	11	5
Q96ST3	Paired amphipathic helix protein Sin3a OS=Homo sapiens OX=9606 GN=SIN3A	SIN3A	8.01257	6	6	145.1	7.25	3	1	2	0.333333	3	0.666667	1	0.166667	1	0.166667	0	0	0	0	10	5
A0A494C0G5	Agrin OS=Homo sapiens OX=9606 GN=AGRN	AGRN	3.91753	6	1	203	6.55	5	1.33333	1	0.166667	2	0.333333	1	0.166667	1	0.166667	0	0	0	0	10	5
Q14790	Caspase-8 OS=Homo sapiens OX=9606 GN=CASP8	CASP8	18.3716	6	6	55.4	5.1	2	0.333333	3	0.833333	0	0	0	0	3	0.666667	2	0.5	0	0	10	4
Q9Y2L1	Exosome complex exonuclease RRP44 OS=Homo sapiens OX=9606 GN=DIS3	DIS3	10.7516	6	6	108.9	7.14	3	0.5	1	0.166667	1	0.166667	0	0	1	0.333333	2	0.333333	1	0.166667	9	6
A0A669KBJ7	Activity-dependent neuroprotector homeobox protein OS=Homo sapiens OX=9606 GN=ADNP	ADNP	8.00681	6	6	131.4	7.17	3	1.5	1	0.166667	4	0.833333	1	0.166667	0	0	0	0	0	0	9	4
Q9H9A6	Leucine-rich repeat-containing protein 40 OS=Homo sapiens OX=9606 GN=LRRC40	LRRC40	20.2658	6	6	68.2	6.43	2	0.333333	2	0.833333	3	0.666667	0	0	1	0.166667	0	0	0	0	8	4
Q96TA2	ATP-dependent zinc metalloprotease YME1L1 OS=Homo sapiens OX=9606 GN=YME1L1	YME1L1	10.9961	6	6	86.4	8.76	3	0.833333	1	0.166667	1	0.166667	2	0.333333	0	0	0	0	0	0	7	4
Q8WXG1	Radical S-adenosyl methionine domain-containing protein 2 OS=Homo sapiens OX=9606 GN=RSAD2	RSAD2	19.3906	6	6	42.1	8.22	0	0	0	0	0	0	0	0	0	0	0	0	5	1.83333	5	1
Q96A08	Histone H2B type 1-A OS=Homo sapiens OX=9606 GN=H2BC1	H2BC1	39.3701	5	1	14.2	10.32	6	17	6	10.5	6	10.8333	6	10.8333	6	9.66667	6	11	6	17.8333	42	7
J3KQY1	39S ribosomal protein L22, mitochondrial OS=Homo sapiens OX=9606 GN=MRPL22	MRPL22	23.2759	5	5	26.5	9.74	6	3.33333	6	2.83333	6	3	6	3	6	2.5	6	3.16667	6	3.83333	42	7
E9PI68	Microsomal signal peptidase 25 kDa subunit OS=Homo sapiens OX=9606 GN=SPCS2	SPCS2	22.5681	5	5	28.5	8.79	6	8.66667	6	5.33333	6	4.66667	6	4	6	3.33333	6	4	6	5	42	7
P62888	60S ribosomal protein L30 OS=Homo sapiens OX=9606 GN=RPL30	RPL30	51.3043	5	5	12.8	9.63	6	23.1667	6	14.5	6	15.1667	6	13.5	6	14	6	14.5	6	16.1667	42	7
P61006	Ras-related protein Rab-8A OS=Homo sapiens OX=9606 GN=RAB8A	RAB8A	30.4348	5	2	23.7	9.07	6	5.83333	6	3.5	6	4.5	6	3.66667	6	4.5	6	4.33333	6	4.33333	42	7
Q58FF6	Putative heat shock protein HSP 90-beta 4 OS=Homo sapiens OX=9606 GN=HSP90AB4P	HSP90AB4P	10.6931	5	1	58.2	4.73	6	19.5	6	24.5	6	20.8333	6	16.5	6	17.8333	6	17	6	19.3333	42	7
Q9HAV7	GrpE protein homolog 1, mitochondrial OS=Homo sapiens OX=9606 GN=GRPEL1	GRPEL1	31.3364	5	5	24.3	8.12	6	4.33333	6	4.66667	6	3.5	6	4.16667	6	4	6	4	6	4.83333	42	7
P55145	Mesencephalic astrocyte-derived neurotrophic factor OS=Homo sapiens OX=9606 GN=MANF	MANF	28.5714	5	5	20.7	8.69	6	6.83333	6	5.66667	6	6.33333	6	5.33333	6	5	6	6.16667	6	6.16667	42	7
E9PL71	Elongation factor 1-delta (Fragment) OS=Homo sapiens OX=9606 GN=EEF1D	EEF1D	38.5027	5	1	20.8	5.01	6	12.5	6	13.5	6	11.8333	6	13.1667	6	11.5	6	13.1667	6	14.6667	42	7
A0A140T913	HLA class I histocompatibility antigen, A alpha chain OS=Homo sapiens OX=9606 GN=HLA-A	HLA-A	23.4501	5	3	41.4	6.99	6	8.16667	6	5.5	6	5.66667	6	4.5	6	4	6	3.33333	6	5	42	7
Q15286	Ras-related protein Rab-35 OS=Homo sapiens OX=9606 GN=RAB35	RAB35	34.3284	5	3	23	8.29	6	5.5	6	3.5	6	3.83333	6	4.66667	6	4.16667	6	3.5	6	5.16667	42	7
Q9Y3C6	Peptidyl-prolyl cis-trans isomerase-like 1 OS=Homo sapiens OX=9606 GN=PPIL1	PPIL1	49.3976	5	5	18.2	7.99	6	2.83333	6	2.83333	6	1.83333	6	2.16667	6	1.83333	6	1.66667	6	2.33333	42	7
Q9P0M6	Core histone macro-H2A.2 OS=Homo sapiens OX=9606 GN=MACROH2A2	MACROH2A2	19.086	5	3	40	9.69	6	9.5	6	11.8333	6	12.5	6	12	6	11.3333	6	11.6667	6	12.8333	42	7
P52815	39S ribosomal protein L12, mitochondrial OS=Homo sapiens OX=9606 GN=MRPL12	MRPL12	46.9697	5	5	21.3	8.87	6	6.33333	6	5	6	4.33333	6	5	6	3.83333	6	5.5	6	5.33333	42	7
A0A494C028	Protein DEK OS=Homo sapiens OX=9606 GN=DEK	DEK	15.2632	5	5	43.2	8.57	6	6.5	6	4.5	6	5.83333	6	5.16667	6	5.16667	6	5.16667	6	5.5	42	7
F8WCF6	Actin-related protein 2/3 complex subunit 4 OS=Homo sapiens OX=9606 GN=ARPC4-TTLL3	ARPC4-TTLL3	28.7293	5	2	21	8.76	6	11.6667	6	9	6	7.66667	6	8	6	6.83333	6	6.33333	6	8.33333	42	7
D6RB85	Calnexin (Fragment) OS=Homo sapiens OX=9606 GN=CANX	CANX	32.6389	5	1	16	4.74	6	13.8333	6	14.1667	6	13.5	6	12.1667	6	12	6	13.8333	6	12.6667	42	7
A0A0A6YYL6	60S ribosomal protein L17 OS=Homo sapiens OX=9606 GN=RPL17-C18orf32	RPL17-C18orf32	29.8246	5	5	26.4	10.1	6	20.8333	6	19	6	18.1667	6	17.3333	6	18.1667	6	16.8333	6	17.3333	42	7
P61353	60S ribosomal protein L27 OS=Homo sapiens OX=9606 GN=RPL27	RPL27	38.2353	5	5	15.8	10.56	6	9.83333	6	10.5	6	10.1667	6	9.66667	6	10.8333	6	9.33333	6	9.66667	42	7
P51572	B-cell receptor-associated protein 31 OS=Homo sapiens OX=9606 GN=BCAP31	BCAP31	28.4553	5	5	28	8.44	6	8.16667	6	6.66667	6	7	6	7.33333	6	5.83333	6	5.83333	6	7.33333	42	7
A8MUS3	60S ribosomal protein L23a OS=Homo sapiens OX=9606 GN=RPL23A	RPL23A	29.3814	5	5	21.9	10.48	6	6.66667	6	7.83333	6	4.83333	6	5.16667	6	4.83333	6	4.83333	6	5	42	7
Q14696	LRP chaperone MESD OS=Homo sapiens OX=9606 GN=MESD	MESD	32.0513	5	5	26.1	7.78	6	4	6	3.33333	6	3.33333	6	4.16667	6	3.16667	6	3.5	6	4	42	7
Q14739	Delta(14)-sterol reductase LBR OS=Homo sapiens OX=9606 GN=LBR	LBR	13.3333	5	5	70.7	9.36	6	3.83333	6	4.16667	6	3.33333	6	3.83333	6	3.83333	6	3.5	6	3.66667	42	7
Q9Y5S9	RNA-binding protein 8A OS=Homo sapiens OX=9606 GN=RBM8A	RBM8A	51.1494	5	5	19.9	5.72	6	10.1667	6	9.5	6	8.83333	6	8.83333	6	9.66667	6	7.33333	6	8.16667	42	7
P00403	Cytochrome c oxidase subunit 2 OS=Homo sapiens OX=9606 GN=MT-CO2	MT-CO2	41.8502	5	5	25.5	4.82	6	15.8333	6	10.6667	6	11.1667	6	11	6	10.5	6	8.5	6	10.1667	42	7
Q16629	Serine/arginine-rich splicing factor 7 OS=Homo sapiens OX=9606 GN=SRSF7	SRSF7	22.2689	5	4	27.4	11.82	6	9.83333	6	8.83333	6	10.6667	6	8.33333	6	7.5	6	7.83333	6	7.5	42	7
P43487	Ran-specific GTPase-activating protein OS=Homo sapiens OX=9606 GN=RANBP1	RANBP1	49.7512	5	5	23.3	5.29	6	6.66667	6	11.5	6	8.66667	6	9.83333	6	10.3333	6	8.66667	6	8.83333	42	7
O00194	Ras-related protein Rab-27B OS=Homo sapiens OX=9606 GN=RAB27B	RAB27B	34.4037	5	4	24.6	5.52	6	5.66667	6	4	6	5.66667	6	6	6	4	6	3.83333	6	5.33333	42	7
P83731	60S ribosomal protein L24 OS=Homo sapiens OX=9606 GN=RPL24	RPL24	26.7516	5	5	17.8	11.25	6	15.8333	6	11.8333	6	12.3333	6	11.6667	6	12.6667	6	11.5	6	10.3333	42	7
P61020	Ras-related protein Rab-5B OS=Homo sapiens OX=9606 GN=RAB5B	RAB5B	27.907	5	2	23.7	8.13	6	11.1667	6	9.66667	6	8.83333	6	8.16667	6	7.33333	6	9	6	7	42	7
Q9NUQ2	1-acyl-sn-glycerol-3-phosphate acyltransferase epsilon OS=Homo sapiens OX=9606 GN=AGPAT5	AGPAT5	21.7033	5	5	42	9.1	6	4.5	6	2.33333	6	2.5	6	2.33333	6	2.33333	6	2	6	2	42	7
A0A087WYT3	Prostaglandin E synthase 3 OS=Homo sapiens OX=9606 GN=PTGES3	PTGES3	39.6341	5	5	19.1	4.55	6	12	6	18	6	18.5	6	17.1667	6	17.5	6	16.3333	6	14.5	42	7
P49755	Transmembrane emp24 domain-containing protein 10 OS=Homo sapiens OX=9606 GN=TMED10	TMED10	27.8539	5	5	25	7.44	6	24.1667	6	19.6667	6	20.3333	6	20.8333	6	17.5	6	16.3333	6	17.5	42	7
H7C3Z9	Anterior gradient protein 2 homolog (Fragment) OS=Homo sapiens OX=9606 GN=AGR2	AGR2	48.7395	5	2	13.5	6.35	6	38.3333	6	40.1667	6	35.5	6	37.6667	6	41	6	33.5	6	31.5	42	7
P62314	Small nuclear ribonucleoprotein Sm D1 OS=Homo sapiens OX=9606 GN=SNRPD1	SNRPD1	54.6218	5	5	13.3	11.56	6	25	6	19.5	6	21.6667	6	23.3333	6	22.3333	6	19.3333	6	19.5	42	7
P27635	60S ribosomal protein L10 OS=Homo sapiens OX=9606 GN=RPL10	RPL10	25.2336	5	2	24.6	10.08	6	17.8333	6	14.6667	6	16.8333	6	15	6	14.8333	6	15.8333	6	12.5	42	7
P42126	Enoyl-CoA delta isomerase 1, mitochondrial OS=Homo sapiens OX=9606 GN=ECI1	ECI1	26.1589	5	5	32.8	8.54	6	6.83333	6	9	6	8.33333	6	9.5	6	9.83333	6	9.83333	6	7.83333	42	7
P26373	60S ribosomal protein L13 OS=Homo sapiens OX=9606 GN=RPL13	RPL13	22.7488	5	5	24.2	11.65	6	14.1667	6	16	6	16.3333	6	15.1667	6	19	6	16.6667	6	12.3333	42	7
Q9HDC9	Adipocyte plasma membrane-associated protein OS=Homo sapiens OX=9606 GN=APMAP	APMAP	24.0385	5	5	46.5	6.16	6	4.16667	6	4.66667	6	5	6	4.33333	6	4.16667	6	3.33333	6	3.5	42	7
P25398	40S ribosomal protein S12 OS=Homo sapiens OX=9606 GN=RPS12	RPS12	45.4545	5	5	14.5	7.21	6	13.1667	6	15	6	16.1667	6	16.1667	6	17.5	6	15.3333	6	13	42	7
Q9H9J2	39S ribosomal protein L44, mitochondrial OS=Homo sapiens OX=9606 GN=MRPL44	MRPL44	20.1807	5	5	37.5	8.4	6	4	6	3	6	3.66667	6	4	6	3.5	6	3.66667	6	3.16667	42	7
P28070	Proteasome subunit beta type-4 OS=Homo sapiens OX=9606 GN=PSMB4	PSMB4	38.2576	5	5	29.2	5.97	6	10.6667	6	12.1667	6	12.5	6	10.1667	6	10.6667	6	10.6667	6	8	42	7
A0A0B4J2C3	Translationally-controlled tumor protein OS=Homo sapiens OX=9606 GN=TPT1	TPT1	44.6701	5	5	22.6	5.24	6	11	6	12.6667	6	12.8333	6	11.1667	6	11.8333	6	11.8333	6	8.66667	42	7
Q7Z7H5	Transmembrane emp24 domain-containing protein 4 OS=Homo sapiens OX=9606 GN=TMED4	TMED4	30.837	5	4	25.9	8.28	6	11.5	6	9.5	6	11.1667	6	10.8333	6	11.5	6	10.5	6	8.33333	42	7
P35908	Keratin, type II cytoskeletal 2 epidermal OS=Homo sapiens OX=9606 GN=KRT2	KRT2	7.98122	5	1	65.4	8	6	5	6	2.33333	6	3.5	6	4.16667	6	3.16667	6	3.66667	6	3.16667	42	7
Q8NCW5	NAD(P)H-hydrate epimerase OS=Homo sapiens OX=9606 GN=NAXE	NAXE	29.1667	5	5	31.7	7.66	6	6.16667	6	7.5	6	7.5	6	6	6	5.83333	6	6.16667	6	4.5	42	7
P20674	Cytochrome c oxidase subunit 5A, mitochondrial OS=Homo sapiens OX=9606 GN=COX5A	COX5A	41.3333	5	5	16.8	6.79	6	8.16667	6	9.16667	6	9.16667	6	10.5	6	9.16667	6	8	6	7.83333	42	7
P00441	Superoxide dismutase [Cu-Zn] OS=Homo sapiens OX=9606 GN=SOD1	SOD1	60.3896	5	5	15.9	6.13	6	12.1667	6	19	6	16.6667	6	18.8333	6	16.1667	6	15.6667	6	13.8333	42	7
P25774	Cathepsin S OS=Homo sapiens OX=9606 GN=CTSS	CTSS	25.0755	5	5	37.5	8.34	6	1.5	6	2.33333	6	1.66667	6	2.5	6	2.16667	6	2.5	6	1.83333	42	7
A0A2R8Y623	40S ribosomal protein S7 (Fragment) OS=Homo sapiens OX=9606 GN=RPS7	RPS7	46.7456	5	1	19.4	10.1	6	14.5	6	17.8333	6	17.1667	6	16.1667	6	17	6	17.6667	6	11.8333	42	7
P10599	Thioredoxin OS=Homo sapiens OX=9606 GN=TXN	TXN	46.6667	5	5	11.7	4.92	6	8.33333	6	15.1667	6	13.8333	6	15.1667	6	12.6667	6	10.1667	6	11	42	7
O75607	Nucleoplasmin-3 OS=Homo sapiens OX=9606 GN=NPM3	NPM3	51.1236	5	5	19.3	4.63	6	7.66667	6	6.66667	6	5.33333	6	6	6	5.83333	6	6.16667	6	4.33333	42	7
Q01844	RNA-binding protein EWS OS=Homo sapiens OX=9606 GN=EWSR1	EWSR1	11.8902	5	5	68.4	9.33	6	11.6667	6	11.1667	6	12.3333	6	11.8333	6	11.5	6	11.1667	6	8.5	42	7
P68036	Ubiquitin-conjugating enzyme E2 L3 OS=Homo sapiens OX=9606 GN=UBE2L3	UBE2L3	57.7922	5	5	17.9	8.51	6	5.83333	6	10	6	7.16667	6	7	6	7.33333	6	6.33333	6	5	42	7
A6NFX8	ADP-sugar pyrophosphatase OS=Homo sapiens OX=9606 GN=NUDT5	NUDT5	36.2069	5	5	25.9	5.19	6	5.66667	6	7.66667	6	9.16667	6	7.5	6	9.33333	6	7.83333	6	5.33333	42	7
Q9H7B2	Ribosome production factor 2 homolog OS=Homo sapiens OX=9606 GN=RPF2	RPF2	22.549	5	5	35.6	9.99	6	2.83333	6	2.66667	6	2.83333	6	4.5	6	3.33333	6	3.16667	6	3.16667	42	7
O95816	BAG family molecular chaperone regulator 2 OS=Homo sapiens OX=9606 GN=BAG2	BAG2	37.9147	5	5	23.8	6.7	6	5.66667	6	4.16667	6	4.33333	6	4.83333	6	4.5	6	5.16667	6	3.33333	42	7
Q9BRT3	Migration and invasion enhancer 1 OS=Homo sapiens OX=9606 GN=MIEN1	MIEN1	60.8696	5	5	12.4	4.37	6	18.6667	6	43.5	6	40.8333	6	24.5	6	26.5	6	25	6	16.8333	42	7
E9PAV3	Nascent polypeptide-associated complex subunit alpha, muscle-specific form OS=Homo sapiens OX=9606 GN=NACA	NACA	3.36862	5	4	205.3	9.58	6	16.3333	6	19.6667	6	18.6667	6	20.1667	6	23.5	6	21.3333	6	13.1667	42	7
E5RHG6	Tubulin-specific chaperone A OS=Homo sapiens OX=9606 GN=TBCA	TBCA	30.5344	5	5	15.1	5.16	6	3.5	6	5.5	6	4.66667	6	3.83333	6	3.66667	6	3.5	6	2.5	42	7
P33316	Deoxyuridine 5'-triphosphate nucleotidohydrolase, mitochondrial OS=Homo sapiens OX=9606 GN=DUT	DUT	30.5556	5	5	26.5	9.36	6	7	6	7	6	7.83333	6	7.66667	6	7	6	7.16667	6	5	42	7
P62917	60S ribosomal protein L8 OS=Homo sapiens OX=9606 GN=RPL8	RPL8	40.0778	5	5	28	11.03	6	7.5	6	11	6	12	6	12	6	10.1667	6	10	6	7.66667	42	7
P35244	Replication protein A 14 kDa subunit OS=Homo sapiens OX=9606 GN=RPA3	RPA3	71.9008	5	5	13.6	5.08	6	2.5	6	4.16667	6	3.5	6	3.66667	6	3.16667	6	3	6	2.33333	42	7
O15212	Prefoldin subunit 6 OS=Homo sapiens OX=9606 GN=PFDN6	PFDN6	38.7597	5	5	14.6	8.88	6	4	6	7	6	5.5	6	6.16667	6	6.16667	6	6.5	6	3.83333	42	7
Q92526	T-complex protein 1 subunit zeta-2 OS=Homo sapiens OX=9606 GN=CCT6B	CCT6B	13.3962	5	1	57.8	7.24	6	8.5	6	15	6	12.3333	6	11.3333	6	12	6	13	6	7	42	7
Q9NX40	OCIA domain-containing protein 1 OS=Homo sapiens OX=9606 GN=OCIAD1	OCIAD1	22.449	5	5	27.6	7.49	6	2.66667	6	3.16667	6	4.33333	6	2.83333	6	3.33333	6	3.5	6	1.66667	42	7
Q01469	Fatty acid-binding protein 5 OS=Homo sapiens OX=9606 GN=FABP5	FABP5	52.5926	5	5	15.2	7.01	6	7.5	6	8.83333	6	8.5	6	8.33333	6	9	6	8.5	6	4.83333	42	7
Q15287	RNA-binding protein with serine-rich domain 1 OS=Homo sapiens OX=9606 GN=RNPS1	RNPS1	23.2787	5	5	34.2	11.84	6	3.83333	6	3.33333	6	4	6	3.83333	6	3.66667	6	3.33333	6	2.16667	42	7
Q13907	Isopentenyl-diphosphate Delta-isomerase 1 OS=Homo sapiens OX=9606 GN=IDI1	IDI1	41.4097	5	5	26.3	6.34	6	5.33333	6	6.66667	6	6.66667	6	6.5	6	6.5	6	6.16667	6	3.66667	42	7
P54727	UV excision repair protein RAD23 homolog B OS=Homo sapiens OX=9606 GN=RAD23B	RAD23B	19.5599	5	5	43.1	4.84	6	2.5	6	3.16667	6	2.33333	6	2.16667	6	2	6	2	6	1.16667	42	7
E7ETU7	39S ribosomal protein L3, mitochondrial OS=Homo sapiens OX=9606 GN=MRPL3	MRPL3	22.1333	5	5	41.6	9.58	6	3.33333	6	3.5	6	3	6	2.5	6	2.66667	6	2.5	6	1.33333	42	7
Q15427	Splicing factor 3B subunit 4 OS=Homo sapiens OX=9606 GN=SF3B4	SF3B4	23.1132	5	5	44.4	8.56	6	8.16667	6	12	6	12.6667	6	13.5	6	11.1667	6	10.1667	6	7.16667	42	7
P49773	Histidine triad nucleotide-binding protein 1 OS=Homo sapiens OX=9606 GN=HINT1	HINT1	72.2222	5	5	13.8	6.95	6	9.16667	6	23.1667	6	18.6667	6	16.5	6	19.8333	6	17.8333	6	8.66667	42	7
Q5SRQ6	Casein kinase II subunit beta OS=Homo sapiens OX=9606 GN=CSNK2B	CSNK2B	34.6154	5	5	26.9	5.96	6	5.83333	6	6.5	6	6	6	7.5	6	7.16667	6	6.33333	6	3.83333	42	7
P48556	26S proteasome non-ATPase regulatory subunit 8 OS=Homo sapiens OX=9606 GN=PSMD8	PSMD8	16.5714	5	5	39.6	9.7	6	4.33333	6	4.5	6	5.5	6	6	6	6.33333	6	5.5	6	3	42	7
Q96GG9	DCN1-like protein 1 OS=Homo sapiens OX=9606 GN=DCUN1D1	DCUN1D1	26.2548	5	5	30.1	5.34	6	1.66667	6	3.33333	6	3.16667	6	3.33333	6	3.16667	6	3.16667	6	1.66667	42	7
P49006	MARCKS-related protein OS=Homo sapiens OX=9606 GN=MARCKSL1	MARCKSL1	68.7179	5	5	19.5	4.67	6	2.83333	6	5.16667	6	7	6	7.5	6	5.16667	6	4.5	6	3	42	7
Q8NI22	Multiple coagulation factor deficiency protein 2 OS=Homo sapiens OX=9606 GN=MCFD2	MCFD2	68.4932	5	5	16.4	4.63	6	3.16667	6	4.83333	6	4.66667	6	6.16667	6	4.5	6	4.5	6	1.5	42	7
P28799	Progranulin OS=Homo sapiens OX=9606 GN=GRN	GRN	16.3575	5	5	63.5	6.83	6	9.83333	5	5.66667	6	5.33333	6	6.83333	6	4.16667	6	5.5	6	10.3333	41	7
Q56VL3	OCIA domain-containing protein 2 OS=Homo sapiens OX=9606 GN=OCIAD2	OCIAD2	43.5065	5	5	16.9	9.03	6	6	6	4.83333	6	5.33333	5	4.66667	6	5	6	5.16667	6	5.33333	41	7
O75340	Programmed cell death protein 6 OS=Homo sapiens OX=9606 GN=PDCD6	PDCD6	36.1257	5	5	21.9	5.4	6	4.5	5	2.66667	6	3.5	6	3.66667	6	3.5	6	2.83333	6	4	41	7
P09110	3-ketoacyl-CoA thiolase, peroxisomal OS=Homo sapiens OX=9606 GN=ACAA1	ACAA1	23.3491	5	5	44.3	8.44	6	3.16667	6	1.66667	5	2.83333	6	4.16667	6	4	6	3.16667	6	3.5	41	7
O95758	Polypyrimidine tract-binding protein 3 OS=Homo sapiens OX=9606 GN=PTBP3	PTBP3	14.3116	5	4	59.7	9.04	6	2.66667	6	3.16667	6	2.66667	6	2.33333	6	2	6	1.83333	5	1.5	41	7
Q96SI9	Spermatid perinuclear RNA-binding protein OS=Homo sapiens OX=9606 GN=STRBP	STRBP	9.07738	5	1	73.6	8.72	6	3	6	4	6	4.66667	6	3.16667	5	2.16667	6	2.5	6	2	41	7
Q9Y639	Neuroplastin OS=Homo sapiens OX=9606 GN=NPTN	NPTN	14.3216	5	5	44.4	7.99	6	5.5	5	3	6	3.66667	6	4.66667	6	3.16667	6	3.5	6	2.83333	41	7
Q92599	Septin-8 OS=Homo sapiens OX=9606 GN=SEPTIN8	SEPTIN8	18.4265	5	3	55.7	6.28	6	3	6	3.66667	6	4.16667	6	2.5	6	2.66667	6	3	5	1.5	41	7
Q9UK76	Jupiter microtubule associated homolog 1 OS=Homo sapiens OX=9606 GN=JPT1	JPT1	64.9351	5	5	16	5.6	6	2.33333	6	4.66667	6	4	6	3.5	6	4	6	3.5	5	2	41	7
H7C034	AP-1 complex subunit beta-1 (Fragment) OS=Homo sapiens OX=9606 GN=AP1B1	AP1B1	36.9942	5	1	19.3	4.88	6	3.5	6	2.5	6	2.83333	6	2.33333	6	2.33333	6	2.5	5	0.833333	41	7
Q15942	Zyxin OS=Homo sapiens OX=9606 GN=ZYX	ZYX	18.1818	5	5	61.2	6.67	5	2.33333	6	3.33333	6	2.5	6	2.83333	6	3.33333	6	2.66667	5	2.33333	40	7
Q16740	ATP-dependent Clp protease proteolytic subunit, mitochondrial OS=Homo sapiens OX=9606 GN=CLPP	CLPP	27.4368	5	5	30.2	8.09	6	2.5	5	1.33333	5	1.16667	6	3	6	1.66667	6	1.83333	6	2	40	7
Q9UBR2	Cathepsin Z OS=Homo sapiens OX=9606 GN=CTSZ	CTSZ	26.7327	5	5	33.8	7.11	6	2.16667	6	1.66667	6	2	5	1.66667	5	1.83333	5	1.83333	6	2.66667	39	7
Q92552	28S ribosomal protein S27, mitochondrial OS=Homo sapiens OX=9606 GN=MRPS27	MRPS27	17.6329	5	5	47.6	6.18	6	3.33333	4	1	5	1.33333	6	1.16667	6	1.83333	6	2	6	1.5	39	7
Q53H12	Acylglycerol kinase, mitochondrial OS=Homo sapiens OX=9606 GN=AGK	AGK	19.6682	5	5	47.1	8.09	6	3.16667	5	1.83333	4	1.66667	6	2.5	6	2.33333	6	1.33333	6	2.5	39	7
H0YJ66	Dehydrogenase/reductase SDR family member 7 (Fragment) OS=Homo sapiens OX=9606 GN=DHRS7	DHRS7	18.797	5	5	44.8	9.03	6	2.16667	6	2.83333	5	3.66667	5	2	6	2.66667	6	2.5	5	1.83333	39	7
O43488	Aflatoxin B1 aldehyde reductase member 2 OS=Homo sapiens OX=9606 GN=AKR7A2	AKR7A2	22.0056	5	5	39.6	7.17	5	1	6	1.5	6	1.5	6	1.33333	6	1.33333	5	0.833333	5	1	39	7
Q9HD33	39S ribosomal protein L47, mitochondrial OS=Homo sapiens OX=9606 GN=MRPL47	MRPL47	20	5	5	29.4	10.37	6	4.66667	6	1.83333	5	2.16667	5	2.33333	6	2.5	6	2.33333	5	1.66667	39	7
Q9UBF2	Coatomer subunit gamma-2 OS=Homo sapiens OX=9606 GN=COPG2	COPG2	11.4811	5	4	97.6	5.81	4	2.16667	6	3.5	6	4.16667	6	2.66667	6	4	6	3.16667	5	1.33333	39	7
O15400	Syntaxin-7 OS=Homo sapiens OX=9606 GN=STX7	STX7	35.249	5	5	29.8	5.55	6	2.5	5	1.66667	6	2.16667	6	2.66667	6	2.33333	6	2.16667	4	1.33333	39	7
A0A5F9ZHN9	Aldehyde dehydrogenase OS=Homo sapiens OX=9606 GN=ALDH3A2	ALDH3A2	13.0518	5	5	58.6	8.13	6	2.5	6	2.16667	6	2.33333	6	2.33333	6	1.83333	6	2.33333	3	1.16667	39	7
Q99519	Sialidase-1 OS=Homo sapiens OX=9606 GN=NEU1	NEU1	14.9398	5	5	45.4	5.88	6	2.66667	5	1.83333	6	1.66667	5	2.66667	6	2.66667	6	2	5	1	39	7
Q13573	SNW domain-containing protein 1 OS=Homo sapiens OX=9606 GN=SNW1	SNW1	16.4179	5	5	61.5	9.52	6	3.16667	6	2.66667	6	2.16667	6	2.66667	6	2.33333	6	2.66667	3	0.666667	39	7
P30626	Sorcin OS=Homo sapiens OX=9606 GN=SRI	SRI	36.3636	5	5	21.7	5.59	3	1.66667	6	4.16667	6	2.83333	6	2.33333	6	2.66667	6	3	5	2.16667	38	7
Q6P2I3	Fumarylacetoacetate hydrolase domain-containing protein 2B OS=Homo sapiens OX=9606 GN=FAHD2B	FAHD2B	30.8917	5	5	34.6	7.75	5	1.16667	6	1	6	1.5	6	1.83333	5	1	6	1.16667	4	1.5	38	7
P61457	Pterin-4-alpha-carbinolamine dehydratase OS=Homo sapiens OX=9606 GN=PCBD1	PCBD1	56.7308	5	5	12	6.8	5	3.83333	6	9.83333	6	8.83333	6	7.5	6	8.66667	6	6.66667	3	4.5	38	7
G5E975	SWI/SNF-related matrix-associated actin-dependent regulator of chromatin subfamily B member 1 OS=Homo sapiens OX=9606 GN=SMARCB1	SMARCB1	22.0812	5	5	45	5.76	6	2.33333	6	1.66667	6	1.66667	6	1.5	6	1.16667	5	1.66667	3	0.666667	38	7
Q96KN1	Protein LRATD2 OS=Homo sapiens OX=9606 GN=LRATD2	LRATD2	29.0323	5	5	34.5	5.54	6	2.5	5	2.16667	6	2.5	6	3.33333	6	3	5	1.5	4	1	38	7
Q96HN2	Adenosylhomocysteinase 3 OS=Homo sapiens OX=9606 GN=AHCYL2	AHCYL2	12.275	5	3	66.7	7.36	5	1.5	6	2	6	2.33333	6	3.33333	6	2.33333	6	1.66667	3	0.833333	38	7
P53041	Serine/threonine-protein phosphatase 5 OS=Homo sapiens OX=9606 GN=PPP5C	PPP5C	16.8337	5	5	56.8	6.28	4	1.33333	6	1.83333	6	2.5	6	2.16667	6	3.16667	6	3.83333	3	2	37	7
Q96CN7	Isochorismatase domain-containing protein 1 OS=Homo sapiens OX=9606 GN=ISOC1	ISOC1	24.4966	5	5	32.2	7.39	4	1.16667	6	5.33333	4	4.33333	6	4.83333	6	3.66667	5	3.83333	6	3.66667	37	7
Q9ULZ3	Apoptosis-associated speck-like protein containing a CARD OS=Homo sapiens OX=9606 GN=PYCARD	PYCARD	27.1795	5	5	21.6	6.34	3	0.833333	5	2.66667	6	2.83333	6	3	6	3	6	2.33333	5	1.33333	37	7
Q9NZT2	Opioid growth factor receptor OS=Homo sapiens OX=9606 GN=OGFR	OGFR	11.9645	5	5	73.3	4.84	6	2.33333	4	1.83333	4	1.83333	6	2.16667	6	2.16667	4	1	6	2.33333	36	7
Q9Y276	Mitochondrial chaperone BCS1 OS=Homo sapiens OX=9606 GN=BCS1L	BCS1L	19.0931	5	5	47.5	8.5	6	3.16667	6	1.66667	5	2.66667	5	1.66667	3	1.5	5	0.833333	6	1.33333	36	7
Q15126	Phosphomevalonate kinase OS=Homo sapiens OX=9606 GN=PMVK	PMVK	32.2917	5	5	22	5.73	4	2	6	2.5	5	2.5	6	1.5	5	2.16667	5	1.33333	5	1	36	7
P61163	Alpha-centractin OS=Homo sapiens OX=9606 GN=ACTR1A	ACTR1A	27.1277	5	2	42.6	6.64	3	0.5	6	2.16667	6	2.33333	6	1.5	6	2.16667	5	1.16667	4	0.666667	36	7
H7C2K6	Band 4.1-like protein 1 (Fragment) OS=Homo sapiens OX=9606 GN=EPB41L1	EPB41L1	30.2239	5	2	29.1	5.63	6	2	6	2.16667	5	1.66667	5	2.33333	5	2	6	1.33333	3	0.5	36	7
A0A087WU02	Endoplasmic reticulum-Golgi intermediate compartment protein 2 OS=Homo sapiens OX=9606 GN=ERGIC2	ERGIC2	20.2073	5	5	43.4	5.85	6	2.5	6	1.5	6	2.16667	4	1	4	0.666667	4	0.833333	5	1	35	7
Q9Y3L5	Ras-related protein Rap-2c OS=Homo sapiens OX=9606 GN=RAP2C	RAP2C	45.3552	5	1	20.7	4.94	4	0.833333	5	2	5	2	6	1.83333	6	2.16667	5	2.33333	4	1	35	7
P35250	Replication factor C subunit 2 OS=Homo sapiens OX=9606 GN=RFC2	RFC2	22.5989	5	5	39.1	6.44	3	0.833333	6	2.16667	5	2.33333	6	2	6	2	5	2.16667	4	0.666667	35	7
Q14571	Inositol 1,4,5-trisphosphate receptor type 2 OS=Homo sapiens OX=9606 GN=ITPR2	ITPR2	1.77712	5	1	307.9	6.43	6	2.33333	3	1.33333	6	1.5	5	0.833333	5	1	6	2	3	1.66667	34	7
Q13895	Bystin OS=Homo sapiens OX=9606 GN=BYSL	BYSL	16.476	5	5	49.6	8.12	6	2.33333	4	0.833333	4	0.666667	6	1	6	1.33333	3	0.5	5	1.33333	34	7
K7EP36	Galectin-3-binding protein (Fragment) OS=Homo sapiens OX=9606 GN=LGALS3BP	LGALS3BP	39.3822	5	1	28.3	5.17	6	4.5	5	2.83333	5	3.33333	4	1.83333	5	2.83333	4	3.16667	5	1.83333	34	7
Q2TAY7	WD40 repeat-containing protein SMU1 OS=Homo sapiens OX=9606 GN=SMU1	SMU1	16.9591	5	5	57.5	7.18	6	2.5	5	1.16667	6	2.16667	5	2.16667	3	1	4	1.33333	5	1.83333	34	7
Q96DV4	39S ribosomal protein L38, mitochondrial OS=Homo sapiens OX=9606 GN=MRPL38	MRPL38	19.7368	5	5	44.6	7.53	6	2.66667	2	0.5	4	1.5	6	2.33333	5	1.66667	5	1.5	6	1.83333	34	7
Q9BQ67	Glutamate-rich WD repeat-containing protein 1 OS=Homo sapiens OX=9606 GN=GRWD1	GRWD1	22.4215	5	5	49.4	4.92	3	0.666667	5	2.16667	5	2	6	2	6	2	4	1.33333	5	1.33333	34	7
A0A0B4J2E5	Uncharacterized protein OS=Homo sapiens OX=9606 GN=LOC102724159	LOC102724159	11.6431	5	5	102.4	6.2	4	1.16667	5	2.16667	6	1	6	1.66667	4	0.666667	5	1.33333	4	1	34	7
Q9BXY0	Protein MAK16 homolog OS=Homo sapiens OX=9606 GN=MAK16	MAK16	23	5	5	35.3	5.38	6	2.66667	6	2.16667	5	2	4	1	6	2.33333	4	1.5	3	0.5	34	7
Q9H223	EH domain-containing protein 4 OS=Homo sapiens OX=9606 GN=EHD4	EHD4	12.1996	5	4	61.1	6.76	3	0.833333	5	1.16667	6	1.83333	6	1.66667	5	1.16667	4	1	4	1.16667	33	7
Q15629	Translocating chain-associated membrane protein 1 OS=Homo sapiens OX=9606 GN=TRAM1	TRAM1	14.1711	5	5	43	9.63	6	3	4	0.666667	5	1.66667	5	1.5	6	1	3	0.5	4	1	33	7
Q96G23	Ceramide synthase 2 OS=Homo sapiens OX=9606 GN=CERS2	CERS2	17.3684	5	5	44.8	8.98	5	1.83333	3	1.5	6	2.16667	6	1.33333	5	1.5	4	1	4	0.833333	33	7
O00273	DNA fragmentation factor subunit alpha OS=Homo sapiens OX=9606 GN=DFFA	DFFA	21.4502	5	5	36.5	4.79	3	1.16667	6	1.5	5	1.66667	5	1.33333	4	1.33333	6	1.83333	4	0.833333	33	7
Q9UHD9	Ubiquilin-2 OS=Homo sapiens OX=9606 GN=UBQLN2	UBQLN2	10.7372	5	1	65.7	5.22	6	1.83333	6	2.16667	3	0.666667	3	1.33333	4	1.16667	6	1.5	5	0.833333	33	7
Q9BTC8	Metastasis-associated protein MTA3 OS=Homo sapiens OX=9606 GN=MTA3	MTA3	11.6162	5	3	67.5	8.57	5	1.16667	5	1.83333	6	2	6	1.83333	3	1.33333	5	1.16667	3	0.833333	33	7
O15195	Villin-like protein OS=Homo sapiens OX=9606 GN=VILL	VILL	6.30841	5	5	95.8	7.02	6	2.66667	6	3	5	2	6	2.33333	5	1.16667	5	1.5	0	0	33	6
P57735	Ras-related protein Rab-25 OS=Homo sapiens OX=9606 GN=RAB25	RAB25	30.5164	5	5	23.5	5.96	6	1.83333	4	1.66667	5	1.33333	3	0.833333	5	1.16667	3	0.666667	6	1.83333	32	7
Q8TDX7	Serine/threonine-protein kinase Nek7 OS=Homo sapiens OX=9606 GN=NEK7	NEK7	21.8543	5	5	34.5	8.25	6	1.66667	3	0.666667	3	0.666667	5	1	5	1.16667	5	1	5	1.33333	32	7
Q9NXG2	THUMP domain-containing protein 1 OS=Homo sapiens OX=9606 GN=THUMPD1	THUMPD1	26.6289	5	5	39.3	7.88	5	1.33333	5	1.33333	5	1.33333	4	1.33333	5	1.33333	4	1.16667	4	0.833333	32	7
Q8WU90	Zinc finger CCCH domain-containing protein 15 OS=Homo sapiens OX=9606 GN=ZC3H15	ZC3H15	17.3709	5	5	48.6	5.31	6	2.16667	5	2.5	5	2.83333	5	2.66667	4	2.5	4	2	3	0.5	32	7
Q7LGA3	Heparan sulfate 2-O-sulfotransferase 1 OS=Homo sapiens OX=9606 GN=HS2ST1	HS2ST1	19.6629	5	5	41.9	8.69	6	2	6	1.5	3	0.666667	4	0.833333	5	1.16667	3	0.666667	4	1	31	7
Q5SSJ5	Heterochromatin protein 1-binding protein 3 OS=Homo sapiens OX=9606 GN=HP1BP3	HP1BP3	14.1049	5	5	61.2	9.67	6	1.83333	4	0.833333	4	2.16667	6	2	4	1.16667	4	1.33333	3	1.66667	31	7
O43583	Density-regulated protein OS=Homo sapiens OX=9606 GN=DENR	DENR	34.8485	5	5	22.1	5.3	3	1	6	2.33333	4	1.33333	5	2	6	2.66667	3	2.33333	4	1.5	31	7
Q9NYY8	FAST kinase domain-containing protein 2, mitochondrial OS=Homo sapiens OX=9606 GN=FASTKD2	FASTKD2	10	5	5	81.4	8.05	1	0.666667	4	0.833333	6	1.16667	6	1.5	4	1	5	1	5	0.833333	31	7
H7C2N1	Prothymosin alpha (Fragment) OS=Homo sapiens OX=9606 GN=PTMA	PTMA	16.8919	5	5	15.8	4.23	5	1	5	2.16667	5	2.16667	5	2.16667	5	2.5	3	3.16667	3	0.833333	31	7
O75190	DnaJ homolog subfamily B member 6 OS=Homo sapiens OX=9606 GN=DNAJB6	DNAJB6	24.2331	5	5	36.1	9.16	6	1.66667	6	1.66667	6	1.66667	4	1.66667	4	1.33333	3	0.833333	2	0.333333	31	7
Q9UMX5	Neudesin OS=Homo sapiens OX=9606 GN=NENF	NENF	36.6279	5	5	18.8	5.69	4	1.16667	2	0.333333	5	1	6	2	3	0.833333	6	2	4	1.66667	30	7
Q86UE4	Protein LYRIC OS=Homo sapiens OX=9606 GN=MTDH	MTDH	15.2921	5	5	63.8	9.32	4	1	6	1.83333	4	1.5	5	0.833333	4	1	3	0.833333	4	0.666667	30	7
Q9BUP3	Oxidoreductase HTATIP2 OS=Homo sapiens OX=9606 GN=HTATIP2	HTATIP2	21.9008	5	5	27	8.38	4	1.5	6	1.5	5	1.33333	3	1.5	3	0.833333	4	1.16667	5	1	30	7
P01111	GTPase NRas OS=Homo sapiens OX=9606 GN=NRAS	NRAS	45.5026	5	1	21.2	5.17	5	1.66667	4	1.5	4	1.5	5	1.83333	3	0.833333	6	1.5	3	0.666667	30	7
P53701	Holocytochrome c-type synthase OS=Homo sapiens OX=9606 GN=HCCS	HCCS	33.5821	5	5	30.6	6.68	6	2.16667	5	1.33333	6	1.5	4	1.5	4	1.66667	2	0.333333	3	0.5	30	7
Q13505	Metaxin-1 OS=Homo sapiens OX=9606 GN=MTX1	MTX1	16.5236	5	5	51.4	9.79	4	1.83333	5	1.33333	6	2.16667	5	2	4	1.5	4	0.833333	2	0.5	30	7
Q9GZZ1	N-alpha-acetyltransferase 50 OS=Homo sapiens OX=9606 GN=NAA50	NAA50	34.9112	5	5	19.4	8.81	3	0.833333	6	1.83333	6	1.66667	3	0.5	6	1.66667	6	1.16667	0	0	30	6
I3L4C2	Brain-specific angiogenesis inhibitor 1-associated protein 2 OS=Homo sapiens OX=9606 GN=BAIAP2	BAIAP2	11.2116	5	5	61.3	8.94	3	0.833333	3	0.666667	2	0.5	6	2	4	1.16667	6	1.33333	5	1.66667	29	7
Q9BXJ9	N-alpha-acetyltransferase 15, NatA auxiliary subunit OS=Homo sapiens OX=9606 GN=NAA15	NAA15	10.0462	5	5	101.2	7.42	2	0.333333	5	2.5	6	1.83333	5	1.66667	4	1.66667	4	1.5	3	0.5	29	7
Q9UJ70	N-acetyl-D-glucosamine kinase OS=Homo sapiens OX=9606 GN=NAGK	NAGK	22.9651	5	5	37.4	6.24	3	1.33333	6	2.16667	5	1.5	6	1	5	1.5	3	1.33333	1	0.166667	29	7
P54105	Methylosome subunit pICln OS=Homo sapiens OX=9606 GN=CLNS1A	CLNS1A	44.3038	5	5	26.2	4.11	5	0.833333	5	3.83333	4	4	6	2.5	4	2	4	2.33333	1	0.166667	29	7
O43813	Glutathione S-transferase LANCL1 OS=Homo sapiens OX=9606 GN=LANCL1	LANCL1	23.5589	5	5	45.3	7.75	3	1.33333	6	1.5	4	1.66667	4	0.666667	6	1.33333	3	0.5	2	0.5	28	7
Q92905	COP9 signalosome complex subunit 5 OS=Homo sapiens OX=9606 GN=COPS5	COPS5	21.2575	5	5	37.6	6.54	2	0.333333	5	1.16667	3	0.833333	6	2.16667	5	1.66667	4	1.33333	3	0.833333	28	7
Q9UNS2	COP9 signalosome complex subunit 3 OS=Homo sapiens OX=9606 GN=COPS3	COPS3	19.1489	5	5	47.8	6.65	1	0.166667	4	1.16667	4	2	5	2.16667	6	3	6	2.16667	2	0.666667	28	7
Q8WVY7	Ubiquitin-like domain-containing CTD phosphatase 1 OS=Homo sapiens OX=9606 GN=UBLCP1	UBLCP1	17.6101	5	5	36.8	6.46	5	1.33333	6	2.16667	5	1.5	2	0.666667	3	0.666667	3	0.666667	3	0.833333	27	7
Q9UQ16	Dynamin-3 OS=Homo sapiens OX=9606 GN=DNM3	DNM3	6.78941	5	1	97.7	8.35	4	1.66667	5	0.833333	3	0.833333	3	0.5	5	1	4	0.666667	3	0.5	27	7
Q8IY21	Probable ATP-dependent RNA helicase DDX60 OS=Homo sapiens OX=9606 GN=DDX60	DDX60	5.31542	5	5	197.7	7.59	2	0.333333	3	0.833333	5	0.833333	6	1	4	0.833333	5	1	2	0.5	27	7
Q08170	Serine/arginine-rich splicing factor 4 OS=Homo sapiens OX=9606 GN=SRSF4	SRSF4	10.9312	5	2	56.6	11.52	4	1	6	1	4	0.666667	0	0	4	0.833333	4	0.833333	4	1.5	26	6
O60256	Phosphoribosyl pyrophosphate synthase-associated protein 2 OS=Homo sapiens OX=9606 GN=PRPSAP2	PRPSAP2	21.1382	5	4	40.9	7.44	3	0.666667	5	1.33333	3	0.833333	1	0.166667	4	0.833333	5	0.833333	5	0.833333	26	7
Q9UK41	Vacuolar protein sorting-associated protein 28 homolog OS=Homo sapiens OX=9606 GN=VPS28	VPS28	32.1267	5	5	25.4	5.54	6	2.16667	6	2.16667	6	1.5	1	0.166667	4	1	1	0.166667	2	0.333333	26	7
Q96JB5	CDK5 regulatory subunit-associated protein 3 OS=Homo sapiens OX=9606 GN=CDK5RAP3	CDK5RAP3	12.253	5	5	56.9	4.75	6	2	4	1.66667	3	1	3	0.833333	4	1.16667	3	1.16667	3	0.666667	26	7
P40261	Nicotinamide N-methyltransferase OS=Homo sapiens OX=9606 GN=NNMT	NNMT	40.1515	5	5	29.6	5.74	1	0.166667	4	2	4	1.5	5	3.16667	5	3	4	1.5	3	1.83333	26	7
Q96IZ0	PRKC apoptosis WT1 regulator protein OS=Homo sapiens OX=9606 GN=PAWR	PAWR	25.2941	5	5	36.5	5.41	2	0.666667	5	1.83333	6	1.66667	4	2.16667	4	1.83333	3	1.66667	2	0.666667	26	7
Q14692	Ribosome biogenesis protein BMS1 homolog OS=Homo sapiens OX=9606 GN=BMS1	BMS1	7.4103	5	5	145.7	6.44	4	0.833333	3	0.666667	6	1.33333	5	0.833333	2	0.333333	5	1	1	0.166667	26	7
Q14318	Peptidyl-prolyl cis-trans isomerase FKBP8 OS=Homo sapiens OX=9606 GN=FKBP8	FKBP8	22.3301	5	5	44.5	4.84	5	1.83333	6	1.16667	4	1.16667	3	0.666667	6	1.33333	2	0.5	0	0	26	6
Q9NY61	Protein AATF OS=Homo sapiens OX=9606 GN=AATF	AATF	13.5714	5	5	63.1	4.94	4	1.83333	5	1.33333	5	1	6	1.5	2	0.5	4	1	0	0	26	6
Q9BQA1	Methylosome protein 50 OS=Homo sapiens OX=9606 GN=WDR77	WDR77	30.9942	5	5	36.7	5.17	2	0.833333	5	1.66667	4	0.833333	3	0.5	4	1	3	0.5	4	0.833333	25	7
E7ERS3	Zinc finger CCCH domain-containing protein 18 OS=Homo sapiens OX=9606 GN=ZC3H18	ZC3H18	10.1331	5	5	108.9	8.44	4	1.16667	4	1	4	0.833333	4	0.833333	3	0.5	3	0.666667	3	0.5	25	7
P52888	Thimet oligopeptidase OS=Homo sapiens OX=9606 GN=THOP1	THOP1	12.4819	5	5	78.8	6.05	3	0.666667	5	2.5	3	1.33333	3	1.5	5	2.33333	3	1.16667	3	0.833333	25	7
Q9Y676	28S ribosomal protein S18b, mitochondrial OS=Homo sapiens OX=9606 GN=MRPS18B	MRPS18B	35.2713	5	5	29.4	9.38	4	1	4	1	2	0.666667	5	1	4	0.833333	4	0.666667	2	0.5	25	7
Q5H9R7	Serine/threonine-protein phosphatase 6 regulatory subunit 3 OS=Homo sapiens OX=9606 GN=PPP6R3	PPP6R3	7.10195	5	5	97.6	4.6	3	0.5	3	1.5	5	2.16667	5	1.83333	5	1.66667	3	1.5	1	0.166667	25	7
P05067	Amyloid-beta precursor protein OS=Homo sapiens OX=9606 GN=APP	APP	8.83117	5	5	86.9	4.82	5	2.66667	5	0.833333	6	1.33333	3	0.833333	4	1	2	0.666667	0	0	25	6
A0A0G2JJD3	Alpha/beta hydrolase domain-containing protein 16A OS=Homo sapiens OX=9606 GN=ABHD16A	ABHD16A	13.6439	5	5	67.5	8.84	5	2.16667	4	0.666667	4	0.833333	3	0.666667	2	0.333333	2	0.5	4	1	24	7
P02768	Albumin OS=Homo sapiens OX=9606 GN=ALB	ALB	7.06076	5	5	69.3	6.28	6	4.5	3	3.66667	3	3.16667	3	7.33333	3	5.5	3	3.83333	3	8.83333	24	7
Q13637	Ras-related protein Rab-32 OS=Homo sapiens OX=9606 GN=RAB32	RAB32	30.6667	5	4	25	6.54	4	1.33333	2	0.333333	3	0.666667	5	1.33333	3	0.5	2	0.5	5	0.833333	24	7
Q8IZ83	Aldehyde dehydrogenase family 16 member A1 OS=Homo sapiens OX=9606 GN=ALDH16A1	ALDH16A1	8.22943	5	5	85.1	6.79	4	1	5	1.66667	3	1	3	0.666667	4	1	4	0.833333	1	0.333333	24	7
Q9P287	BRCA2 and CDKN1A-interacting protein OS=Homo sapiens OX=9606 GN=BCCIP	BCCIP	25.7962	5	5	36	4.61	3	0.666667	3	0.5	4	1	4	1.83333	4	1.5	2	0.666667	4	0.833333	24	7
Q96I25	Splicing factor 45 OS=Homo sapiens OX=9606 GN=RBM17	RBM17	15.4613	5	4	44.9	5.97	3	1.83333	2	0.5	4	1.16667	5	0.833333	3	0.666667	5	1.5	2	0.333333	24	7
O75746	Calcium-binding mitochondrial carrier protein Aralar1 OS=Homo sapiens OX=9606 GN=SLC25A12	SLC25A12	8.25959	5	2	74.7	8.38	6	1.66667	3	0.666667	1	0.166667	3	0.5	3	0.5	4	0.666667	3	0.666667	23	7
O75822	Eukaryotic translation initiation factor 3 subunit J OS=Homo sapiens OX=9606 GN=EIF3J	EIF3J	25.5814	5	5	29	4.83	3	0.5	3	1.5	3	1.66667	3	1.33333	4	2.83333	4	2.33333	3	1	23	7
Q9Y4P3	Transducin beta-like protein 2 OS=Homo sapiens OX=9606 GN=TBL2	TBL2	19.9105	5	5	49.8	9.44	6	2.16667	3	0.666667	4	1	2	0.5	3	1	3	0.666667	2	0.333333	23	7
Q9Y3B8	Oligoribonuclease, mitochondrial OS=Homo sapiens OX=9606 GN=REXO2	REXO2	32.4895	5	5	26.8	6.87	4	0.833333	3	0.5	2	0.5	4	1	4	0.666667	2	0.333333	4	0.666667	23	7
G3V1A6	Gasdermin domain containing 1, isoform CRA_d OS=Homo sapiens OX=9606 GN=GSDMD	GSDMD	18.0451	5	5	57.7	5.39	2	0.5	3	2.5	5	2.33333	4	1.5	3	0.833333	4	1.66667	2	0.666667	23	7
Q13616	Cullin-1 OS=Homo sapiens OX=9606 GN=CUL1	CUL1	9.40722	5	5	89.6	8	4	1.66667	1	0.166667	4	0.833333	4	1.16667	4	0.833333	4	1.5	2	0.333333	23	7
Q9H8H0	Nucleolar protein 11 OS=Homo sapiens OX=9606 GN=NOL11	NOL11	10.4312	5	5	81.1	6.07	5	1.66667	6	1.33333	5	1.66667	3	1	1	0.166667	2	0.666667	1	0.166667	23	7
J3KR97	Tubulin-specific chaperone D OS=Homo sapiens OX=9606 GN=TBCD	TBCD	7.47967	5	5	136.5	6.34	3	0.666667	3	1.33333	4	1.33333	5	1.16667	2	0.333333	5	0.833333	1	0.166667	23	7
Q9BVI4	Nucleolar complex protein 4 homolog OS=Homo sapiens OX=9606 GN=NOC4L	NOC4L	17.4419	5	5	58.4	7.49	3	1	4	0.666667	5	1	4	0.833333	5	0.833333	2	0.5	0	0	23	6
Q9BQ52	Zinc phosphodiesterase ELAC protein 2 OS=Homo sapiens OX=9606 GN=ELAC2	ELAC2	10.6538	5	5	92.2	7.9	3	0.5	3	0.666667	5	1	3	0.666667	3	0.666667	3	0.5	2	0.666667	22	7
Q9UKF6	Cleavage and polyadenylation specificity factor subunit 3 OS=Homo sapiens OX=9606 GN=CPSF3	CPSF3	12.4269	5	5	77.4	5.6	2	0.333333	3	0.833333	4	0.833333	4	0.666667	4	0.666667	5	1.16667	0	0	22	6
Q8N3U4	Cohesin subunit SA-2 OS=Homo sapiens OX=9606 GN=STAG2	STAG2	7.4736	5	3	141.2	5.43	4	1.5	4	1.66667	5	1	4	1	3	0.666667	2	0.5	0	0	22	6
Q9NYV4	Cyclin-dependent kinase 12 OS=Homo sapiens OX=9606 GN=CDK12	CDK12	5.57047	5	3	164.1	9.44	3	1	2	0.5	5	0.833333	6	1	5	1.16667	1	0.166667	0	0	22	6
Q13555	Calcium/calmodulin-dependent protein kinase type II subunit gamma OS=Homo sapiens OX=9606 GN=CAMK2G	CAMK2G	15.4122	5	3	62.6	7.83	6	1.16667	1	0.166667	4	1	3	0.666667	4	0.666667	0	0	3	0.833333	21	6
O60231	Pre-mRNA-splicing factor ATP-dependent RNA helicase DHX16 OS=Homo sapiens OX=9606 GN=DHX16	DHX16	7.68492	5	4	119.2	6.8	5	1.33333	3	1.16667	5	1.33333	3	0.5	0	0	2	0.333333	3	0.5	21	6
P0DTD2	ORF9b protein OS=Severe acute respiratory syndrome coronavirus 2 OX=2697049 GN=9b	9b	61.8557	5	5	10.8	7.25	0	0	0	0	0	0	6	12.8333	2	0.333333	6	9.83333	6	39.8333	20	4
Q9Y697	Cysteine desulfurase, mitochondrial OS=Homo sapiens OX=9606 GN=NFS1	NFS1	17.0678	5	5	50.2	8.31	3	0.666667	4	0.666667	5	0.833333	2	0.5	3	0.5	1	0.166667	2	0.333333	20	7
A0A5H1ZRP4	Negative elongation factor B OS=Homo sapiens OX=9606 GN=NELFB	NELFB	16.242	5	5	70	6.04	2	0.833333	4	1	2	0.333333	6	1.16667	2	0.333333	3	0.5	1	0.166667	20	7
O95394	Phosphoacetylglucosamine mutase OS=Homo sapiens OX=9606 GN=PGM3	PGM3	20.6642	5	5	59.8	6.25	1	0.166667	4	1.66667	3	1.5	3	1.33333	3	1.66667	5	1.66667	1	0.166667	20	7
Q13131	5'-AMP-activated protein kinase catalytic subunit alpha-1 OS=Homo sapiens OX=9606 GN=PRKAA1	PRKAA1	14.4902	5	5	64	8.12	3	1.33333	2	0.333333	4	1	3	0.5	4	0.833333	2	0.333333	1	0.166667	19	7
Q9BXS5	AP-1 complex subunit mu-1 OS=Homo sapiens OX=9606 GN=AP1M1	AP1M1	14.8936	5	3	48.6	7.3	4	0.833333	2	0.333333	3	0.666667	2	0.333333	2	0.333333	2	0.333333	3	0.666667	18	7
Q15645	Pachytene checkpoint protein 2 homolog OS=Homo sapiens OX=9606 GN=TRIP13	TRIP13	18.75	5	5	48.5	6.09	0	0	3	1.5	3	1.16667	3	1.16667	3	1.5	3	1.33333	3	0.5	18	6
P82970	High mobility group nucleosome-binding domain-containing protein 5 OS=Homo sapiens OX=9606 GN=HMGN5	HMGN5	30.4965	5	5	31.5	4.55	2	0.333333	4	1.33333	2	0.666667	4	0.833333	3	0.666667	2	0.5	1	0.166667	18	7
A0A6Q8PHP0	Cytosolic purine 5'-nucleotidase OS=Homo sapiens OX=9606 GN=NT5C2	NT5C2	14.9385	5	5	65.8	6.3	1	0.166667	3	1.16667	3	1	3	0.833333	3	0.5	4	0.666667	1	0.166667	18	7
Q14676	Mediator of DNA damage checkpoint protein 1 OS=Homo sapiens OX=9606 GN=MDC1	MDC1	4.45189	5	5	226.5	5.47	4	0.833333	1	0.166667	4	1	4	1	3	0.5	1	0.333333	1	0.166667	18	7
Q9UH99	SUN domain-containing protein 2 OS=Homo sapiens OX=9606 GN=SUN2	SUN2	14.6444	5	5	80.3	6.73	3	0.5	3	0.666667	4	0.833333	2	0.5	2	0.5	2	0.333333	1	0.333333	17	7
H0Y368	Dolichol-phosphate mannosyltransferase subunit 1 (Fragment) OS=Homo sapiens OX=9606 GN=DPM1	DPM1	27.1186	5	5	33.3	9.14	5	0.833333	2	0.333333	4	0.833333	2	0.5	1	0.166667	2	0.333333	1	0.333333	17	7
A0A0A0MTH3	Integrin-linked protein kinase OS=Homo sapiens OX=9606 GN=ILK	ILK	17.5983	5	5	54.6	7.97	2	0.333333	4	0.833333	3	0.666667	3	0.5	3	0.666667	1	0.166667	1	0.166667	17	7
O60232	Protein ZNRD2 OS=Homo sapiens OX=9606 GN=ZNRD2	ZNRD2	38.6935	5	5	21.5	5.24	4	0.833333	5	1.16667	2	0.333333	2	0.333333	3	0.5	1	0.166667	0	0	17	6
Q8N6H7	ADP-ribosylation factor GTPase-activating protein 2 OS=Homo sapiens OX=9606 GN=ARFGAP2	ARFGAP2	13.8196	5	5	56.7	7.99	2	0.333333	2	0.333333	3	0.666667	4	0.666667	4	0.833333	2	0.5	0	0	17	6
Q9H2J4	Phosducin-like protein 3 OS=Homo sapiens OX=9606 GN=PDCL3	PDCL3	27.6151	5	5	27.6	4.84	3	0.833333	3	1.16667	3	0.666667	0	0	5	0.833333	3	0.833333	0	0	17	5
A0A494BZV2	Myosin phosphatase Rho-interacting protein OS=Homo sapiens OX=9606 GN=MPRIP	MPRIP	3.91753	5	5	274.2	5.6	4	0.833333	3	0.5	2	0.333333	2	0.333333	3	0.833333	1	0.166667	1	0.333333	16	7
P50851	Lipopolysaccharide-responsive and beige-like anchor protein OS=Homo sapiens OX=9606 GN=LRBA	LRBA	2.27035	5	5	318.9	5.6	2	0.333333	1	0.166667	3	1.33333	3	1.16667	3	0.833333	3	1.33333	1	0.333333	16	7
Q7Z417	Nuclear fragile X mental retardation-interacting protein 2 OS=Homo sapiens OX=9606 GN=NUFIP2	NUFIP2	17.1223	5	5	76.1	8.7	4	0.666667	2	0.5	2	0.5	3	0.5	3	0.833333	2	0.333333	0	0	16	6
Q8IXI1	Mitochondrial Rho GTPase 2 OS=Homo sapiens OX=9606 GN=RHOT2	RHOT2	14.4013	5	4	68.1	5.86	3	0.833333	2	0.333333	2	0.333333	3	0.5	1	0.166667	3	0.5	1	0.166667	15	7
Q3LXA3	Triokinase/FMN cyclase OS=Homo sapiens OX=9606 GN=TKFC	TKFC	16.5217	5	5	58.9	7.49	1	0.166667	3	0.5	3	0.5	3	0.5	1	0.166667	3	0.5	1	0.166667	15	7
A0A0B4J1V8	HCG2039996 OS=Homo sapiens OX=9606 GN=PPAN-P2RY11	PPAN-P2RY11	10.5793	5	5	87.9	9.51	3	0.833333	2	0.333333	3	0.5	3	0.833333	1	0.333333	2	0.333333	1	0.166667	15	7
Q6PL18	ATPase family AAA domain-containing protein 2 OS=Homo sapiens OX=9606 GN=ATAD2	ATAD2	4.67626	5	5	158.5	6.32	3	1.83333	2	0.333333	4	0.833333	2	0.333333	2	0.333333	2	0.333333	0	0	15	6
Q8IV36	Protein HID1 OS=Homo sapiens OX=9606 GN=HID1	HID1	11.802	5	5	88.7	6.06	2	0.333333	6	1.16667	2	0.5	3	0.5	1	0.333333	1	0.166667	0	0	15	6
O00566	U3 small nucleolar ribonucleoprotein protein MPP10 OS=Homo sapiens OX=9606 GN=MPHOSPH10	MPHOSPH10	14.3906	5	5	78.8	4.86	3	0.5	5	0.833333	2	0.333333	2	0.5	0	0	0	0	2	0.333333	14	5
Q08209	Serine/threonine-protein phosphatase 2B catalytic subunit alpha isoform OS=Homo sapiens OX=9606 GN=PPP3CA	PPP3CA	16.5067	5	4	58.7	5.86	2	0.333333	3	1.33333	3	0.833333	3	0.5	2	0.333333	0	0	1	0.166667	14	6
P08581	Hepatocyte growth factor receptor OS=Homo sapiens OX=9606 GN=MET	MET	5.7554	5	5	155.4	7.33	3	0.5	3	0.833333	2	0.5	2	0.5	2	0.333333	2	0.5	0	0	14	6
Q5SWX8	Protein odr-4 homolog OS=Homo sapiens OX=9606 GN=ODR4	ODR4	15.1982	5	5	51.1	5.92	1	0.166667	3	0.833333	3	0.5	1	0.166667	1	0.166667	1	0.166667	3	0.666667	13	7
B7ZM99	Formyltetrahydrofolate synthetase OS=Homo sapiens OX=9606 GN=MTHFD1L	MTHFD1L	6.33299	5	5	105.8	8.06	3	0.833333	2	0.333333	0	0	3	0.5	2	0.333333	3	0.666667	0	0	13	5
Q9BW19	Kinesin-like protein KIFC1 OS=Homo sapiens OX=9606 GN=KIFC1	KIFC1	16.4933	5	5	73.7	8.98	2	0.333333	1	0.166667	3	0.666667	3	0.5	2	0.333333	2	0.333333	0	0	13	6
P35658	Nuclear pore complex protein Nup214 OS=Homo sapiens OX=9606 GN=NUP214	NUP214	3.97129	5	5	213.5	7.47	1	0.5	3	0.5	3	0.833333	2	0.333333	1	0.166667	1	0.166667	1	0.166667	12	7
O15067	Phosphoribosylformylglycinamidine synthase OS=Homo sapiens OX=9606 GN=PFAS	PFAS	7.69806	5	5	144.6	5.76	1	0.166667	3	1.16667	3	0.666667	1	0.166667	3	0.5	1	0.166667	0	0	12	6
P48163	NADP-dependent malic enzyme OS=Homo sapiens OX=9606 GN=ME1	ME1	17.3077	5	5	64.1	6.13	1	0.166667	1	0.5	3	1.16667	2	0.333333	2	0.5	3	0.5	0	0	12	6
Q9Y5J1	U3 small nucleolar RNA-associated protein 18 homolog OS=Homo sapiens OX=9606 GN=UTP18	UTP18	15.4676	5	5	62	8.76	3	1.16667	2	0.333333	2	0.333333	4	0.666667	0	0	1	0.166667	0	0	12	5
Q6PGP7	Tetratricopeptide repeat protein 37 OS=Homo sapiens OX=9606 GN=TTC37	TTC37	5.43478	5	5	175.4	7.53	1	0.166667	3	0.666667	2	0.5	3	0.666667	0	0	3	0.666667	0	0	12	5
A0A087X1N8	Serpin B6 OS=Homo sapiens OX=9606 GN=SERPINB6	SERPINB6	20.5063	5	5	44.8	5.68	3	2.16667	2	0.333333	1	0.166667	1	0.166667	2	0.333333	2	0.333333	0	0	11	6
P48200	Iron-responsive element-binding protein 2 OS=Homo sapiens OX=9606 GN=IREB2	IREB2	9.76116	5	5	105	7.05	1	0.166667	3	1	3	0.5	1	0.166667	0	0	1	0.166667	1	0.166667	10	6
P48634	Protein PRRC2A OS=Homo sapiens OX=9606 GN=PRRC2A	PRRC2A	4.17246	5	5	228.7	9.45	2	0.333333	0	0	1	0.166667	2	0.666667	3	0.666667	1	0.166667	1	0.166667	10	6
Q8IWZ3	Ankyrin repeat and KH domain-containing protein 1 OS=Homo sapiens OX=9606 GN=ANKHD1	ANKHD1	2.98977	5	5	269.3	5.73	1	0.166667	2	0.5	0	0	1	0.166667	3	0.5	3	0.5	0	0	10	5
Q9UJC3	Protein Hook homolog 1 OS=Homo sapiens OX=9606 GN=HOOK1	HOOK1	9.75275	5	5	84.6	5.15	0	0	0	0	2	0.333333	3	0.5	3	1.16667	2	0.333333	0	0	10	4
O75691	Small subunit processome component 20 homolog OS=Homo sapiens OX=9606 GN=UTP20	UTP20	2.51346	5	5	318.2	7.39	4	0.666667	2	0.5	3	0.666667	0	0	0	0	1	0.166667	0	0	10	4
Q15003	Condensin complex subunit 2 OS=Homo sapiens OX=9606 GN=NCAPH	NCAPH	10.6613	5	5	82.5	5.06	0	0	1	0.166667	2	0.5	1	0.166667	3	0.666667	2	0.333333	0	0	9	5
O43663	Protein regulator of cytokinesis 1 OS=Homo sapiens OX=9606 GN=PRC1	PRC1	13.871	5	4	71.6	6.68	3	0.833333	2	0.333333	2	0.333333	0	0	0	0	1	0.166667	0	0	8	4
Q16513	Serine/threonine-protein kinase N2 OS=Homo sapiens OX=9606 GN=PKN2	PKN2	7.4187	5	5	112	6.3	3	0.5	0	0	3	0.666667	0	0	1	0.166667	1	0.166667	0	0	8	4
Q9UFN0	Protein NipSnap homolog 3A OS=Homo sapiens OX=9606 GN=NIPSNAP3A	NIPSNAP3A	31.5789	5	5	28.4	9.16	2	0.333333	0	0	1	0.166667	1	0.166667	0	0	0	0	3	0.5	7	4
O14646	Chromodomain-helicase-DNA-binding protein 1 OS=Homo sapiens OX=9606 GN=CHD1	CHD1	5.1462	5	5	196.6	7.14	1	0.333333	2	0.333333	1	0.166667	0	0	0	0	1	0.166667	1	0.166667	6	5
H0Y4W2	Transformation/transcription domain-associated protein OS=Homo sapiens OX=9606 GN=TRRAP	TRRAP	2.11722	5	5	438.6	8.12	0	0	1	0.166667	1	0.166667	2	0.333333	0	0	1	0.166667	1	0.166667	6	5
Q5SW79	Centrosomal protein of 170 kDa OS=Homo sapiens OX=9606 GN=CEP170	CEP170	5.61869	5	5	175.2	7.11	1	0.166667	1	0.166667	0	0	2	0.5	1	0.166667	0	0	1	0.166667	6	5
O95881	Thioredoxin domain-containing protein 12 OS=Homo sapiens OX=9606 GN=TXNDC12	TXNDC12	30.814	4	4	19.2	5.4	6	4.5	6	4.66667	6	3.83333	6	4	6	3.66667	6	4.33333	6	7.83333	42	7
P60903	Protein S100-A10 OS=Homo sapiens OX=9606 GN=S100A10	S100A10	36.0825	4	4	11.2	7.37	6	15.8333	6	11.1667	6	11.1667	6	9.83333	6	9.16667	6	10.1667	6	16.1667	42	7
Q96S97	Myeloid-associated differentiation marker OS=Homo sapiens OX=9606 GN=MYADM	MYADM	15.528	4	4	35.3	8.15	6	5.83333	6	3.83333	6	3.66667	6	3	6	3.16667	6	3.66667	6	4.5	42	7
Q9Y3A6	Transmembrane emp24 domain-containing protein 5 OS=Homo sapiens OX=9606 GN=TMED5	TMED5	26.6376	4	4	26	4.84	6	5.16667	6	2.33333	6	3.5	6	3.16667	6	4.5	6	4.33333	6	4.66667	42	7
P61254	60S ribosomal protein L26 OS=Homo sapiens OX=9606 GN=RPL26	RPL26	26.2069	4	4	17.2	10.55	6	2.66667	6	3	6	2.5	6	2.5	6	2.66667	6	2.66667	6	3.33333	42	7
P84103	Serine/arginine-rich splicing factor 3 OS=Homo sapiens OX=9606 GN=SRSF3	SRSF3	24.3902	4	3	19.3	11.65	6	9.16667	6	7.83333	6	10.3333	6	6.16667	6	6.16667	6	7	6	7.83333	42	7
A0A3B3IRT8	Signal sequence receptor subunit alpha OS=Homo sapiens OX=9606 GN=SSR1	SSR1	20.8333	4	4	32.4	4.48	6	7.5	6	6.16667	6	5.5	6	6.16667	6	5.66667	6	5.5	6	7.66667	42	7
Q9Y333	U6 snRNA-associated Sm-like protein LSm2 OS=Homo sapiens OX=9606 GN=LSM2	LSM2	60	4	4	10.8	6.52	6	5.66667	6	6.5	6	6.33333	6	6.16667	6	5.33333	6	6.16667	6	7.66667	42	7
Q8WUY1	Protein THEM6 OS=Homo sapiens OX=9606 GN=THEM6	THEM6	24.0385	4	4	23.9	9.55	6	7.66667	6	5.66667	6	6	6	6	6	4.5	6	5.83333	6	7.33333	42	7
Q9UBM7	7-dehydrocholesterol reductase OS=Homo sapiens OX=9606 GN=DHCR7	DHCR7	11.5789	4	4	54.5	8.7	6	3.5	6	3.66667	6	4.16667	6	4.66667	6	2.83333	6	3.5	6	5.33333	42	7
A0A0A0MSV9	Tapasin OS=Homo sapiens OX=9606 GN=TAPBP	TAPBP	16.0714	4	4	53.9	7.08	6	4.83333	6	5	6	5.33333	6	4.83333	6	4	6	3.5	6	5.5	42	7
A0A0A6YYG9	Protein ARPC4-TTLL3 OS=Homo sapiens OX=9606 GN=ARPC4-TTLL3	ARPC4-TTLL3	7.2	4	1	71.7	5.88	6	10.3333	6	5.33333	6	5.83333	6	6.83333	6	5.16667	6	5.33333	6	7.66667	42	7
P51153	Ras-related protein Rab-13 OS=Homo sapiens OX=9606 GN=RAB13	RAB13	22.6601	4	3	22.8	9.19	6	5	6	3.33333	6	3.83333	6	3.5	6	3.5	6	4	6	3.83333	42	7
Q04837	Single-stranded DNA-binding protein, mitochondrial OS=Homo sapiens OX=9606 GN=SSBP1	SSBP1	38.5135	4	4	17.2	9.6	6	16.5	6	13.5	6	16.1667	6	14.5	6	13.8333	6	14.3333	6	15.8333	42	7
Q15369	Elongin-C OS=Homo sapiens OX=9606 GN=ELOC	ELOC	48.2143	4	4	12.5	4.78	6	4	6	4.5	6	3.66667	6	3.83333	6	4.16667	6	4.16667	6	4.16667	42	7
P58546	Myotrophin OS=Homo sapiens OX=9606 GN=MTPN	MTPN	54.2373	4	4	12.9	5.52	6	4.33333	6	8.16667	6	6.83333	6	4.83333	6	5.33333	6	5.5	6	5.16667	42	7
P53999	Activated RNA polymerase II transcriptional coactivator p15 OS=Homo sapiens OX=9606 GN=SUB1	SUB1	37.0079	4	4	14.4	9.6	6	9.66667	6	9.16667	6	9.66667	6	14.1667	6	13.3333	6	10.8333	6	15	42	7
P62277	40S ribosomal protein S13 OS=Homo sapiens OX=9606 GN=RPS13	RPS13	29.1391	4	4	17.2	10.54	6	11	6	12.6667	6	11	6	11.6667	6	13.1667	6	14.1667	6	12.1667	42	7
P62753	40S ribosomal protein S6 OS=Homo sapiens OX=9606 GN=RPS6	RPS6	22.49	4	4	28.7	10.84	6	12.6667	6	14.1667	6	11.6667	6	14.6667	6	15.1667	6	13.3333	6	15.1667	42	7
P13073	Cytochrome c oxidase subunit 4 isoform 1, mitochondrial OS=Homo sapiens OX=9606 GN=COX4I1	COX4I1	27.8107	4	4	19.6	9.51	6	16.3333	6	8.33333	6	8.83333	6	9.33333	6	9.16667	6	7.16667	6	9.33333	42	7
Q9BRX8	Peroxiredoxin-like 2A OS=Homo sapiens OX=9606 GN=PRXL2A	PRXL2A	20.524	4	4	25.7	8.84	6	4.5	6	3.5	6	3.5	6	4.66667	6	4.16667	6	3.5	6	4.5	42	7
P00167	Cytochrome b5 OS=Homo sapiens OX=9606 GN=CYB5A	CYB5A	42.5373	4	4	15.3	4.96	6	7.16667	6	5.5	6	5.83333	6	7.16667	6	6.66667	6	6.16667	6	6.83333	42	7
Q15631	Translin OS=Homo sapiens OX=9606 GN=TSN	TSN	28.0702	4	4	26.2	6.44	6	4.33333	6	10	6	8.16667	6	6.83333	6	8.83333	6	7.33333	6	6.5	42	7
O43169	Cytochrome b5 type B OS=Homo sapiens OX=9606 GN=CYB5B	CYB5B	49.3333	4	4	16.7	4.97	6	16	6	12.8333	6	11.3333	6	13.5	6	12	6	11.8333	6	12.8333	42	7
Q6DN03	Putative histone H2B type 2-C OS=Homo sapiens OX=9606 GN=H2BC20P	H2BC20P	18.1347	4	4	21.5	10.7	6	7.16667	6	8.16667	6	7.66667	6	6.66667	6	7	6	7.5	6	6.33333	42	7
P53597	Succinate--CoA ligase [ADP/GDP-forming] subunit alpha, mitochondrial OS=Homo sapiens OX=9606 GN=SUCLG1	SUCLG1	20.2312	4	4	36.2	8.79	6	9.66667	6	7	6	7.66667	6	9.5	6	9.33333	6	7.16667	6	9	42	7
A0A6Q8PH91	ADP-ribose glycohydrolase MACROD1 OS=Homo sapiens OX=9606 GN=MACROD1	MACROD1	21.8563	4	4	36.4	9.51	6	1.33333	6	1.66667	6	2.33333	6	3	6	2.66667	6	1.33333	6	2.83333	42	7
Q9UKM9	RNA-binding protein Raly OS=Homo sapiens OX=9606 GN=RALY	RALY	17.3203	4	4	32.4	9.17	6	11.8333	6	11.6667	6	12.1667	6	11.6667	6	10	6	10	6	11	42	7
P67812	Signal peptidase complex catalytic subunit SEC11A OS=Homo sapiens OX=9606 GN=SEC11A	SEC11A	16.2011	4	4	20.6	9.48	6	3.33333	6	3	6	3	6	2.66667	6	1.83333	6	2.33333	6	2.5	42	7
J3QQ67	60S ribosomal protein L18 (Fragment) OS=Homo sapiens OX=9606 GN=RPL18	RPL18	25.2632	4	4	21.8	11.72	6	8.66667	6	11.3333	6	11.1667	6	9.66667	6	10.6667	6	9.66667	6	9	42	7
Q9BRA2	Thioredoxin domain-containing protein 17 OS=Homo sapiens OX=9606 GN=TXNDC17	TXNDC17	46.3415	4	4	13.9	5.52	6	5	6	6.16667	6	4.16667	6	4.5	6	5.33333	6	4.16667	6	4.16667	42	7
Q15056	Eukaryotic translation initiation factor 4H OS=Homo sapiens OX=9606 GN=EIF4H	EIF4H	28.2258	4	4	27.4	7.23	6	5.5	6	8.66667	6	7.16667	6	5.66667	6	6.33333	6	6.66667	6	5.16667	42	7
Q00059	Transcription factor A, mitochondrial OS=Homo sapiens OX=9606 GN=TFAM	TFAM	14.2276	4	4	29.1	9.72	6	4	6	2.83333	6	3.33333	6	5.33333	6	4.66667	6	4	6	4.83333	42	7
Q9NPJ3	Acyl-coenzyme A thioesterase 13 OS=Homo sapiens OX=9606 GN=ACOT13	ACOT13	55	4	4	15	9.14	6	8.33333	6	10.8333	6	10.3333	6	10.3333	6	8.5	6	10	6	9	42	7
P09758	Tumor-associated calcium signal transducer 2 OS=Homo sapiens OX=9606 GN=TACSTD2	TACSTD2	23.2198	4	4	35.7	8.87	6	4.66667	6	6.33333	6	6.33333	6	5.66667	6	4.66667	6	5	6	4.83333	42	7
F8W7C6	60S ribosomal protein L10 OS=Homo sapiens OX=9606 GN=RPL10	RPL10	26.3804	4	1	18.6	9.95	6	14.6667	6	10.5	6	11.1667	6	11.8333	6	12.3333	6	12.3333	6	10	42	7
Q96K17	Transcription factor BTF3 homolog 4 OS=Homo sapiens OX=9606 GN=BTF3L4	BTF3L4	60.7595	4	4	17.3	6.35	6	3.16667	6	4.33333	6	4.16667	6	3	6	4	6	3.66667	6	2.5	42	7
P35268	60S ribosomal protein L22 OS=Homo sapiens OX=9606 GN=RPL22	RPL22	50.7812	4	4	14.8	9.19	6	14.6667	6	15.3333	6	13.8333	6	14	6	14.5	6	16	6	11.5	42	7
A0A0A0MTI5	Acyl-CoA-binding protein OS=Homo sapiens OX=9606 GN=DBI	DBI	32.1678	4	4	15.9	5.05	6	11	6	12.5	6	12.8333	6	14	6	13.6667	6	12.3333	6	11.5	42	7
O75821	Eukaryotic translation initiation factor 3 subunit G OS=Homo sapiens OX=9606 GN=EIF3G	EIF3G	17.8125	4	4	35.6	6.13	6	6.66667	6	5.5	6	6.16667	6	5.33333	6	5.66667	6	6.83333	6	4.33333	42	7
P11277	Spectrin beta chain, erythrocytic OS=Homo sapiens OX=9606 GN=SPTB	SPTB	2.43332	4	1	246.3	5.27	6	5.66667	6	5	6	3.83333	6	4.16667	6	2	6	3.83333	6	3.33333	42	7
P62318	Small nuclear ribonucleoprotein Sm D3 OS=Homo sapiens OX=9606 GN=SNRPD3	SNRPD3	47.619	4	4	13.9	10.32	6	19.6667	6	16.5	6	16.8333	6	21.5	6	18.6667	6	17.6667	6	17.1667	42	7
P50914	60S ribosomal protein L14 OS=Homo sapiens OX=9606 GN=RPL14	RPL14	20.9302	4	4	23.4	10.93	6	12.1667	6	12.8333	6	12.8333	6	13.8333	6	12.3333	6	12.8333	6	11	42	7
P46778	60S ribosomal protein L21 OS=Homo sapiens OX=9606 GN=RPL21	RPL21	27.5	4	4	18.6	10.49	6	8.66667	6	6.83333	6	5.83333	6	8	6	7.66667	6	7.66667	6	6.33333	42	7
M0QYS1	60S ribosomal protein L13a (Fragment) OS=Homo sapiens OX=9606 GN=RPL13A	RPL13A	20	4	4	24.2	10.86	6	14.6667	6	11.8333	6	11.6667	6	11.8333	6	12.3333	6	9.66667	6	9.16667	42	7
P16989	Y-box-binding protein 3 OS=Homo sapiens OX=9606 GN=YBX3	YBX3	16.6667	4	2	40.1	9.77	6	10.1667	6	9.16667	6	8	6	5	6	6.5	6	7.83333	6	3.83333	42	7
P09972	Fructose-bisphosphate aldolase C OS=Homo sapiens OX=9606 GN=ALDOC	ALDOC	16.2088	4	2	39.4	6.87	6	12	6	17.8333	6	18.6667	6	17.8333	6	16.6667	6	18.8333	6	13.6667	42	7
Q15121	Astrocytic phosphoprotein PEA-15 OS=Homo sapiens OX=9606 GN=PEA15	PEA15	42.3077	4	4	15	5.02	6	3.66667	6	7.83333	6	6.33333	6	5.66667	6	5.33333	6	5.5	6	4.33333	42	7
P51571	Translocon-associated protein subunit delta OS=Homo sapiens OX=9606 GN=SSR4	SSR4	30.6358	4	4	19	6.15	6	13.1667	6	14.6667	6	14.6667	6	15.1667	6	14.5	6	14.5	6	11.5	42	7
P62745	Rho-related GTP-binding protein RhoB OS=Homo sapiens OX=9606 GN=RHOB	RHOB	40.8163	4	2	22.1	5.24	6	5.16667	6	6.33333	6	6.5	6	6.83333	6	6.66667	6	5.5	6	5.16667	42	7
Q9Y3B4	Splicing factor 3B subunit 6 OS=Homo sapiens OX=9606 GN=SF3B6	SF3B6	40.8	4	4	14.6	9.38	6	5.33333	6	4.16667	6	4	6	3.33333	6	3.83333	6	3.5	6	2.5	42	7
O00193	Small acidic protein OS=Homo sapiens OX=9606 GN=SMAP	SMAP	22.4044	4	4	20.3	4.72	6	1.66667	6	3.33333	6	3.16667	6	3.16667	6	3	6	3	6	2.33333	42	7
P61313	60S ribosomal protein L15 OS=Homo sapiens OX=9606 GN=RPL15	RPL15	20.5882	4	4	24.1	11.62	6	8.5	6	11	6	9.83333	6	10	6	9.83333	6	9.83333	6	7.33333	42	7
Q7Z794	Keratin, type II cytoskeletal 1b OS=Homo sapiens OX=9606 GN=KRT77	KRT77	6.57439	4	1	61.9	5.99	6	4.83333	6	2.83333	6	3.16667	6	4.33333	6	3.16667	6	3.66667	6	3.16667	42	7
A0A494C1N0	Peptidylprolyl isomerase OS=Homo sapiens OX=9606 GN=FKBP2	FKBP2	40.3509	4	4	18.6	8.88	6	7.33333	6	7.33333	6	7	6	8.5	6	6.83333	6	5	6	6.16667	42	7
Q99471	Prefoldin subunit 5 OS=Homo sapiens OX=9606 GN=PFDN5	PFDN5	43.5065	4	4	17.3	6.33	6	3.83333	6	7	6	5.66667	6	6.66667	6	6.83333	6	7	6	4.83333	42	7
P62633	Cellular nucleic acid-binding protein OS=Homo sapiens OX=9606 GN=CNBP	CNBP	30.5085	4	4	19.5	7.71	6	2.66667	6	4.66667	6	3.66667	6	3.5	6	3.5	6	3.33333	6	2.5	42	7
P25815	Protein S100-P OS=Homo sapiens OX=9606 GN=S100P	S100P	71.5789	4	4	10.4	4.88	6	3.83333	6	5.83333	6	4	6	5.16667	6	5.5	6	2.83333	6	3.66667	42	7
Q86U42	Polyadenylate-binding protein 2 OS=Homo sapiens OX=9606 GN=PABPN1	PABPN1	30.719	4	4	32.7	5.06	6	5.16667	6	5	6	5.33333	6	5.66667	6	5	6	5	6	4	42	7
H0YF29	UPF0598 protein C8orf82 (Fragment) OS=Homo sapiens OX=9606 GN=C8orf82	C8orf82	27.2031	4	4	28.6	9.72	6	2.33333	6	3.5	6	3.5	6	3.33333	6	3	6	3.66667	6	2.33333	42	7
Q58FG1	Putative heat shock protein HSP 90-alpha A4 OS=Homo sapiens OX=9606 GN=HSP90AA4P	HSP90AA4P	18.4211	4	2	47.7	5.19	6	26.8333	6	45.5	6	43.6667	6	40.5	6	42.1667	6	38.3333	6	27.5	42	7
Q8N0Y7	Probable phosphoglycerate mutase 4 OS=Homo sapiens OX=9606 GN=PGAM4	PGAM4	31.4961	4	1	28.8	6.65	6	10.3333	6	13	6	14	6	15.8333	6	15	6	13.5	6	10.5	42	7
K7ELC2	40S ribosomal protein S15 OS=Homo sapiens OX=9606 GN=RPS15	RPS15	52.6316	4	4	17.7	10.39	6	7.33333	6	17.8333	6	17.5	6	15.3333	6	18	6	16.1667	6	10.1667	42	7
Q15363	Transmembrane emp24 domain-containing protein 2 OS=Homo sapiens OX=9606 GN=TMED2	TMED2	26.3682	4	4	22.7	5.17	6	20.5	6	22.8333	6	25.8333	6	25	6	24	6	23	6	16.5	42	7
Q9NSB2	Keratin, type II cuticular Hb4 OS=Homo sapiens OX=9606 GN=KRT84	KRT84	5.66667	4	1	64.8	7.56	6	6.33333	6	5	6	5.66667	6	8.33333	6	6.33333	6	5.83333	6	5.5	42	7
Q9BRJ6	Uncharacterized protein C7orf50 OS=Homo sapiens OX=9606 GN=C7orf50	C7orf50	35.567	4	4	22.1	9.64	6	6.5	6	3.66667	6	5.33333	6	4.83333	6	3.5	6	3.66667	6	3	42	7
P41219	Peripherin OS=Homo sapiens OX=9606 GN=PRPH	PRPH	9.78723	4	1	53.6	5.47	6	13	6	10	6	11	6	12	6	10	6	9.33333	6	7.33333	42	7
O60888	Protein CutA OS=Homo sapiens OX=9606 GN=CUTA	CUTA	40.7821	4	4	19.1	5.5	6	4.66667	6	7.33333	6	7	6	8	6	7.66667	6	6.33333	6	4.83333	42	7
G3V3D1	Epididymal secretory protein E1 (Fragment) OS=Homo sapiens OX=9606 GN=NPC2	NPC2	27.1493	4	4	23.7	6.73	6	7.83333	6	5.5	6	6.83333	6	8	6	6.66667	6	6.16667	6	4.83333	42	7
P09382	Galectin-1 OS=Homo sapiens OX=9606 GN=LGALS1	LGALS1	51.1111	4	4	14.7	5.5	6	2.83333	6	4	6	4.33333	6	4.16667	6	4.33333	6	2.66667	6	2.5	42	7
P62304	Small nuclear ribonucleoprotein E OS=Homo sapiens OX=9606 GN=SNRPE	SNRPE	57.6087	4	4	10.8	9.44	6	6.16667	6	9.66667	6	9	6	11.5	6	10.6667	6	9.5	6	6.83333	42	7
O75531	Barrier-to-autointegration factor OS=Homo sapiens OX=9606 GN=BANF1	BANF1	55.0562	4	4	10.1	6.09	6	2.66667	6	5.33333	6	5.66667	6	6.33333	6	5.33333	6	6.33333	6	3.66667	42	7
O15511	Actin-related protein 2/3 complex subunit 5 OS=Homo sapiens OX=9606 GN=ARPC5	ARPC5	45.0331	4	4	16.3	5.67	6	1.83333	6	5	6	6.33333	6	5.66667	6	5.83333	6	5.83333	6	3.16667	42	7
P42830	C-X-C motif chemokine 5 OS=Homo sapiens OX=9606 GN=CXCL5	CXCL5	42.9825	4	4	12	8.88	6	7.33333	6	4.5	6	5.33333	6	7.33333	6	5.16667	6	4	6	3.83333	42	7
A0A6Q8PGK1	Heat shock 27 kDa protein OS=Homo sapiens OX=9606 GN=HSPB1	HSPB1	26.9767	4	4	23.7	6.4	6	6.66667	6	6	6	5.5	6	6.16667	6	6.33333	6	5.5	6	3	42	7
A0A3B3IUA2	Ribonucloprotein OS=Homo sapiens OX=9606 GN=SNU13	SNU13	23.1618	4	4	30.1	9.55	6	7.83333	5	5	6	4.83333	6	6.33333	6	4.66667	6	5.33333	6	9.16667	41	7
P20645	Cation-dependent mannose-6-phosphate receptor OS=Homo sapiens OX=9606 GN=M6PR	M6PR	22.3827	4	4	31	5.83	6	3.66667	5	1.66667	6	2.5	6	2.16667	6	1.83333	6	2.33333	6	2.83333	41	7
Q9NX24	H/ACA ribonucleoprotein complex subunit 2 OS=Homo sapiens OX=9606 GN=NHP2	NHP2	46.4052	4	4	17.2	8.22	6	6.5	6	3.5	6	4.33333	6	3.5	5	2.33333	6	2.66667	6	3.5	41	7
O15260	Surfeit locus protein 4 OS=Homo sapiens OX=9606 GN=SURF4	SURF4	17.8439	4	4	30.4	7.78	6	5.83333	6	5	6	5	6	5.66667	6	3.83333	5	3.66667	6	5.5	41	7
Q16540	39S ribosomal protein L23, mitochondrial OS=Homo sapiens OX=9606 GN=MRPL23	MRPL23	50.9804	4	4	17.8	9.69	6	3.5	6	2	5	2	6	2.5	6	1.83333	6	1.66667	6	2.33333	41	7
O75208	Ubiquinone biosynthesis protein COQ9, mitochondrial OS=Homo sapiens OX=9606 GN=COQ9	COQ9	25.1572	4	4	35.5	5.94	6	2.83333	6	3.33333	5	2.83333	6	4	6	3.83333	6	3.33333	6	3.5	41	7
A0A087WZT2	Methyltransferase-like protein 7B OS=Homo sapiens OX=9606 GN=METTL7B	METTL7B	17.3913	4	4	31.3	8.46	6	2.16667	6	2	6	2.66667	6	2.83333	6	2.33333	6	2.5	5	2.33333	41	7
P31483	Nucleolysin TIA-1 isoform p40 OS=Homo sapiens OX=9606 GN=TIA1	TIA1	19.171	4	3	42.9	7.74	6	1.16667	6	1.66667	6	1.5	6	1.83333	6	1.33333	6	1.33333	5	1.5	41	7
Q66LE6	Serine/threonine-protein phosphatase 2A 55 kDa regulatory subunit B delta isoform OS=Homo sapiens OX=9606 GN=PPP2R2D	PPP2R2D	13.6865	4	1	52	6.39	5	2.33333	6	5	6	3.83333	6	4.5	6	3.66667	6	3.66667	6	3.5	41	7
Q96J01	THO complex subunit 3 OS=Homo sapiens OX=9606 GN=THOC3	THOC3	16.8091	4	4	38.7	6.09	6	3.33333	6	2.83333	6	2.66667	6	2.5	6	3.33333	6	2.5	5	1.83333	41	7
Q92764	Keratin, type I cuticular Ha5 OS=Homo sapiens OX=9606 GN=KRT35	KRT35	10.989	4	2	50.3	4.91	6	3	6	2.66667	5	2.33333	6	3.5	6	2.83333	6	2.66667	6	2.5	41	7
O94992	Protein HEXIM1 OS=Homo sapiens OX=9606 GN=HEXIM1	HEXIM1	17.8273	4	4	40.6	4.89	6	1.5	6	1.83333	6	1.83333	6	1.16667	6	1.83333	6	1.33333	5	0.833333	41	7
Q7L5D6	Golgi to ER traffic protein 4 homolog OS=Homo sapiens OX=9606 GN=GET4	GET4	19.2661	4	4	36.5	5.41	6	2.66667	6	2	6	2	6	1.5	6	1.5	6	1.16667	5	1	41	7
P06703	Protein S100-A6 OS=Homo sapiens OX=9606 GN=S100A6	S100A6	47.7778	4	4	10.2	5.48	5	2.5	6	5	6	5.16667	6	5.5	6	4.5	6	4.83333	6	3.33333	41	7
Q9NQ50	39S ribosomal protein L40, mitochondrial OS=Homo sapiens OX=9606 GN=MRPL40	MRPL40	23.7864	4	4	24.5	9.63	5	1	6	2.16667	6	2	6	2.5	6	2.5	6	1.83333	6	1.33333	41	7
Q9P0J0	NADH dehydrogenase [ubiquinone] 1 alpha subcomplex subunit 13 OS=Homo sapiens OX=9606 GN=NDUFA13	NDUFA13	32.6389	4	4	16.7	8.43	6	3.33333	6	2.16667	5	2.83333	6	2.83333	6	1.83333	6	2	6	1.5	41	7
Q99757	Thioredoxin, mitochondrial OS=Homo sapiens OX=9606 GN=TXN2	TXN2	36.747	4	4	18.4	8.29	6	2	6	3.33333	6	3.83333	6	2.66667	6	2	6	1.66667	5	1.33333	41	7
Q8WXX5	DnaJ homolog subfamily C member 9 OS=Homo sapiens OX=9606 GN=DNAJC9	DNAJC9	26.9231	4	4	29.9	5.73	6	2.16667	6	2.5	6	3	6	2.66667	6	2.5	6	2.33333	5	1.33333	41	7
P98179	RNA-binding protein 3 OS=Homo sapiens OX=9606 GN=RBM3	RBM3	47.7707	4	4	17.2	8.91	5	1.5	6	8.16667	6	7.83333	6	4.66667	6	4.83333	6	5.5	6	2.33333	41	7
Q9UBQ0	Vacuolar protein sorting-associated protein 29 OS=Homo sapiens OX=9606 GN=VPS29	VPS29	35.1648	4	4	20.5	6.79	5	2.33333	6	4.66667	6	4	6	4.5	6	4	6	3.33333	6	2.16667	41	7
Q9BT22	Chitobiosyldiphosphodolichol beta-mannosyltransferase OS=Homo sapiens OX=9606 GN=ALG1	ALG1	12.931	4	4	52.5	7.23	5	1.66667	6	1.33333	6	1.5	5	1.16667	6	1.5	6	1.16667	6	1.66667	40	7
P68402	Platelet-activating factor acetylhydrolase IB subunit alpha2 OS=Homo sapiens OX=9606 GN=PAFAH1B2	PAFAH1B2	39.3013	4	4	25.6	5.92	4	2.33333	6	2.83333	6	2.33333	6	2.83333	6	3	6	3	6	2.83333	40	7
Q5T653	39S ribosomal protein L2, mitochondrial OS=Homo sapiens OX=9606 GN=MRPL2	MRPL2	23.9344	4	4	33.3	11.3	6	3.33333	5	1.66667	6	1.83333	6	1.83333	5	1.16667	6	1.66667	6	1.83333	40	7
X6R4W8	BUB3-interacting and GLEBS motif-containing protein ZNF207 OS=Homo sapiens OX=9606 GN=ZNF207	ZNF207	11.67	4	4	52.6	8.47	5	3.16667	6	2	6	2.33333	6	3.66667	6	2.5	5	2.33333	6	3	40	7
P0DPB6	DNA-directed RNA polymerases I and III subunit RPAC2 OS=Homo sapiens OX=9606 GN=POLR1D	POLR1D	42.8571	4	4	15.2	5.8	6	2	6	1.66667	6	1.16667	5	1.16667	6	1.16667	6	1.5	5	0.833333	40	7
P27361	Mitogen-activated protein kinase 3 OS=Homo sapiens OX=9606 GN=MAPK3	MAPK3	17.6781	4	2	43.1	6.74	6	1.5	6	3.33333	6	2.33333	6	2.66667	6	2.83333	6	2.16667	4	1.83333	40	7
A0A0D9SGE8	PHD finger protein 6 OS=Homo sapiens OX=9606 GN=PHF6	PHF6	15.0273	4	4	41.3	8.68	6	2	6	1.33333	5	1.66667	6	2.16667	6	1.66667	6	2	5	1.33333	40	7
Q15102	Platelet-activating factor acetylhydrolase IB subunit alpha1 OS=Homo sapiens OX=9606 GN=PAFAH1B3	PAFAH1B3	37.2294	4	4	25.7	6.84	6	1.5	6	2.33333	5	2.33333	6	2.5	6	2.16667	5	1	6	1.5	40	7
Q14320	Protein FAM50A OS=Homo sapiens OX=9606 GN=FAM50A	FAM50A	15.0442	4	4	40.2	6.83	6	1.83333	6	1.16667	5	2	6	1.66667	6	1.66667	6	2	5	0.833333	40	7
B8ZZA8	Glutaminase OS=Homo sapiens OX=9606 GN=GLS	GLS	47.929	4	2	18.6	6.86	6	1.16667	6	3.33333	6	2.66667	6	2.33333	6	1.83333	5	1.83333	5	1.16667	40	7
Q16718	NADH dehydrogenase [ubiquinone] 1 alpha subcomplex subunit 5 OS=Homo sapiens OX=9606 GN=NDUFA5	NDUFA5	57.7586	4	4	13.5	5.99	6	3.83333	6	5.33333	6	3.5	6	3.66667	6	3.66667	5	2.5	5	1.66667	40	7
A0A0A0MQX8	Muscleblind-like protein 1 OS=Homo sapiens OX=9606 GN=MBNL1	MBNL1	20.25	4	4	43	8.82	5	3	6	3	6	3.33333	6	3.33333	6	2.5	6	3.5	5	1.5	40	7
A0A0A0MRM9	Nucleolar and coiled-body phosphoprotein 1 (Fragment) OS=Homo sapiens OX=9606 GN=NOLC1	NOLC1	8.33333	4	2	74.6	9.47	6	2.5	6	5.16667	6	5.16667	6	4.66667	6	4.16667	6	4.5	4	1.16667	40	7
[truncated: 3,116 more rows]
