# Supplementary material for: Competition for Dominance Within Replicating Quasispecies During Prolonged SARS-CoV-2 Infection in an Immunocompromised Host
Source: Virus Evol. 2022 May 21:veac042. doi: 10.1093/ve/veac042 (PMC9129230; doi:10.1093/ve/veac042)
Supplement: veac042_Supp [file veac042_supp.zip › Table_S2.xlsx]

## Sheet: Table S2
Uniprot Accession	Reference	Gene Name	F Ratio	Prob>F	pI	MW	Coverage	Peptides	PSMs	Unique Peptides	Calu-3	Calu-3 MB610			Calu-3 MB61222			Overall Frequency on 7 groups	Calu-3 MB610 vs MB61222
												h 12 p.i.	h 24 p.i.	h 48 p.i.	h 12 p.i.	h 24 p.i.	h 48 p.i.		h 48 p.i.
											aPSMs	aPSMs	aPSMs	aPSMs	aPSMs	aPSMs	aPSMs		DAve	DCI
P42566	Epidermal growth factor receptor substrate 15 OS=Homo sapiens OX=9606 GN=EPS15	EPS15	383071	1.11985e-35	4.64	98.6	3.79464	2	3	2	0	0.429403	0	0	0	0	0	1	0	0
Q8WVM0	Dimethyladenosine transferase 1, mitochondrial OS=Homo sapiens OX=9606 GN=TFB1M	TFB1M	280956	9.8094e-35	9.26	39.5	4.04624	1	3	1	0	0	0	0.449477	0	0	0	1	2	0.101015
P19021	Peptidyl-glycine alpha-amidating monooxygenase OS=Homo sapiens OX=9606 GN=PAM	PAM	238231	3.1125e-34	6.42	108.3	1.02775	1	3	1	0	0	0	0	0	0	0.520298	1	-2	-0.135355
P0DTC6	ORF6 protein OS=Severe acute respiratory syndrome coronavirus 2 OX=2697049 GN=6	6	214452	6.49818e-34	4.72	7.3	21.3115	1	9	1	0	0	0	0.449477	0	0	1.0406	2	-0.793409	-0.440405
Q5TEA6	Protein sel-1 homolog 2 OS=Homo sapiens OX=9606 GN=SEL1L2	SEL1L2	60709.7	4.45847e-30	9.23	77.9	1.74419	1	3	1	0.497113	0	0	0	0	0	0	1	0	0
A0A0J9YXC7	LIM and senescent cell antigen-like-containing domain protein OS=Homo sapiens OX=9606 GN=LIMS4	LIMS4	48357.8	2.19125e-29	7.88	45.7	3.01508	1	3	1	0.551471	0	0	0	0	0	0	1	0	0
A6NFM0	DNA-directed RNA polymerase II subunit RPB11-b1 OS=Homo sapiens OX=9606 GN=POLR2J2	POLR2J2	48357.8	2.19125e-29	5.82	17.2	6.32911	1	3	1	0.551471	0	0	0	0	0	0	1	0	0
Q8IUH5	Palmitoyltransferase ZDHHC17 OS=Homo sapiens OX=9606 GN=ZDHHC17	ZDHHC17	48357.8	2.19125e-29	7.5	72.6	1.58228	1	3	1	0.551471	0	0	0	0	0	0	1	0	0
Q8WVC0	RNA polymerase-associated protein LEO1 OS=Homo sapiens OX=9606 GN=LEO1	LEO1	48357.8	2.19125e-29	4.51	75.4	1.95195	1	3	1	0.551471	0	0	0	0	0	0	1	0	0
Q8NDX5	Polyhomeotic-like protein 3 OS=Homo sapiens OX=9606 GN=PHC3	PHC3	48357.8	2.19125e-29	6.62	106.1	1.32248	1	3	1	0.551471	0	0	0	0	0	0	1	0	0
Q9H8V3	Protein ECT2 OS=Homo sapiens OX=9606 GN=ECT2	ECT2	48357.8	2.19125e-29	7.71	103.4	1.64114	1	3	1	0.551471	0	0	0	0	0	0	1	0	0
Q5SY16	Polynucleotide 5'-hydroxyl-kinase NOL9 OS=Homo sapiens OX=9606 GN=NOL9	NOL9	48357.8	2.19125e-29	9.13	79.3	2.13675	1	3	1	0.551471	0	0	0	0	0	0	1	0	0
A0A087X0W9	Ubiquitinyl hydrolase 1 OS=Homo sapiens OX=9606 GN=OTUD6B	OTUD6B	48357.8	2.19125e-29	6.74	37.3	4.02477	1	3	1	0.551471	0	0	0	0	0	0	1	0	0
P0DTC9	Nucleoprotein OS=Severe acute respiratory syndrome coronavirus 2 OX=2697049 GN=N	N	6017.09	4.73108e-23	10.07	45.6	68.0191	24	2503	24	0	0	1.01971	81.4267	10.1928	79.7403	280.469	5	-1.1	-36016.4
Q9Y5Q8	General transcription factor 3C polypeptide 5 OS=Homo sapiens OX=9606 GN=GTF3C5	GTF3C5	2836.22	9.11656e-21	9.28	59.5	17.8571	3	5	1	1.08669	0	0	0	0	0	0	1	0	0
P0DTD2	ORF9b protein OS=Severe acute respiratory syndrome coronavirus 2 OX=2697049 GN=9b	9b	2421.22	2.75575e-20	7.25	10.8	61.8557	5	377	5	0	0	0	11.7531	0.305708	10.0975	46.2128	4	-1.18896	-998.745
P0DTC8	ORF8 protein OS=Severe acute respiratory syndrome coronavirus 2 OX=2697049 GN=8	8	1478.21	8.66949e-19	5.73	13.8	23.9669	2	74	2	0	0	0	1.6672	0	0.960379	11.6259	3	-1.49833	-66.1906
Q9NR77	Peroxisomal membrane protein 2 OS=Homo sapiens OX=9606 GN=PXMP2	PXMP2	857.773	3.87445e-17	10.58	22.2	8.20513	1	3	1	0.535219	0	0	0	0	0	0	1	0	0
Q9H3Z4	DnaJ homolog subfamily C member 5 OS=Homo sapiens OX=9606 GN=DNAJC5	DNAJC5	804.531	6.05807e-17	5.07	22.1	20.202	2	3	2	0.530453	0	0	0	0	0	0	1	0	0
P0DTC2	Spike glycoprotein OS=Severe acute respiratory syndrome coronavirus 2 OX=2697049 GN=S	S	657.719	2.46831e-16	6.65	141.1	35.4281	35	948	35	0	0	0	14.3164	0	14.1757	151.451	3	-1.65454	-11366.3
P0DTC5	Membrane protein OS=Severe acute respiratory syndrome coronavirus 2 OX=2697049 GN=M	M	404.551	7.26903e-15	9.44	25.1	16.6667	3	143	3	0	0	0	4.30378	0	4.4945	17.0664	3	-1.19443	-136.37
P0DTC3	ORF3a protein OS=Severe acute respiratory syndrome coronavirus 2 OX=2697049 GN=3a	3a	244.845	2.36514e-13	5.92	31.1	18.1818	2	63	2	0	0	0	1.69982	0	0.766108	9.57548	3	-1.39698	-44.4002
P0DTC7	ORF7a protein OS=Severe acute respiratory syndrome coronavirus 2 OX=2697049 GN=7a	7a	199.028	9.89586e-13	8.02	13.7	33.0579	2	121	2	0	0	0	4.30378	0	1.49503	16.1443	3	-1.15811	-121.059
P20591	Interferon-induced GTP-binding protein Mx1 OS=Homo sapiens OX=9606 GN=MX1	MX1	187.222	1.50861e-12	5.83	75.5	53.4743	24	640	24	8.30141	10.6035	7.84301	14.7302	10.7606	17.0013	43.8755	7	-0.994622	-854.042
P68431	Histone H3.1 OS=Homo sapiens OX=9606 GN=H3C1	H3C1	163.134	3.8937e-12	11.12	15.4	33.8235	3	1376	1	11.2846	45.6114	37.0439	41.0045	30.4547	31.8396	18.6993	7	0.747193	665.851
P09914	Interferon-induced protein with tetratricopeptide repeats 1 OS=Homo sapiens OX=9606 GN=IFIT1	IFIT1	140.519	1.08498e-11	7.2	55.3	35.5649	12	143	12	0.85109	2.06241	1.36278	2.02274	1.36289	3.29842	14.2882	7	-1.50396	-100.031
P49327	Fatty acid synthase OS=Homo sapiens OX=9606 GN=FASN	FASN	123.763	2.58845e-11	6.44	273.3	57.507	86	7282	86	118.038	168.469	180.989	199.653	188.025	179.978	164.638	7	0.192236	6377.81
Q8WXG1	Radical S-adenosyl methionine domain-containing protein 2 OS=Homo sapiens OX=9606 GN=RSAD2	RSAD2	116.049	4.01812e-11	8.22	42.1	19.3906	6	11	6	0	0	0	0	0	0	2.04768	1	-2	-2.09649
O14879	Interferon-induced protein with tetratricopeptide repeats 3 OS=Homo sapiens OX=9606 GN=IFIT3	IFIT3	100.063	1.10323e-10	5.2	56	33.6735	11	87	11	0.663593	0.623153	0.514997	1.0852	1.51306	2.18809	8.95766	7	-1.56777	-39.531
P06733	Alpha-enolase OS=Homo sapiens OX=9606 GN=ENO1	ENO1	95.8867	1.47399e-10	7.39	47.1	68.4332	22	7418	17	132.699	179.832	179.597	183.043	186.355	186.21	163.531	7	0.112598	3381.16
P69905	Hemoglobin subunit alpha OS=Homo sapiens OX=9606 GN=HBA1	HBA1;	91.6215	2.00737e-10	8.68	15.2	36.6197	4	70	4	3.29386	0	0.69196	1.32954	0.681671	0.347468	6.53675	6	-1.32393	-20.4807
P62805	Histone H4 OS=Homo sapiens OX=9606 GN=H4C1	H4C1	85.6798	3.16173e-10	11.36	11.4	57.2816	13	3653	13	98.5108	74.6111	78.2481	83.5205	75.7469	84.213	126.628	7	-0.410256	-4529.46
P08238	Heat shock protein HSP 90-beta OS=Homo sapiens OX=9606 GN=HSP90AB1	HSP90AB1	83.7053	3.70193e-10	5.03	83.2	60.9116	37	10562	17	216.629	277.752	261.154	233.766	262.392	264.266	237.62	7	-0.0163541	-908.49
P68104	Elongation factor 1-alpha OS=Homo sapiens OX=9606 GN=EEF1A1	EEF1A1	81.7786	4.3331e-10	9.01	50.1	69.2641	22	7926	2	140.445	212.528	209.152	178.745	207.854	196.493	154.754	7	0.143878	4000.59
P0C0S5	Histone H2A.Z OS=Homo sapiens OX=9606 GN=H2AZ1	H2AZ1	79.5253	5.23306e-10	10.58	13.5	53.9062	6	1291	4	33.3845	28.3513	28.3511	28.6931	24.271	29.3088	50.0864	7	-0.543118	-842.676
A0A2U3TZH3	Elongation factor 1-alpha OS=Homo sapiens OX=9606 GN=EEF1A2	EEF1A2	78.0494	5.93827e-10	9.04	54.3	60.8871	19	5617	9	96.6614	153.151	146.132	123.937	151.36	140.028	108.489	7	0.132931	1795.3
A0A5F9ZHM4	L-lactate dehydrogenase OS=Homo sapiens OX=9606 GN=LDHB	LDHB	77.3267	6.32279e-10	6.25	37.4	61.8768	16	3869	15	61.2518	97.6299	96.9021	92.384	103.867	97.7311	78.1237	7	0.16727	1215.75
A0A669KB53	Signal transducer and activator of transcription OS=Homo sapiens OX=9606 GN=STAT1	STAT1	76.1483	7.01254e-10	6.14	91.1	44.6271	26	986	26	21.5971	21.3442	18.6921	22.4296	18.2345	24.5764	42.8802	7	-0.626265	-667.812
P48047	ATP synthase subunit O, mitochondrial OS=Homo sapiens OX=9606 GN=ATP5PO	ATP5PO	75.3615	7.52088e-10	9.96	23.3	55.3991	9	291	9	13.0464	4.31503	5.95838	6.29685	4.30386	7.2973	9.44312	7	-0.39978	-24.761
Q15393	Splicing factor 3B subunit 3 OS=Homo sapiens OX=9606 GN=SF3B3	SF3B3	75.1946	7.63406e-10	5.26	135.5	37.6335	31	924	31	34.4646	15.7431	19.278	21.666	20.9998	22.4256	24.0891	7	-0.105917	-55.4349
P00338	L-lactate dehydrogenase A chain OS=Homo sapiens OX=9606 GN=LDHA	LDHA	67.8037	1.53057e-09	8.27	36.7	73.494	19	4813	18	73.2621	113.945	110.395	130.628	122.447	118.207	115.337	7	0.124337	1880.57
Q14126	Desmoglein-2 OS=Homo sapiens OX=9606 GN=DSG2	DSG2	66.5303	1.73811e-09	5.24	122.2	42.2182	24	389	24	15.6189	9.47383	10.5304	8.6953	8.33113	7.63831	3.51607	7	0.848264	31.6227
Q6FI13	Histone H2A type 2-A OS=Homo sapiens OX=9606 GN=H2AC18	H2AC18	63.8568	2.28761e-09	10.9	14.1	58.4615	8	2624	4	59.7511	51.7792	58.5051	64.8967	58.0761	62.4144	84.9943	7	-0.268163	-1506.23
U3KQK0	Histone H2B OS=Homo sapiens OX=9606 GN=H2BC15	H2BC15	63.0302	2.49596e-09	10.54	18.8	36.1446	7	3759	3	110.253	71.4854	80.4837	88.1028	75.5891	87.1928	128.44	7	-0.372557	-4367.39
P08727	Keratin, type I cytoskeletal 19 OS=Homo sapiens OX=9606 GN=KRT19	KRT19	61.7796	2.85377e-09	5.14	44.1	83.5	38	16152	24	363.174	371.831	392.685	413.891	397.003	394.099	355.194	7	0.15264	22571.4
P11717	Cation-independent mannose-6-phosphate receptor OS=Homo sapiens OX=9606 GN=IGF2R	IGF2R	61.4322	2.96332e-09	5.94	274.2	7.06544	11	21	11	2.94274	0	0.147938	0.300217	0.152318	0.154612	0	5	2	0.0450651
A0A087X0V5	2'-5' oligoadenylate synthase OS=Homo sapiens OX=9606 GN=OAS2	OAS2	60.3706	3.32915e-09	8.4	83.2	21.6253	12	59	12	0	0.168016	0.348676	0.485543	0.351688	0.953786	9.18477	6	-1.79916	-42.0621
O75964	ATP synthase subunit g, mitochondrial OS=Homo sapiens OX=9606 GN=ATP5MG	ATP5MG	59.8681	3.52012e-09	9.64	11.4	21.3592	2	146	2	6.19775	1.79961	2.4756	3.8724	3.66336	2.4959	4.91581	7	-0.237457	-4.58485
A0A087X279	Interferon-induced protein with tetratricopeptide repeats 2 OS=Homo sapiens OX=9606 GN=IFIT2	IFIT2	53.3521	7.57731e-09	6.76	55.9	22.7743	8	44	8	0	0.647173	0.173463	0.468025	0.175579	0.541738	5.90954	6	-1.70646	-17.3518
P14618	Pyruvate kinase PKM OS=Homo sapiens OX=9606 GN=PKM	PKM	53.0139	7.90375e-09	7.84	57.9	65.5367	29	10777	29	207.335	264.67	257.597	260.773	268.25	265.628	257.749	7	0.0116628	783.93
P09525	Annexin A4 OS=Homo sapiens OX=9606 GN=ANXA4	ANXA4	52.8896	8.02768e-09	6.13	35.9	70.5329	24	4544	23	92.7452	104.159	101.957	103.561	112.428	113.141	124.23	7	-0.181479	-2354.18
Q9P2J5	Leucine--tRNA ligase, cytoplasmic OS=Homo sapiens OX=9606 GN=LARS1	LARS1	52.2348	8.7188e-09	7.3	134.4	42.8571	32	1035	32	26.2443	28.3474	24.7571	21.2337	27.1739	25.2752	14.7176	7	0.362493	117.13
Q14192	Four and a half LIM domains protein 2 OS=Homo sapiens OX=9606 GN=FHL2	FHL2	50.8365	1.04348e-08	7.55	32.2	16.129	3	10	3	1.10294	0	0	0.449477	0.15339	0	0	3	2	0.101015
Q8TCB0	Interferon-induced protein 44 OS=Homo sapiens OX=9606 GN=IFI44	IFI44	49.487	1.24663e-08	6.89	50.5	14.8649	4	10	4	0	0	0	0.449477	0	0	1.21411	2	-0.919256	-0.636013
P07900	Heat shock protein HSP 90-alpha OS=Homo sapiens OX=9606 GN=HSP90AA1	HSP90AA1	49.3858	1.2636e-08	5.02	84.6	62.4317	39	8969	25	179.642	232.698	225.149	200.3	225.322	221.585	193.215	7	0.0360045	1393.86
Q14697	Neutral alpha-glucosidase AB OS=Homo sapiens OX=9606 GN=GANAB	GANAB	49.0604	1.31999e-08	6.14	106.8	53.6017	35	2629	35	57.8602	57.2102	61.7025	64.7583	61.9261	64.1562	78.3409	7	-0.189835	-971.831
P20700	Lamin-B1 OS=Homo sapiens OX=9606 GN=LMNB1	LMNB1	47.9875	1.52736e-08	5.16	66.4	47.9522	25	1521	23	48.782	31.3548	33.3377	34.6829	31.1012	35.7695	43.1011	7	-0.216449	-327.397
P11021	Endoplasmic reticulum chaperone BiP OS=Homo sapiens OX=9606 GN=HSPA5	HSPA5	47.6385	1.60266e-08	5.16	72.3	47.2477	26	5860	24	153.649	123.58	131.753	129.331	144.277	143.45	163.719	7	-0.234689	-5038.64
Q9NQC3	Reticulon OS=Homo sapiens OX=9606 GN=RTN4	RTN4	46.29	1.93634e-08	4.77	129.9	55.3623	11	1393	2	52.642	27.7556	29.9447	33.7441	29.6063	33.3506	39.4217	7	-0.155199	-207.703
H0YFD6	Enoyl-CoA hydratase OS=Homo sapiens OX=9606 GN=HADHA	HADHA	46.2206	1.95555e-08	9.1	86.3	47.096	25	2971	25	84.2684	62.1606	66.4868	68.8903	65.7086	67.9158	88.0827	7	-0.244531	-1506.34
Q71DI3	Histone H3.2 OS=Homo sapiens OX=9606 GN=H3C15	H3C15	44.4791	2.51705e-08	11.27	15.4	33.8235	3	781	1	7.27651	21.3597	21.51	22.1227	19.3064	18.3849	15.275	7	0.366205	128.043
Q9NZM1	Myoferlin OS=Homo sapiens OX=9606 GN=MYOF	MYOF	43.5196	2.90417e-08	6.18	234.6	46.919	69	2367	68	79.3248	54.9059	52.8303	54.0393	50.308	49.0907	63.8938	7	-0.16712	-581.085
P06756	Integrin alpha-V OS=Homo sapiens OX=9606 GN=ITGAV	ITGAV	42.051	3.63618e-08	5.68	116	34.2557	25	361	25	14.3332	7.04016	8.5627	10.3526	5.04576	6.87081	9.01529	7	0.138095	12.9504
Q00325	Phosphate carrier protein, mitochondrial OS=Homo sapiens OX=9606 GN=SLC25A3	SLC25A3	41.9401	3.6995e-08	9.38	40.1	42.5926	9	989	1	30.1503	20.159	20.4593	22.6132	18.6862	22.3596	36.7641	7	-0.476642	-420.12
P00749	Urokinase-type plasminogen activator OS=Homo sapiens OX=9606 GN=PLAU	PLAU	41.5477	3.93403e-08	8.41	48.5	8.35267	3	7	3	1.10294	0	0	0.16866	0	0	0	2	2	0.0142231
P21980	Protein-glutamine gamma-glutamyltransferase 2 OS=Homo sapiens OX=9606 GN=TGM2	TGM2	41.4734	3.98028e-08	5.22	77.3	51.6739	23	1710	23	34.7159	43.5764	35.5923	38.3959	38.0467	39.6652	55.4823	7	-0.364012	-802.02
P50395	Rab GDP dissociation inhibitor beta OS=Homo sapiens OX=9606 GN=GDI2	GDI2	40.875	4.37664e-08	6.47	50.6	71.4607	27	2446	20	40.8617	65.2066	56.7934	61.0148	62.2261	56.4129	56.4973	7	0.0768858	265.431
Q96A08	Histone H2B type 1-A OS=Homo sapiens OX=9606 GN=H2BC1	H2BC1	40.6878	4.50976e-08	10.32	14.2	39.3701	5	526	1	18.1027	9.89424	10.4231	10.303	9.56907	11.4022	21.302	7	-0.696028	-173.811
E9PK25	Cofilin, non-muscle isoform OS=Homo sapiens OX=9606 GN=CFL1	CFL1	39.9904	5.04804e-08	8.34	22.7	45.5882	9	3557	9	56.5491	83.5222	87.2785	86.2435	92.3639	90.4092	86.8323	7	-0.00680352	-50.9503
P30101	Protein disulfide-isomerase A3 OS=Homo sapiens OX=9606 GN=PDIA3	PDIA3	39.6878	5.3042e-08	7.3	56.7	61.1881	24	3299	18	81.703	66.7366	74.3722	78.5022	78.6874	80.4036	94.2939	7	-0.182778	-1364.37
Q9Y3Z3	Deoxynucleoside triphosphate triphosphohydrolase SAMHD1 OS=Homo sapiens OX=9606 GN=SAMHD1	SAMHD1	39.3818	5.57851e-08	7.14	72.2	39.6166	20	389	20	7.41729	7.13403	8.80447	10.0333	6.86612	8.37506	19.2335	7	-0.628712	-134.631
Q8WUH6	Transmembrane protein 263 OS=Homo sapiens OX=9606 GN=TMEM263	TMEM263	38.4558	6.51248e-08	9.32	11.7	12.931	1	13	1	1.04858	0.504469	0	0.16866	0.527268	0	0	4	2	0.0142231
Q6PIU2	Neutral cholesterol ester hydrolase 1 OS=Homo sapiens OX=9606 GN=NCEH1	NCEH1	37.7076	7.39897e-08	7.23	45.8	45.3431	14	1326	14	41.5429	24.5557	28.0029	32.9189	26.4062	28.9921	46.6482	7	-0.345101	-546.201
Q08211	ATP-dependent RNA helicase A OS=Homo sapiens OX=9606 GN=DHX9	DHX9	37.2895	7.95412e-08	6.84	140.9	48.0315	38	2939	38	77.3354	59.3155	66.4118	74.2965	67.7489	71.2791	83.2244	7	-0.113355	-703.168
Q5RI15	Cytochrome c oxidase assembly protein COX20, mitochondrial OS=Homo sapiens OX=9606 GN=COX20	COX20	37.2177	8.0541e-08	8.76	13.3	22.0339	2	7	2	1.08585	0	0	0	0.174523	0	0	2	0	0
P04075	Fructose-bisphosphate aldolase A OS=Homo sapiens OX=9606 GN=ALDOA	ALDOA	36.9308	8.46852e-08	8.09	39.4	79.6703	22	5396	20	78.4328	133.881	130.979	139.853	136.276	141.968	108.575	7	0.251812	3885.24
Q01581	Hydroxymethylglutaryl-CoA synthase, cytoplasmic OS=Homo sapiens OX=9606 GN=HMGCS1	HMGCS1	36.6442	8.90692e-08	5.41	57.3	58.8462	17	823	17	13.2246	21.6345	20.2316	20.7243	24.2392	21.8128	12.6867	7	0.481139	134.273
P45880	Voltage-dependent anion-selective channel protein 2 OS=Homo sapiens OX=9606 GN=VDAC2	VDAC2	36.481	9.16819e-08	7.56	31.5	62.9252	14	1762	14	48.9146	34.4666	39.9961	41.7269	41.9387	41.3538	48.459	7	-0.149294	-303.57
P04406	Glyceraldehyde-3-phosphate dehydrogenase OS=Homo sapiens OX=9606 GN=GAPDH	GAPDH	36.4628	9.19782e-08	8.46	36	73.4328	19	8327	19	154.959	204.172	191.286	204.119	212.635	205.531	202.674	7	0.00710255	293.834
A0A6Q8PGN5	Alanine--tRNA ligase OS=Homo sapiens OX=9606 GN=AARS1	AARS1	36.4186	9.27031e-08	5.53	108.2	57.622	32	1849	32	33.1948	54.6358	40.7634	39.7857	50.1002	44.7511	33.6054	7	0.168422	226.791
A0A024R4E5	High density lipoprotein binding protein (Vigilin), isoform CRA_a OS=Homo sapiens OX=9606 GN=HDLBP	HDLBP	36.2499	9.55311e-08	6.87	141.4	36.6719	33	903	33	28.5566	23.4966	21.3098	20.2266	22.7236	20.9549	10.0224	7	0.674683	154.334
Q9Y3F4	Serine-threonine kinase receptor-associated protein OS=Homo sapiens OX=9606 GN=STRAP	STRAP	35.4966	1.09428e-07	5.12	38.4	46.8571	10	414	10	8.99291	11.3671	11.1318	9.85771	11.4773	9.99212	4.87456	7	0.676494	36.7065
O95169	NADH dehydrogenase [ubiquinone] 1 beta subcomplex subunit 8, mitochondrial OS=Homo sapiens OX=9606 GN=NDUFB8	NDUFB8	35.1971	1.15583e-07	6.8	21.8	29.5699	4	33	4	2.88838	0.883623	0.952423	0.485543	0	0.306445	0	5	2	0.117876
O00541	Pescadillo homolog OS=Homo sapiens OX=9606 GN=PES1	PES1	34.6482	1.2792e-07	7.33	68	31.6327	11	253	11	13.9021	3.95185	6.4154	4.23272	4.47261	7.2973	3.53685	7	0.179126	2.70329
P11387	DNA topoisomerase 1 OS=Homo sapiens OX=9606 GN=TOP1	TOP1	34.2941	1.3668e-07	9.31	90.7	31.5033	21	1203	21	38.8245	27.1338	29.8202	26.7863	23.4934	26.8504	33.58	7	-0.225082	-205.055
P07237	Protein disulfide-isomerase OS=Homo sapiens OX=9606 GN=P4HB	P4HB	34.1538	1.40336e-07	4.87	57.1	58.8583	22	3419	22	79.7866	70.9623	75.5362	84.1331	78.5531	80.1187	106.962	7	-0.238925	-2181.23
P25705	ATP synthase subunit alpha, mitochondrial OS=Homo sapiens OX=9606 GN=ATP5F1A	ATP5F1A	34.1292	1.4099e-07	9.13	59.7	49.9096	20	3294	20	89.0936	67.5773	72.7979	76.8303	76.7457	75.9044	100.286	7	-0.264857	-2077.14
Q16666	Gamma-interferon-inducible protein 16 OS=Homo sapiens OX=9606 GN=IFI16	IFI16	33.7484	1.51551e-07	9.28	88.2	17.5796	11	94	11	1.39643	0.934492	1.80552	1.9432	1.00855	1.76231	8.0511	7	-1.22228	-30.5221
O94788	Retinal dehydrogenase 2 OS=Homo sapiens OX=9606 GN=ALDH1A2	ALDH1A2	33.7249	1.52232e-07	6.05	56.7	62.3552	19	805	16	10.508	25.1987	19.0747	18.1479	23.0038	19.5858	12.7169	7	0.351924	83.814
Q14204	Cytoplasmic dynein 1 heavy chain 1 OS=Homo sapiens OX=9606 GN=DYNC1H1	DYNC1H1	33.2529	1.66675e-07	6.4	532.1	40.1421	126	3660	126	81.352	96.8683	89.378	91.5694	97.8179	81.926	59.1871	7	0.429598	2440.92
P16104	Histone H2AX OS=Homo sapiens OX=9606 GN=H2AX	H2AX	33.2339	1.67288e-07	10.74	15.1	53.1469	7	1237	3	25.5836	28.1209	30.6972	30.931	24.0134	28.6137	39.6373	7	-0.246747	-307.194
A0A0D9SF53	RNA helicase OS=Homo sapiens OX=9606 GN=DDX3X	DDX3X	33.027	1.74138e-07	8.07	81.4	34.925	21	1320	20	28.7783	36.1741	31.2147	30.7491	33.0771	33.7054	22.6568	7	0.303047	216.088
Q13813	Spectrin alpha chain, non-erythrocytic 1 OS=Homo sapiens OX=9606 GN=SPTAN1	SPTAN1	32.6677	1.86808e-07	5.35	284.4	58.9401	115	8347	115	197.026	205.816	200.782	204.668	202.137	204.123	175.844	7	0.151504	5484.04
P31150	Rab GDP dissociation inhibitor alpha OS=Homo sapiens OX=9606 GN=GDI1	GDI1	32.5241	1.92165e-07	5.14	50.6	59.7315	19	1005	12	16.6159	28.2631	25.1276	25.3439	26.416	22.5783	18.6441	7	0.304619	147.356
O94906	Pre-mRNA-processing factor 6 OS=Homo sapiens OX=9606 GN=PRPF6	PRPF6	32.461	1.94574e-07	8.25	106.9	34.644	22	261	22	12.6524	5.19798	5.75204	5.78109	5.55554	5.0263	4.90925	7	0.163107	4.66009
P55084	Trifunctional enzyme subunit beta, mitochondrial OS=Homo sapiens OX=9606 GN=HADHB	HADHB	32.0151	2.12616e-07	9.41	51.3	40.9283	13	1128	13	34.5553	23.5698	25.4317	25.8838	24.9463	25.1127	32.1184	7	-0.214977	-180.809
P02786	Transferrin receptor protein 1 OS=Homo sapiens OX=9606 GN=TFRC	TFRC	31.0899	2.56497e-07	6.61	84.8	34.6053	20	902	20	37.1807	19.6254	21.3786	20.8245	20.2488	19.0358	16.5031	7	0.231542	80.6546
H0YIV9	Uncharacterized protein (Fragment) OS=Homo sapiens OX=9606	GATC	30.482	2.90962e-07	5.73	18.7	22.619	3	33	2	0.351862	1.82534	1.5189	0.839521	0.527268	0.575677	0	6	2	0.352398
A0A140T9M0	HLA class I histocompatibility antigen, C alpha chain OS=Homo sapiens OX=9606 GN=HLA-C	HLA-C	30.2157	3.07706e-07	6.47	41.5	32.7957	8	221	5	6.47507	5.01153	4.75492	4.44348	5.1151	4.452	8.31378	7	-0.606761	-24.6873
O75390	Citrate synthase, mitochondrial OS=Homo sapiens OX=9606 GN=CS	CS	30.1173	3.14169e-07	8.32	51.7	43.133	11	1019	11	23.542	21.8216	22.5048	24.0625	23.1858	25.66	32.9986	7	-0.313214	-254.953
P42830	C-X-C motif chemokine 5 OS=Homo sapiens OX=9606 GN=CXCL5	CXCL5	30.0919	3.15867e-07	8.88	12	42.9825	4	225	4	7.76053	4.13896	5.02231	6.97518	5.11349	4.03373	4.35304	7	0.46294	14.8521
P05023	Sodium/potassium-transporting ATPase subunit alpha-1 OS=Homo sapiens OX=9606 GN=ATP1A1	ATP1A1	29.7752	3.37878e-07	5.49	112.8	37.4389	29	2507	29	68.5803	52.1078	62.1538	61.9822	52.0096	57.7806	71.0735	7	-0.136653	-604.821
P10606	Cytochrome c oxidase subunit 5B, mitochondrial OS=Homo sapiens OX=9606 GN=COX5B	COX5B	29.7532	3.39474e-07	8.81	13.7	18.6047	3	127	3	6.58423	2.52376	2.76609	1.62443	1.73621	2.84169	4.878	7	-1.00072	-10.578
Q14165	Malectin OS=Homo sapiens OX=9606 GN=MLEC	MLEC	29.6111	3.49974e-07	5.41	32.2	42.8082	12	688	12	23.8673	15.2659	14.1372	13.4277	13.6958	15.5953	23.2022	7	-0.533692	-179.019
P00403	Cytochrome c oxidase subunit 2 OS=Homo sapiens OX=9606 GN=MT-CO2	MT-CO2	29.5554	3.54191e-07	4.82	25.5	41.8502	5	467	5	16.6645	10.0373	10.7757	10.6187	10.5153	8.86959	12.0172	7	-0.123565	-15.8282
P08670	Vimentin OS=Homo sapiens OX=9606 GN=VIM	VIM	29.4427	3.62901e-07	5.12	53.6	60.7296	25	2541	20	80.4744	57.5001	64.9433	64.4168	54.3821	58.37	49.2108	7	0.267648	863.914
P27824	Calnexin OS=Homo sapiens OX=9606 GN=CANX	CANX	29.3082	3.73622e-07	4.74	67.5	57.0946	27	3471	22	102.572	81.2083	81.6665	78.6563	70.1909	79.4368	94.7794	7	-0.185926	-1398.16
A0A5H1ZRQ2	RNA helicase OS=Homo sapiens OX=9606 GN=DDX17	DDX17	29.2609	3.77478e-07	8.37	80.4	49.7948	26	1640	21	49.2694	30.906	36.1664	38.0967	36.0248	39.2473	48.9807	7	-0.249986	-473.878
Q9Y5M8	Signal recognition particle receptor subunit beta OS=Homo sapiens OX=9606 GN=SRPRB	SRPRB	28.9902	4.00433e-07	9.04	29.7	46.1255	9	287	9	12.0852	7.45894	6.46389	6.39193	4.78822	4.72209	8.24399	7	-0.253084	-13.5533
A0A3B3IUA2	Ribonucloprotein OS=Homo sapiens OX=9606 GN=SNU13	SNU13	28.938	4.05041e-07	9.55	30.1	23.1618	4	259	4	8.24532	4.99487	4.84889	6.18546	4.78669	5.87829	10.7518	7	-0.539202	-38.6701
P28702	Retinoic acid receptor RXR-beta OS=Homo sapiens OX=9606 GN=RXRB	RXRB	28.8557	4.12433e-07	8.18	56.9	6.37899	3	8	3	0	0.716101	0.435886	0	0	0	0	2	0	0
P13073	Cytochrome c oxidase subunit 4 isoform 1, mitochondrial OS=Homo sapiens OX=9606 GN=COX4I1	COX4I1	28.8219	4.15516e-07	9.51	19.6	27.8107	4	411	4	17.3417	7.93055	8.80258	9.20727	9.35384	7.80299	11.0688	7	-0.183622	-18.8727
O00182	Galectin-9 OS=Homo sapiens OX=9606 GN=LGALS9	LGALS9	28.7726	4.2005e-07	9.17	39.5	11.5493	3	9	3	0	0	0	0	0	0	1.7853	1	-2	-1.59365
A0A2U3TZU2	Glucose-6-phosphate isomerase OS=Homo sapiens OX=9606 GN=GPI	GPI	28.6988	4.26948e-07	8.97	67.2	50.2513	20	2299	20	33.7414	54.8177	54.6706	58.4012	57.0529	59.4802	58.3223	7	0.00135237	4.6063
P10620	Microsomal glutathione S-transferase 1 OS=Homo sapiens OX=9606 GN=MGST1	MGST1	28.5301	4.43214e-07	9.39	17.6	26.4516	3	507	3	18.068	8.82994	9.12827	12.3924	10.9294	12.1729	17.093	7	-0.318841	-69.2993
K7ELL7	Glucosidase 2 subunit beta OS=Homo sapiens OX=9606 GN=PRKCSH	PRKCSH	28.4319	4.53007e-07	4.41	60.2	36.4486	14	1182	14	33.4929	27.2406	26.556	27.2218	24.302	26.2587	35.774	7	-0.271517	-269.376
Q9UPN3	Microtubule-actin cross-linking factor 1, isoforms 1/2/3/5 OS=Homo sapiens OX=9606 GN=MACF1	MACF1	28.3015	4.66402e-07	5.39	837.8	6.45101	22	141	2	6.36393	3.46802	3.4912	3.44278	3.09274	2.41854	1.04133	7	1.0711	5.38417
Q53G44	Interferon-induced protein 44-like OS=Homo sapiens OX=9606 GN=IFI44L	IFI44L	28.2579	4.70981e-07	6.79	51.3	7.30088	2	8	2	0	0	0	0.150104	0	0.153248	1.17557	3	-1.54708	-0.679715
P13639	Elongation factor 2 OS=Homo sapiens OX=9606 GN=EEF2	EEF2	28.1942	4.77763e-07	6.83	95.3	58.5082	41	4470	41	76.7176	129.648	110.892	96.2278	117.291	110.463	92.4574	7	0.0399651	355.71
Q2TB90	Hexokinase HKDC1 OS=Homo sapiens OX=9606 GN=HKDC1	HKDC1	28.1607	4.81368e-07	7.12	102.5	16.9029	12	92	11	2.57769	0.453425	1.98613	4.42837	0.76582	2.03765	3.88437	7	0.130885	2.26109
A5A3E0	POTE ankyrin domain family member F OS=Homo sapiens OX=9606 GN=POTEF	POTEF	27.799	5.22403e-07	6.2	121.4	14.5116	10	3319	3	88.0734	78.2058	77.4912	70.345	72.4368	79.5898	101.522	7	-0.362801	-2679.12
P29590	Protein PML OS=Homo sapiens OX=9606 GN=PML	PML	27.7903	5.23441e-07	6.21	97.5	15.4195	8	74	8	2.64569	1.34589	1.36379	0.673527	0.880012	1.72703	5.18721	7	-1.54031	-13.2268
Q12906	Interleukin enhancer-binding factor 3 OS=Homo sapiens OX=9606 GN=ILF3	ILF3	27.6116	5.45222e-07	8.76	95.3	40.3803	26	1299	22	42.1493	27.677	31.7662	30.4399	23.3612	31.0868	39.5175	7	-0.259516	-317.521
P47895	Aldehyde dehydrogenase family 1 member A3 OS=Homo sapiens OX=9606 GN=ALDH1A3	ALDH1A3	27.5409	5.54128e-07	7.25	56.1	66.6016	24	2067	20	40.356	57.3125	46.0424	41.5615	54.773	52.9218	43.0024	7	-0.0340782	-60.9239
P28799	Progranulin OS=Homo sapiens OX=9606 GN=GRN	GRN	27.5232	5.56382e-07	6.83	63.5	16.3575	5	286	5	10.2439	5.63909	5.37477	6.66834	4.25835	6.2255	12.1919	7	-0.585736	-52.0879
J3KTA4	DEAD box protein 5 OS=Homo sapiens OX=9606 GN=DDX5	DDX5	27.3855	5.74299e-07	8.85	69	38.9251	19	1342	14	40.5452	23.6482	29.6015	31.1994	30.1052	33.4094	41.5617	7	-0.28483	-376.984
Q07352	mRNA decay activator protein ZFP36L1 OS=Homo sapiens OX=9606 GN=ZFP36L1	ZFP36L1	27.2729	5.89433e-07	7.96	36.3	4.73373	1	27	1	0	0	0	0.748842	0	0.57238	3.60121	3	-1.31142	-6.20397
P63104	14-3-3 protein zeta/delta OS=Homo sapiens OX=9606 GN=YWHAZ	YWHAZ	27.0135	6.26055e-07	4.79	27.7	61.6327	15	2821	12	54.5086	66.2945	64.5811	67.6927	71.5981	72.4722	69.3125	7	-0.0236456	-110.96
P23284	Peptidyl-prolyl cis-trans isomerase B OS=Homo sapiens OX=9606 GN=PPIB	PPIB	26.9361	6.37493e-07	9.41	23.7	38.4259	8	1330	8	36.9707	28.4395	28.5094	29.4311	30.6135	33.281	40.2308	7	-0.310061	-376.164
Q15149	Plectin OS=Homo sapiens OX=9606 GN=PLEC	PLEC	26.8701	6.47421e-07	6.05	531.5	62.141	220	23036	48	602.629	524.429	553.152	540.47	559.329	569.092	504.065	7	0.0697055	19013.1
P62241	40S ribosomal protein S8 OS=Homo sapiens OX=9606 GN=RPS8	RPS8	26.6812	6.76856e-07	10.32	24.2	41.3462	8	955	8	27.8653	22.6617	19.1918	21.3905	21.8386	21.8893	26.9849	7	-0.231291	-135.316
P63220	40S ribosomal protein S21 OS=Homo sapiens OX=9606 GN=RPS21	RPS21	26.6316	6.8483e-07	8.5	9.1	39.759	3	585	3	9.25857	13.2955	14.6024	14.282	17.5609	17.2837	8.0513	7	0.557976	69.5766
P49773	Histidine triad nucleotide-binding protein 1 OS=Homo sapiens OX=9606 GN=HINT1	HINT1	26.4128	7.21324e-07	6.95	13.8	72.2222	5	683	5	9.29691	20.9727	17.096	15.2723	19.3051	17.942	10.0972	7	0.407984	65.6457
P60174	Triosephosphate isomerase OS=Homo sapiens OX=9606 GN=TPI1	TPI1	26.1969	7.59546e-07	6.9	26.7	79.1165	15	3930	15	77.7038	87.333	93.617	92.5496	102.331	101.797	94.2726	7	-0.0184452	-160.946
Q99832	T-complex protein 1 subunit eta OS=Homo sapiens OX=9606 GN=CCT7	CCT7	26.1374	7.70473e-07	7.65	59.3	63.1676	23	2708	23	47.4305	72.2733	67.9767	62.1099	71.3938	67.2656	53.5383	7	0.148237	495.648
P60709	Actin, cytoplasmic 1 OS=Homo sapiens OX=9606 GN=ACTB	ACTB	26.0254	7.91553e-07	5.48	41.7	87.7333	31	25322	8	590.482	646.643	610.518	581.463	624.644	583.541	561.632	7	0.0346977	11334.6
Q13445	Transmembrane emp24 domain-containing protein 1 OS=Homo sapiens OX=9606 GN=TMED1	TMED1	25.7797	8.40125e-07	4.48	25.2	9.69163	2	5	2	0.917559	0	0	0	0	0	0	1	0	0
H3BSH7	U3 small nucleolar RNA-associated protein 4 homolog (Fragment) OS=Homo sapiens OX=9606 GN=UTP4	UTP4	25.7681	8.42489e-07	8.72	77.9	8.28571	3	7	3	1.10294	0	0	0	0	0	0.214262	2	-2	-0.0229541
P16144	Integrin beta-4 OS=Homo sapiens OX=9606 GN=ITGB4	ITGB4	25.7605	8.44066e-07	6.09	202	25.6861	31	575	31	23.9692	13.7662	12.1412	13.5433	13.7271	11.0111	7.78355	7	0.540142	61.4189
Q9P2E9	Ribosome-binding protein 1 OS=Homo sapiens OX=9606 GN=RRBP1	RRBP1	25.3333	9.37364e-07	8.6	152.4	21.5603	21	234	21	10.3073	4.96354	5.43698	5.96349	5.20028	3.10912	3.77276	7	0.450014	10.6647
Q01518	Adenylyl cyclase-associated protein 1 OS=Homo sapiens OX=9606 GN=CAP1	CAP1	25.3138	9.41885e-07	8.06	51.9	39.1579	12	995	12	16.1523	26.5165	25.7594	24.3011	26.4087	23.7802	18.9871	7	0.245514	115.015
Q9UKY7	Protein CDV3 homolog OS=Homo sapiens OX=9606 GN=CDV3	CDV3	25.1533	9.80152e-07	6.4	27.3	60.0775	8	223	8	4.5444	6.82222	4.45022	4.62359	7.458	4.91567	2.99941	7	0.426126	6.19054
Q14974	Importin subunit beta-1 OS=Homo sapiens OX=9606 GN=KPNB1	KPNB1	25.1069	9.91549e-07	4.78	97.1	49.2009	27	2141	27	38.9926	50.1271	51.3385	53.8202	54.5254	54.8936	46.5592	7	0.144672	364.431
P62249	40S ribosomal protein S16 OS=Homo sapiens OX=9606 GN=RPS16	RPS16	25.0951	9.94472e-07	10.21	16.4	41.7808	6	472	6	14.2922	10.0767	9.89643	9.66236	10.6469	11.6347	15.2344	7	-0.447612	-69.363
Q9UHQ9	NADH-cytochrome b5 reductase 1 OS=Homo sapiens OX=9606 GN=CYB5R1	CYB5R1	24.8542	1.05631e-06	9.38	34.1	29.8361	6	129	6	4.04992	2.11174	3.19483	3.77424	2.28624	2.56862	4.78757	7	-0.236711	-4.338
Q32Q12	Nucleoside diphosphate kinase OS=Homo sapiens OX=9606 GN=NME1-NME2	NME1-NME2	24.5729	1.13416e-06	8.48	32.6	63.0137	11	2685	4	56.1998	61.1714	60.5682	58.2691	66.2712	70.9231	78.9039	7	-0.300858	-1415.27
P10809	60 kDa heat shock protein, mitochondrial OS=Homo sapiens OX=9606 GN=HSPD1	HSPD1	24.3373	1.20443e-06	5.87	61	73.9965	37	16987	37	361.064	374.3	405.702	409.962	419.28	415.311	450.862	7	-0.0950256	-17603.9
P58107	Epiplakin OS=Homo sapiens OX=9606 GN=EPPK1	EPPK1	24.2696	1.22553e-06	5.62	555.3	42.1187	45	1782	39	55.0464	43.5411	44.7778	40.4254	41.5388	38.233	32.9269	7	0.20445	275.014
Q13263	Transcription intermediary factor 1-beta OS=Homo sapiens OX=9606 GN=TRIM28	TRIM28	24.2394	1.23507e-06	5.77	88.5	63.1138	23	2350	23	70.9402	51.645	51.0159	53.3444	51.7722	55.6547	65.3984	7	-0.203027	-715.662
P43490	Nicotinamide phosphoribosyltransferase OS=Homo sapiens OX=9606 GN=NAMPT	NAMPT	24.1896	1.25101e-06	7.15	55.5	63.3401	23	1685	23	30.7192	40.2676	38.6557	35.7623	42.5517	40.0204	50.6356	7	-0.344299	-642.511
P31939	Bifunctional purine biosynthesis protein ATIC OS=Homo sapiens OX=9606 GN=ATIC	ATIC	23.2909	1.58314e-06	6.71	64.6	72.1284	29	1788	29	30.0561	46.4145	44.9232	40.3965	47.3309	44.9336	37.1406	7	0.0839824	126.226
P02585	Troponin C, skeletal muscle OS=Homo sapiens OX=9606 GN=TNNC2	TNNC2	23.1144	1.6596e-06	4.2	18.1	27.5	4	26	3	0.330845	3.67295	0.343284	0	0	0	0	3	0	0
Q96QK1	Vacuolar protein sorting-associated protein 35 OS=Homo sapiens OX=9606 GN=VPS35	VPS35	23.0753	1.67711e-06	5.49	91.6	33.5427	19	664	19	11.1467	18.426	16.1012	15.2771	19.7567	19.4729	7.43848	7	0.690153	89.0293
Q8TEX9	Importin-4 OS=Homo sapiens OX=9606 GN=IPO4	IPO4	23.0367	1.6946e-06	4.96	118.6	18.6864	13	148	13	1.70931	4.73007	4.98793	4.26851	3.92629	2.53131	0.561048	7	1.53532	8.9527
Q9Y3B2	Exosome complex component CSL4 OS=Homo sapiens OX=9606 GN=EXOSC1	EXOSC1	22.9939	1.71426e-06	8.24	21.4	8.20513	1	20	1	1.04858	0.504469	0.343284	0.504091	0.527268	0.575677	0	6	2	0.127054
B4DUC8	S-methyl-5'-thioadenosine phosphorylase OS=Homo sapiens OX=9606 GN=MTAP	MTAP	22.9717	1.72454e-06	7.46	33.2	62	12	879	12	13.4729	20.6299	21.4597	21.6609	24.2599	23.0379	18.928	7	0.13466	55.4618
P62888	60S ribosomal protein L30 OS=Homo sapiens OX=9606 GN=RPL30	RPL30	22.9534	1.7331e-06	9.63	12.8	51.3043	5	666	5	24.4388	13.9801	14.8969	13.0995	14.0957	15.5604	18.8634	7	-0.360658	-92.1144
P0CG38	POTE ankyrin domain family member I OS=Homo sapiens OX=9606 GN=POTEI	POTEI	22.9189	1.74929e-06	6.21	121.2	8.55814	7	2197	1	59.727	52.8525	50.0306	44.6076	46.4804	54.0143	70.6917	7	-0.452461	-1503.74
P05787	Keratin, type II cytoskeletal 8 OS=Homo sapiens OX=9606 GN=KRT8	KRT8	22.8567	1.77899e-06	5.59	53.7	80.7453	45	16931	37	413.582	378.646	423.83	419.849	399.257	408.19	393.974	7	0.0635888	10528.9
P41091	Eukaryotic translation initiation factor 2 subunit 3 OS=Homo sapiens OX=9606 GN=EIF2S3	EIF2S3	22.8283	1.79275e-06	8.4	51.1	40.678	12	679	12	24.9367	16.639	12.1973	13.619	14.1807	16.3252	18.3167	7	-0.294198	-75.0122
P13987	CD59 glycoprotein OS=Homo sapiens OX=9606 GN=CD59	CD59	22.6776	1.86775e-06	6.48	14.2	18.75	2	350	2	12.7099	8.19585	7.44507	7.16051	6.60488	7.10257	10.1763	7	-0.347905	-26.142
K7ELC2	40S ribosomal protein S15 OS=Homo sapiens OX=9606 GN=RPS15	RPS15	22.3565	2.03984e-06	10.39	17.7	52.6316	4	614	4	7.72273	16.3661	16.2484	14.3594	17.4335	15.8485	11.1223	7	0.254072	41.2431
A0A140T9T7	Antigen peptide transporter 1 OS=Homo sapiens OX=9606 GN=TAP1	TAP1	22.0656	2.21158e-06	8.02	87.1	20.9158	8	86	8	2.31619	1.43834	2.13714	1.49476	0.878956	1.72703	5.71325	7	-1.1705	-15.2035
P78371	T-complex protein 1 subunit beta OS=Homo sapiens OX=9606 GN=CCT2	CCT2	22.0295	2.23399e-06	6.46	57.5	66.3551	27	3434	27	65.4224	87.629	83.2569	77.1893	89.7761	84.1153	74.7973	7	0.0314769	181.779
P00352	Retinal dehydrogenase 1 OS=Homo sapiens OX=9606 GN=ALDH1A1	ALDH1A1	21.9506	2.28392e-06	6.73	54.8	29.7405	11	111	9	0.330845	2.14751	3.21521	2.86545	4.03415	3.26468	1.0406	7	0.934374	3.56398
Q13085	Acetyl-CoA carboxylase 1 OS=Homo sapiens OX=9606 GN=ACACA	ACACA	21.9366	2.29293e-06	6.37	265.4	44.757	66	1938	66	46.0775	49.2451	48.7111	49.7731	43.9427	46.1817	34.8414	7	0.352935	631.721
P08243	Asparagine synthetase [glutamine-hydrolyzing] OS=Homo sapiens OX=9606 GN=ASNS	ASNS	21.8807	2.32926e-06	6.86	64.3	39.5722	14	356	14	3.75266	13.5475	8.55826	6.34816	9.77705	7.56773	5.51721	7	0.140064	4.9298
Q14980	Nuclear mitotic apparatus protein 1 OS=Homo sapiens OX=9606 GN=NUMA1	NUMA1	21.7242	2.43451e-06	5.78	238.1	29.5981	39	355	39	13.6667	5.7298	8.1357	11.4218	7.5643	6.8356	5.21438	7	0.746256	51.6339
E7EQR4	Ezrin OS=Homo sapiens OX=9606 GN=EZR	EZR	21.7049	2.44783e-06	6.16	69.3	57.1672	29	4912	24	93.4971	125.758	110.988	118.079	118.361	115.967	124.468	7	-0.0526797	-774.773
P17987	T-complex protein 1 subunit alpha OS=Homo sapiens OX=9606 GN=TCP1	TCP1	21.5057	2.5907e-06	6.11	60.3	67.0863	25	2573	25	50.6595	68.2906	60.7093	58.8621	63.8536	63.1395	55.7562	7	0.0541958	177.998
P49792	E3 SUMO-protein ligase RanBP2 OS=Homo sapiens OX=9606 GN=RANBP2	RANBP2	21.4699	2.61735e-06	6.2	358	12.2208	28	144	19	8.82952	2.8195	3.49082	2.3699	2.38789	2.57119	1.52235	7	0.435501	1.64942
Q8WWI1	LIM domain only protein 7 OS=Homo sapiens OX=9606 GN=LMO7	LMO7	21.4075	2.66458e-06	8.09	192.6	4.81283	6	61	6	3.82357	1.41303	1.47113	1.41627	1.49453	0.461057	0	6	2	1.00291
O43707	Alpha-actinin-4 OS=Homo sapiens OX=9606 GN=ACTN4	ACTN4	21.3938	2.67508e-06	5.44	104.8	72.1186	60	9310	36	188.673	227.029	228.082	232.547	235.59	223.144	213.8	7	0.0840061	4184.04
P0CG39	POTE ankyrin domain family member J OS=Homo sapiens OX=9606 GN=POTEJ	POTEJ	21.3393	2.71724e-06	5.97	117.3	7.99615	7	2177	2	57.0783	52.2469	49.802	45.2618	47.289	52.7084	69.9425	7	-0.428469	-1421.66
Q5BJF2	Sigma intracellular receptor 2 OS=Homo sapiens OX=9606 GN=TMEM97	TMEM97	21.208	2.8222e-06	9.38	20.8	13.0682	3	105	3	4.81915	1.82505	2.38839	1.83448	1.53578	2.37852	3.96894	7	-0.735587	-6.19357
P23229	Integrin alpha-6 OS=Homo sapiens OX=9606 GN=ITGA6	ITGA6	21.1227	2.89284e-06	6.61	126.5	28.2301	21	375	21	15.1287	7.7586	6.59011	10.5245	6.77527	6.5219	9.43393	7	0.109288	10.8835
Q969L2	Protein MAL2 OS=Homo sapiens OX=9606 GN=MAL2	MAL2	20.9922	3.0048e-06	6.24	19.1	6.25	1	74	1	3.73056	1.00894	0.865423	1.60692	0.878956	1.34178	3.86603	7	-0.825555	-6.182
P40227	T-complex protein 1 subunit zeta OS=Homo sapiens OX=9606 GN=CCT6A	CCT6A	20.9561	3.03667e-06	6.68	58	52.1657	19	2817	15	49.2473	69.1068	67.9864	67.6085	75.8899	73.4497	56.119	7	0.185723	710.785
H0Y449	Y-box-binding protein 1 (Fragment) OS=Homo sapiens OX=9606 GN=YBX1	YBX1	20.7697	3.20746e-06	10.43	42	40.107	10	427	8	15.849	13.1214	9.96396	6.90202	8.48188	10.328	6.05905	7	0.130078	5.46292
Q9UHB9	Signal recognition particle subunit SRP68 OS=Homo sapiens OX=9606 GN=SRP68	SRP68	20.6872	3.28648e-06	8.56	70.7	23.445	9	147	9	2.07805	4.7561	3.44961	3.62894	4.14626	3.72721	1.42764	7	0.870667	5.56552
P11908	Ribose-phosphate pyrophosphokinase 2 OS=Homo sapiens OX=9606 GN=PRPS2	PRPS2	20.6618	3.31122e-06	6.61	34.7	42.7673	11	730	4	10.5266	22.8476	19.4083	16.8507	21.6316	15.6267	10.5498	7	0.459914	86.3239
A0A2R8Y5S7	Radixin OS=Homo sapiens OX=9606 GN=RDX	RDX	20.3615	3.62112e-06	6.27	69.3	26.1017	12	1284	6	28.9933	35.8352	28.2961	29.0309	30.3174	28.528	31.0438	7	-0.0670156	-60.4643
P60903	Protein S100-A10 OS=Homo sapiens OX=9606 GN=S100A10	S100A10	20.3304	3.65499e-06	7.37	11.2	36.0825	4	501	4	16.3465	10.8429	11.1591	9.69728	9.46022	11.3987	19.2084	7	-0.658079	-137.462
P35637	RNA-binding protein FUS OS=Homo sapiens OX=9606 GN=FUS	FUS	20.3261	3.65971e-06	9.36	53.4	21.1027	8	886	6	27.4478	19.8611	22.1338	17.7783	15.541	21.1536	28.4988	7	-0.463317	-248.057
P20290	Transcription factor BTF3 OS=Homo sapiens OX=9606 GN=BTF3	BTF3	20.3214	3.66494e-06	9.38	22.2	46.6019	6	559	6	9.27537	18.9824	16.3187	11.0408	14.6622	13.4421	4.94087	7	0.763368	48.7439
Q14444	Caprin-1 OS=Homo sapiens OX=9606 GN=CAPRIN1	CAPRIN1	20.2953	3.69371e-06	5.25	78.3	43.0183	12	675	12	19.9377	15.7462	16.4924	15.6978	18.1786	14.9084	9.51511	7	0.490439	77.9421
P68371	Tubulin beta-4B chain OS=Homo sapiens OX=9606 GN=TUBB4B	TUBB4B	20.2813	3.70928e-06	4.89	49.8	67.4157	25	7186	3	141.911	176.232	168.707	171.449	183.793	179.605	174.742	7	-0.0190278	-570.112
P12814	Alpha-actinin-1 OS=Homo sapiens OX=9606 GN=ACTN1	ACTN1	20.269	3.72311e-06	5.41	103	66.3677	48	5330	23	108.512	129.699	130.688	130.159	131.901	129.051	124.091	7	0.0477374	771.473
Q9Y6N5	Sulfide:quinone oxidoreductase, mitochondrial OS=Homo sapiens OX=9606 GN=SQOR	SQOR	20.2233	3.7747e-06	9.11	49.9	53.3333	17	1037	17	34.702	19.0975	22.5199	24.3321	24.4963	21.4592	31.7356	7	-0.26409	-207.548
P14923	Junction plakoglobin OS=Homo sapiens OX=9606 GN=JUP	JUP	20.1792	3.82523e-06	6.14	81.7	56.9128	26	1619	22	53.8444	35.5812	37.1888	39.0987	34.9497	33.7417	39.1452	7	-0.00118795	-1.81819
Q9BUJ2	Heterogeneous nuclear ribonucleoprotein U-like protein 1 OS=Homo sapiens OX=9606 GN=HNRNPUL1	HNRNPUL1	20.1479	3.86159e-06	6.92	95.7	27.4533	17	828	17	28.8977	19.2404	16.8373	17.6487	16.7985	19.3971	23.5879	7	-0.288052	-122.455
Q9Y266	Nuclear migration protein nudC OS=Homo sapiens OX=9606 GN=NUDC	NUDC	20.0718	3.95173e-06	5.38	38.2	39.8792	10	365	10	5.42545	10.3311	10.4802	7.21831	10.6624	8.40833	6.44315	7	0.11348	5.29487
Q14157	Ubiquitin-associated protein 2-like OS=Homo sapiens OX=9606 GN=UBAP2L	UBAP2L	20.048	3.98039e-06	7.11	114.5	19.7792	11	250	11	9.37641	6.51721	5.10295	5.65338	6.55575	5.10767	3.03698	7	0.602138	11.3687
P68366	Tubulin alpha-4A chain OS=Homo sapiens OX=9606 GN=TUBA4A	TUBA4A	19.9963	4.04345e-06	5.06	49.9	77.2321	23	4507	6	97.9265	110.41	104.207	103.556	109.942	110.716	114.456	7	-0.0999921	-1188.14
P60891	Ribose-phosphate pyrophosphokinase 1 OS=Homo sapiens OX=9606 GN=PRPS1	PRPS1	19.9843	4.0583e-06	6.98	34.8	40.566	11	681	4	10.0145	20.6	18.0825	15.9501	20.3443	14.9746	9.68095	7	0.489183	80.3422
Q8TCJ2	Dolichyl-diphosphooligosaccharide--protein glycosyltransferase subunit STT3B OS=Homo sapiens OX=9606 GN=STT3B	STT3B	19.9729	4.07244e-06	8.91	93.6	11.7433	9	314	8	9.28669	5.5891	7.29357	7.25014	6.37217	5.68353	13.4585	7	-0.599594	-64.284
Q13423	NAD(P) transhydrogenase, mitochondrial OS=Homo sapiens OX=9606 GN=NNT	NNT	19.7376	4.37674e-06	8.78	113.8	40.691	15	316	2	10.4341	4.36557	6.58247	8.52716	7.57691	7.44426	9.90098	7	-0.1491	-12.6585
Q9Y678	Coatomer subunit gamma-1 OS=Homo sapiens OX=9606 GN=COPG1	COPG1	19.6388	4.51223e-06	5.47	97.7	45.4233	24	1012	23	19.4148	26.0567	24.8073	24.1975	29.8938	25.9553	14.3208	7	0.51283	190.216
Q9Y490	Talin-1 OS=Homo sapiens OX=9606 GN=TLN1	TLN1	19.5352	4.65951e-06	6.07	269.6	31.0901	44	482	41	5.50403	11.9996	12.6689	12.6692	14.7734	12.4039	5.95065	7	0.721658	62.5497
P07437	Tubulin beta chain OS=Homo sapiens OX=9606 GN=TUBB	TUBB	19.4898	4.72588e-06	4.89	49.6	71.6216	26	7926	4	163.946	197.556	187.442	181.479	195.773	194.193	199.381	7	-0.0940107	-3409.16
P07741	Adenine phosphoribosyltransferase OS=Homo sapiens OX=9606 GN=APRT	APRT	19.3409	4.95082e-06	6.02	19.6	53.3333	7	647	7	9.14127	16.1452	16.5367	16.1377	17.8269	16.24	12.9944	7	0.215797	45.7856
Q15785	Mitochondrial import receptor subunit TOM34 OS=Homo sapiens OX=9606 GN=TOMM34	TOMM34	19.2831	5.0414e-06	8.98	34.5	43.3657	9	171	9	3.75499	6.21916	4.65752	2.93602	3.63697	3.7645	2.35454	7	0.219817	1.53817
O00232	26S proteasome non-ATPase regulatory subunit 12 OS=Homo sapiens OX=9606 GN=PSMD12	PSMD12	19.2813	5.04433e-06	7.65	52.9	48.9035	18	744	18	14.9578	17.3746	18.8749	20.4309	19.9829	18.973	11.0362	7	0.597111	147.812
X6R8F3	Neutrophil gelatinase-associated lipocalin OS=Homo sapiens OX=9606 GN=LCN2	LCN2	19.1495	5.25819e-06	8.5	22.8	50.5	7	443	7	13.946	10.6871	8.94886	10.4583	11.3837	7.67662	10.9933	7	-0.0498829	-5.73869
P04843	Dolichyl-diphosphooligosaccharide--protein glycosyltransferase subunit 1 OS=Homo sapiens OX=9606 GN=RPN1	RPN1	18.9825	5.54433e-06	6.38	68.5	51.8946	23	2426	23	69.4423	54.5597	59.5371	56.2185	52.983	53.648	65.4664	7	-0.151997	-562.664
D6RF35	Gc-globulin OS=Homo sapiens OX=9606 GN=GC	GC	18.8774	5.73351e-06	5.52	53	4.62185	1	10	1	0.497113	0.429403	0	0.14926	0	0	0.520298	4	-1.1083	-0.124216
P11166	Solute carrier family 2, facilitated glucose transporter member 1 OS=Homo sapiens OX=9606 GN=SLC2A1	SLC2A1	18.8077	5.8631e-06	8.72	54	9.34959	4	214	4	8.82926	3.33704	3.70962	5.04384	3.90931	3.64671	9.13218	7	-0.576798	-28.9782
Q9BWJ5	Splicing factor 3B subunit 5 OS=Homo sapiens OX=9606 GN=SF3B5	SF3B5	18.7776	5.91991e-06	6.35	10.1	43.0233	3	82	3	4.06331	1.68093	1.55199	1.34439	0.880012	1.68655	3.83618	7	-0.961975	-6.45444
P07197	Neurofilament medium polypeptide OS=Homo sapiens OX=9606 GN=NEFM	NEFM	18.7715	5.93154e-06	4.91	102.4	2.29258	2	4	1	0	0	0	0.14926	0	0	0.65527	2	-1.2579	-0.20355
Q08AF3	Schlafen family member 5 OS=Homo sapiens OX=9606 GN=SLFN5	SLFN5	18.712	6.04634e-06	8.22	101	18.8552	10	89	10	1.76442	1.41333	1.26478	2.44722	1.49139	1.80284	5.30064	7	-0.73657	-11.0539
J3KPF3	4F2 cell-surface antigen heavy chain OS=Homo sapiens OX=9606 GN=SLC3A2	SLC3A2	18.6804	6.10836e-06	5.05	68.1	39.9366	18	1110	18	35.0917	22.5468	23.3528	23.3484	24.0344	24.7612	35.9201	7	-0.424227	-372.551
P10768	S-formylglutathione hydrolase OS=Homo sapiens OX=9606 GN=ESD	ESD	18.4548	6.57233e-06	7.02	31.4	65.2482	11	643	11	6.972	18.5792	16.2613	16.5839	17.5447	14.8248	11.8496	7	0.333009	67.3063
Q13177	Serine/threonine-protein kinase PAK 2 OS=Homo sapiens OX=9606 GN=PAK2	PAK2	18.312	6.88694e-06	5.96	58	36.0687	10	225	10	2.98247	8.39079	6.24292	5.12227	5.74714	4.53807	2.42273	7	0.715584	10.184
Q8IX12	Cell division cycle and apoptosis regulator protein 1 OS=Homo sapiens OX=9606 GN=CCAR1	CCAR1	18.2883	6.94077e-06	5.76	132.7	15.1304	11	105	11	3.75263	3.03819	2.86272	2.35661	1.53684	2.72408	1.26979	7	0.599391	1.97061
Q04637	Eukaryotic translation initiation factor 4 gamma 1 OS=Homo sapiens OX=9606 GN=EIF4G1	EIF4G1	18.2783	6.9635e-06	5.33	175.4	27.7674	29	1170	29	32.8233	30.9063	29.0504	26.4762	29.3491	25.7577	19.3583	7	0.310595	163.125
Q16891	MICOS complex subunit MIC60 OS=Homo sapiens OX=9606 GN=IMMT	IMMT	18.0194	7.58659e-06	6.48	83.6	43.0956	17	921	2	27.2807	17.0105	21.4636	22.515	19.8337	20.9924	26.9924	7	-0.180878	-110.833
O43175	D-3-phosphoglycerate dehydrogenase OS=Homo sapiens OX=9606 GN=PHGDH	PHGDH	17.9578	7.74395e-06	6.71	56.6	54.7842	16	970	16	15.934	22.5026	22.6108	23.0522	26.5144	24.6939	21.2454	7	0.0815782	40.0197
O00515	Ladinin-1 OS=Homo sapiens OX=9606 GN=LAD1	LAD1	17.9527	7.75741e-06	9.67	57.1	26.8859	11	243	11	7.59534	6.97193	4.81443	4.32747	4.72112	5.26332	7.00665	7	-0.472763	-15.1831
Q04828	Aldo-keto reductase family 1 member C1 OS=Homo sapiens OX=9606 GN=AKR1C1	AKR1C1	17.8968	7.90378e-06	7.88	36.8	34.3653	6	405	3	7.1582	7.63206	9.02487	12.1564	11.1632	11.7948	7.66327	7	0.453399	44.5259
P61604	10 kDa heat shock protein, mitochondrial OS=Homo sapiens OX=9606 GN=HSPE1	HSPE1	17.8645	7.98981e-06	8.92	10.9	53.9216	6	1860	3	48.9232	41.6185	40.7197	40.8851	39.3259	44.2915	61.1396	7	-0.39705	-1033.23
P01011	Alpha-1-antichymotrypsin OS=Homo sapiens OX=9606 GN=SERPINA3	SERPINA3	17.8363	8.0657e-06	5.52	47.6	30.0236	8	289	8	8.46118	7.47098	7.32519	8.18535	6.42775	7.14272	3.0425	7	0.916088	28.8716
Q13885	Tubulin beta-2A chain OS=Homo sapiens OX=9606 GN=TUBB2A	TUBB2A	17.791	8.18942e-06	4.89	49.9	48.764	20	5339	1	109.328	132.012	125.841	122.484	133.857	132.35	133.046	7	-0.0826727	-1349.54
P16989	Y-box-binding protein 3 OS=Homo sapiens OX=9606 GN=YBX3	YBX3	17.7658	8.25944e-06	9.77	40.1	16.6667	4	303	2	10.5707	8.54535	7.52339	4.79061	6.35795	8.01973	4.4851	7	0.0658725	1.4169
O95573	Long-chain-fatty-acid--CoA ligase 3 OS=Homo sapiens OX=9606 GN=ACSL3	ACSL3	17.7477	8.30992e-06	8.38	80.4	43.4722	21	761	19	23.7908	15.8014	17.7886	18.6761	14.3708	17.0463	22.9512	7	-0.205397	-88.9797
Q9HB07	MYG1 exonuclease OS=Homo sapiens OX=9606 GN=MYG1	MYG1	17.7353	8.3447e-06	6.77	42.5	6.38298	2	16	2	0	0.429403	0.435886	0.59959	0.460112	0.461057	0	5	2	0.179754
P31949	Protein S100-A11 OS=Homo sapiens OX=9606 GN=S100A11	S100A11	17.6971	8.4532e-06	7.12	11.7	83.8095	8	1645	8	30.7612	51.6334	39.5399	36.4691	42.4211	36.8968	31.4509	7	0.147768	170.418
O95433	Activator of 90 kDa heat shock protein ATPase homolog 1 OS=Homo sapiens OX=9606 GN=AHSA1	AHSA1	17.6928	8.4655e-06	5.53	38.3	57.1006	12	534	12	7.06163	14.7787	11.7348	13.5096	15.7273	14.4421	8.46122	7	0.459555	55.4588
Q8N4A0	Polypeptide N-acetylgalactosaminyltransferase 4 OS=Homo sapiens OX=9606 GN=GALNT4	GALNT4	17.6226	8.66918e-06	7.61	66.6	19.3772	9	72	8	5.29618	1.50536	1.21506	1.10204	1.16296	1.34075	0.650484	7	0.515324	0.395686
Q09666	Neuroblast differentiation-associated protein AHNAK OS=Homo sapiens OX=9606 GN=AHNAK	AHNAK	17.5583	8.86082e-06	6.15	628.7	59.9151	174	8172	174	189.055	198.262	194.105	194.348	203.955	200.395	148.675	7	0.266301	7833.55
Q8TCS8	Polyribonucleotide nucleotidyltransferase 1, mitochondrial OS=Homo sapiens OX=9606 GN=PNPT1	PNPT1	17.4983	9.04402e-06	7.77	85.9	37.8033	23	405	23	9.56729	7.53961	9.44958	9.37362	7.5478	9.05312	16.4461	7	-0.547836	-91.3051
Q15046	Lysine--tRNA ligase OS=Homo sapiens OX=9606 GN=KARS1	KARS1	17.4434	9.21508e-06	6.35	68	51.5913	22	883	22	24.1198	25.6543	22.3485	17.8404	19.3599	19.5668	18.2176	7	-0.0209247	-6.8015
Q71U36	Tubulin alpha-1A chain OS=Homo sapiens OX=9606 GN=TUBA1A	TUBA1A	17.4316	9.25255e-06	5.06	50.1	78.2705	22	5470	1	114.295	137.52	127.931	123.573	133.859	136.943	134.96	7	-0.0880898	-1471.97
Q14247	Src substrate cortactin OS=Homo sapiens OX=9606 GN=CTTN	CTTN	17.3854	9.40017e-06	5.4	61.5	30.5455	11	775	11	14.8628	17.8456	17.5479	19.3778	21.3407	20.9382	14.492	7	0.288503	82.7402
Q9UBS4	DnaJ homolog subfamily B member 11 OS=Homo sapiens OX=9606 GN=DNAJB11	DNAJB11	17.382	9.4114e-06	6.18	40.5	42.1788	11	583	11	16.4657	12.3396	12.8117	15.2785	13.4117	12.0918	17.5699	7	-0.139511	-37.6337
P01903	HLA class II histocompatibility antigen, DR alpha chain OS=Homo sapiens OX=9606 GN=HLA-DRA	HLA-DRA	17.3637	9.47071e-06	5	28.6	22.4409	4	28	4	2.0205	0.285905	0.143869	0.150104	0.613501	0.615668	0.866591	7	-1.40944	-0.364224
P08621	U1 small nuclear ribonucleoprotein 70 kDa OS=Homo sapiens OX=9606 GN=SNRNP70	SNRNP70	17.3078	9.65443e-06	9.94	51.5	32.2654	9	235	9	6.61617	6.29882	5.36581	4.5583	3.37995	5.18714	9.67974	7	-0.719402	-36.4596
P09211	Glutathione S-transferase P OS=Homo sapiens OX=9606 GN=GSTP1	GSTP1	17.3041	9.66705e-06	5.64	23.3	70	13	2173	13	43.5562	58.4284	53.9691	46.887	53.8614	55.8927	46.7692	7	0.00251541	5.51596
P18669	Phosphoglycerate mutase 1 OS=Homo sapiens OX=9606 GN=PGAM1	PGAM1	17.2868	9.72461e-06	7.18	28.8	53.937	9	1035	6	17.6273	23.7297	23.6047	28.4692	27.1718	27.2288	21.6166	7	0.273634	171.609
Q86VP6	Cullin-associated NEDD8-dissociated protein 1 OS=Homo sapiens OX=9606 GN=CAND1	CAND1	17.2354	9.89899e-06	5.78	136.3	43.7398	35	1365	35	24.0881	36.0796	34.5085	35.1023	33.9608	32.3332	28.1955	7	0.21823	218.591
P13929	Beta-enolase OS=Homo sapiens OX=9606 GN=ENO3	ENO3	17.1843	1.00756e-05	7.71	47	21.659	7	2328	2	38.3149	60.2699	58.3834	57.8097	55.8041	59.2549	46.2043	7	0.22315	603.56
P53367	Arfaptin-1 OS=Homo sapiens OX=9606 GN=ARFIP1	ARFIP1	17.1539	1.01824e-05	6.7	41.7	31.6354	7	57	7	1.52468	2.70131	1.96653	0.74885	1.24921	0.615718	0	6	2	0.280388
Q9P2R3	Rabankyrin-5 OS=Homo sapiens OX=9606 GN=ANKFY1	ANKFY1	17.1441	1.02171e-05	6.1	128.3	5.90248	3	16	3	0.88029	0.478735	0.828687	0	0.527268	0	0	4	0	0
P52209	6-phosphogluconate dehydrogenase, decarboxylating OS=Homo sapiens OX=9606 GN=PGD	PGD	17.1398	1.02325e-05	7.23	53.1	48.2402	15	1345	15	20.575	32.8162	30.5299	36.498	35.9271	35.4103	28.3192	7	0.252363	265.061
K7EKD8	Calcium-activated neutral proteinase small subunit OS=Homo sapiens OX=9606 GN=CAPNS1	CAPNS1	17.0965	1.03877e-05	6.23	33.8	69.7479	10	681	4	12.6071	18.212	15.7113	15.0902	17.3626	15.2543	15.6037	7	-0.0334631	-7.88154
P17655	Calpain-2 catalytic subunit OS=Homo sapiens OX=9606 GN=CAPN2	CAPN2	17.0768	1.04593e-05	4.98	79.9	51	22	1315	22	20.3894	33.5923	29.4685	32.0242	34.76	34.9848	26.243	7	0.198438	168.428
A0AV96	RNA-binding protein 47 OS=Homo sapiens OX=9606 GN=RBM47	RBM47	17.0374	1.0604e-05	7.68	64.1	25.9696	9	119	9	7.31406	3.03727	2.70435	1.58843	1.46811	1.53351	2.35087	7	-0.387094	-1.50174
P50454	Serpin H1 OS=Homo sapiens OX=9606 GN=SERPINH1	SERPINH1	16.9438	1.09574e-05	8.69	46.4	49.5215	15	962	15	23.704	19.2933	23.2094	23.7713	20.3658	23.6211	27.8371	7	-0.157562	-104.914
A6NFX8	ADP-sugar pyrophosphatase OS=Homo sapiens OX=9606 GN=NUDT5	NUDT5	16.9171	1.10606e-05	5.19	25.9	36.2069	5	315	5	5.77838	7.08286	8.55453	7.05396	9.10328	7.71796	6.18388	7	0.131454	5.75899
Q07065	Cytoskeleton-associated protein 4 OS=Homo sapiens OX=9606 GN=CKAP4	CKAP4	16.8463	1.13394e-05	5.92	66	45.6811	24	1220	24	41.2226	23.7242	28.2507	27.029	26.3661	27.3285	33.5204	7	-0.214418	-196.526
Q9H089	Large subunit GTPase 1 homolog OS=Homo sapiens OX=9606 GN=LSG1	LSG1	16.8414	1.13591e-05	6.38	75.2	7.44681	3	29	3	0.349747	0	0	1.72181	0	0.496877	2.4834	4	-0.362214	-1.60133
P41252	Isoleucine--tRNA ligase, cytoplasmic OS=Homo sapiens OX=9606 GN=IARS1	IARS1	16.8011	1.15219e-05	6.15	144.4	32.1712	30	719	30	20.5194	20.7967	15.3283	15.2054	16.8881	16.9746	12.1372	7	0.22443	41.9468
P28290	Protein ITPRID2 OS=Homo sapiens OX=9606 GN=ITPRID2	ITPRID2	16.7756	1.16262e-05	5.19	138.3	13.1056	11	43	11	3.51079	0.765237	0.757288	0.80002	0.503492	0.498783	0.39183	7	0.684969	0.243251
P51114	Fragile X mental retardation syndrome-related protein 1 OS=Homo sapiens OX=9606 GN=FXR1	FXR1	16.7686	1.1655e-05	7.49	69.7	51.2245	17	572	2	20.2968	11.9203	13.1145	13.5036	14.1067	12.7844	9.83078	7	0.314802	42.852
P34897	Serine hydroxymethyltransferase, mitochondrial OS=Homo sapiens OX=9606 GN=SHMT2	SHMT2	16.5237	1.27171e-05	8.53	56	56.1508	19	1934	18	50.9671	40.5813	45.2386	46.0839	43.5267	43.7423	57.4546	7	-0.21964	-588.649
Q00765	Receptor expression-enhancing protein 5 OS=Homo sapiens OX=9606 GN=REEP5	REEP5	16.4605	1.30091e-05	8.1	21.5	21.164	3	97	3	4.13678	3.71006	2.48116	1.123	1.31579	1.65261	2.04916	7	-0.583925	-1.46895
P53999	Activated RNA polymerase II transcriptional coactivator p15 OS=Homo sapiens OX=9606 GN=SUB1	SUB1	16.4581	1.30205e-05	9.6	14.4	37.0079	4	491	4	10.0752	8.82239	9.46569	13.537	13.2141	11.3153	17.2335	7	-0.240263	-56.8715
O60264	SWI/SNF-related matrix-associated actin-dependent regulator of chromatin subfamily A member 5 OS=Homo sapiens OX=9606 GN=SMARCA5	SMARCA5	16.3485	1.35453e-05	8.09	121.8	24.0494	21	236	16	9.67833	3.7794	5.42303	5.41775	4.98025	5.2269	5.07868	7	0.0646068	1.77951
F5H5D3	Tubulin alpha chain OS=Homo sapiens OX=9606 GN=TUBA1C	TUBA1C	16.272	1.39259e-05	5.07	57.7	70.5202	25	4891	4	102.294	124.181	117.081	110.372	118.285	118.621	122.959	7	-0.107886	-1468.42
P22626	Heterogeneous nuclear ribonucleoproteins A2/B1 OS=Homo sapiens OX=9606 GN=HNRNPA2B1	HNRNPA2B1	16.2676	1.39479e-05	8.95	37.4	60.6232	20	2513	19	61.1872	54.6112	58.1631	58.8421	58.8027	60.8722	72.8685	7	-0.212988	-923.712
P00387	NADH-cytochrome b5 reductase 3 OS=Homo sapiens OX=9606 GN=CYB5R3	CYB5R3	16.2317	1.41311e-05	7.59	34.2	67.4419	12	1057	12	31.2158	21.0675	24.2639	25.8036	22.0275	23.6228	34.1874	7	-0.279502	-251.476
A0A087X117	Nodal modulator 1 OS=Homo sapiens OX=9606 GN=NOMO1	NOMO1	16.1104	1.47708e-05	5.85	139.4	40.2526	32	640	32	23.6043	13.8154	17.5754	14.661	12.8725	11.2866	14.8496	7	-0.0127846	-2.78344
O94929	Actin-binding LIM protein 3 OS=Homo sapiens OX=9606 GN=ABLIM3	ABLIM3	16.0976	1.48402e-05	8.54	77.8	4.5388	2	4	2	0.735039	0	0	0	0	0	0	1	0	0
Q14677	Clathrin interactor 1 OS=Homo sapiens OX=9606 GN=CLINT1	CLINT1	16.0478	1.51135e-05	6.42	68.2	22.08	10	318	10	10.4656	7.74782	6.64419	8.07316	8.59137	7.10502	3.13243	7	0.881834	27.6819
Q9UHD8	Septin-9 OS=Homo sapiens OX=9606 GN=SEPTIN9	SEPTIN9	16.0432	1.51391e-05	8.97	65.4	44.7099	19	1030	19	29.4387	24.663	25.3614	24.027	24.5489	23.8481	19.2978	7	0.218313	102.445
P07858	Cathepsin B OS=Homo sapiens OX=9606 GN=CTSB	CTSB	16.0211	1.5263e-05	6.3	37.8	34.2183	8	589	8	14.978	12.7902	12.6396	14.4329	11.6518	12.2959	21.9861	7	-0.414796	-137.54
P08729	Keratin, type II cytoskeletal 7 OS=Homo sapiens OX=9606 GN=KRT7	KRT7	15.8053	1.65311e-05	5.48	51.4	73.5608	36	6495	30	164.265	142.676	152.818	161.017	147.278	165.646	157.339	7	0.0231058	585.445
P38117	Electron transfer flavoprotein subunit beta OS=Homo sapiens OX=9606 GN=ETFB	ETFB	15.7367	1.69593e-05	8.1	27.8	52.1569	13	1233	13	31.6289	24.8582	28.3939	28.0062	26.3556	29.8699	39.5457	7	-0.341648	-389.757
P02788	Lactotransferrin OS=Homo sapiens OX=9606 GN=LTF	LTF	15.7283	1.70122e-05	8.12	78.1	2.95775	2	30	2	2.3382	0.143199	0	0.599582	0.154404	0	1.73539	5	-0.972868	-1.32604
A0A3B3IRT8	Signal sequence receptor subunit alpha OS=Homo sapiens OX=9606 GN=SSR1	SSR1	15.6741	1.73608e-05	4.48	32.4	20.8333	4	265	4	7.91353	5.82229	5.27627	5.8874	5.52765	5.56592	9.09973	7	-0.428679	-24.0718
P52292	Importin subunit alpha-1 OS=Homo sapiens OX=9606 GN=KPNA2	KPNA2	15.6565	1.74755e-05	5.4	57.8	40.0756	13	392	13	9.49746	12.2724	9.65371	6.86545	11.1616	10.7161	3.9265	7	0.544656	15.8585
Q9Y446	Plakophilin-3 OS=Homo sapiens OX=9606 GN=PKP3	PKP3	15.6048	1.78182e-05	9.32	87	31.6186	16	157	16	3.73344	4.30176	4.10848	3.30752	4.77982	3.41804	1.56862	7	0.713228	4.23957
P46013	Proliferation marker protein Ki-67 OS=Homo sapiens OX=9606 GN=MKI67	MKI67	15.5015	1.85255e-05	9.45	358.5	10.1044	18	72	18	5.25795	0.841418	1.38217	1.01162	0.704433	2.14815	1.56675	7	-0.430599	-0.715655
P62277	40S ribosomal protein S13 OS=Homo sapiens OX=9606 GN=RPS13	RPS13	15.4983	1.8548e-05	10.54	17.2	29.1391	4	515	4	11.422	11.805	10.4534	11.1206	12.809	14.3986	14.0126	7	-0.23013	-36.342
O14980	Exportin-1 OS=Homo sapiens OX=9606 GN=XPO1	XPO1	15.4793	1.86817e-05	6.06	123.3	39.4024	27	1041	27	30.0626	27.6784	23.6639	23.6219	24.243	24.2697	16.1729	7	0.374371	148.216
Q9BRT3	Migration and invasion enhancer 1 OS=Homo sapiens OX=9606 GN=MIEN1	MIEN1	15.4729	1.87273e-05	4.37	12.4	60.8696	5	1175	5	19.3908	39.033	36.853	23.0023	25.728	25.0372	19.7237	7	0.153472	70.0409
O14979	Heterogeneous nuclear ribonucleoprotein D-like OS=Homo sapiens OX=9606 GN=HNRNPDL	HNRNPDL	15.472	1.87336e-05	9.57	46.4	21.1905	9	767	7	19.8953	17.1225	17.1007	17.2919	16.4545	18.0518	24.2922	7	-0.336682	-145.55
P30044	Peroxiredoxin-5, mitochondrial OS=Homo sapiens OX=9606 GN=PRDX5	PRDX5	15.4535	1.8865e-05	8.7	22.1	55.6075	9	969	9	23.1167	20.3017	21.6853	25.1699	22.9705	21.6075	27.8473	7	-0.101002	-70.9743
A0A6Q8PF05	RNA-binding protein Musashi homolog 2 (Fragment) OS=Homo sapiens OX=9606 GN=MSI2	MSI2	15.4392	1.89677e-05	8.68	36.7	8.79765	2	6	2	0.917559	0.142705	0	0	0	0	0	2	0	0
Q01082	Spectrin beta chain, non-erythrocytic 1 OS=Homo sapiens OX=9606 GN=SPTBN1	SPTBN1	15.4384	1.89732e-05	5.57	274.4	57.4027	99	7612	93	194.945	179.371	179.099	181.533	192.318	195.329	150.215	7	0.188805	5194.81
Q8N1S5	Zinc transporter ZIP11 OS=Homo sapiens OX=9606 GN=SLC39A11	SLC39A11	15.4074	1.91979e-05	5.6	35.4	10.2339	2	4	2	0.736853	0	0	0	0	0	0	1	0	0
O15143	Actin-related protein 2/3 complex subunit 1B OS=Homo sapiens OX=9606 GN=ARPC1B	ARPC1B	15.3028	1.99785e-05	8.35	40.9	37.9032	10	317	9	8.27125	5.8406	6.26252	7.16234	8.07359	6.37697	11.9277	7	-0.499247	-45.4849
Q9UJC3	Protein Hook homolog 1 OS=Homo sapiens OX=9606 GN=HOOK1	HOOK1	15.1624	2.10839e-05	5.15	84.6	9.75275	5	14	5	0	0	0.291807	0.449477	1.07361	0.307809	0	4	2	0.101015
P46109	Crk-like protein OS=Homo sapiens OX=9606 GN=CRKL	CRKL	15.1195	2.14359e-05	6.74	33.8	42.2442	8	131	8	1.67672	4.89828	3.91255	2.77166	2.73951	2.61276	2.09134	7	0.279796	1.65421
P83731	60S ribosomal protein L24 OS=Homo sapiens OX=9606 GN=RPL24	RPL24	15.111	2.15065e-05	11.25	17.8	26.7516	5	517	5	16.5555	11.361	11.9786	11.309	12.7935	12.3222	12.2335	7	-0.0785398	-10.8827
P13646	Keratin, type I cytoskeletal 13 OS=Homo sapiens OX=9606 GN=KRT13	KRT13	15.0806	2.17606e-05	4.96	49.6	53.9301	22	4363	10	104.928	108.397	114.983	116.31	101.263	105.42	82.9659	7	0.334656	3322.39
E9PI68	Microsomal signal peptidase 25 kDa subunit OS=Homo sapiens OX=9606 GN=SPCS2	SPCS2	15.0164	2.23081e-05	8.79	28.5	22.5681	5	210	5	9.23793	5.05503	4.52416	3.9649	3.42171	4.45827	6.11109	7	-0.426002	-10.8125
Q06830	Peroxiredoxin-1 OS=Homo sapiens OX=9606 GN=PRDX1	PRDX1	14.9457	2.29304e-05	8.13	22.1	81.9095	16	1850	13	42.3565	47.3328	41.156	40.6062	42.507	43.7403	55.1591	7	-0.303928	-696.83
Q8NB37	Glutamine amidotransferase-like class 1 domain-containing protein 1 OS=Homo sapiens OX=9606 GN=GATD1	GATD1	14.9444	2.29422e-05	6.61	23.3	9.09091	1	13	1	0	0.429403	0.435886	0.14926	0.460112	0.461057	0	5	2	0.0111393
Q16706	Alpha-mannosidase 2 OS=Homo sapiens OX=9606 GN=MAN2A1	MAN2A1	14.8945	2.33932e-05	7.58	131.1	17.1329	12	89	12	5.08873	1.91057	1.55966	2.05886	1.94784	1.57414	0.569476	7	1.13333	1.9573
Q9P0J7	E3 ubiquitin-protein ligase KCMF1 OS=Homo sapiens OX=9606 GN=KCMF1	KCMF1	14.866	2.36549e-05	5.66	41.9	8.13648	2	35	2	0.867967	1.50648	0.747616	0.449477	0.329983	1.65565	0	6	2	0.101015
P30740	Leukocyte elastase inhibitor OS=Homo sapiens OX=9606 GN=SERPINB1	SERPINB1	14.8428	2.38714e-05	6.28	42.7	47.2296	13	604	12	11.0596	15.4402	15.6107	14.7599	16.8937	14.5451	10.0792	7	0.37688	58.1319
Q16881	Thioredoxin reductase 1, cytoplasmic OS=Homo sapiens OX=9606 GN=TXNRD1	TXNRD1	14.8418	2.38808e-05	7.39	70.9	38.6749	14	660	13	11.7134	21.4836	15.0233	14.4038	17.4259	14.1672	12.9654	7	0.105111	19.6838
B3KS98	Eukaryotic translation initiation factor 3 subunit H OS=Homo sapiens OX=9606 GN=EIF3H	EIF3H	14.7796	2.44707e-05	7.33	41.6	43.1694	9	157	9	2.61242	4.80293	4.15821	3.06843	5.24362	3.80269	1.52308	7	0.67313	3.54773
Q9NPH3	Interleukin-1 receptor accessory protein OS=Homo sapiens OX=9606 GN=IL1RAP	IL1RAP	14.7628	2.4633e-05	8.12	65.4	21.2281	9	39	9	3.0536	0.647968	0.927108	0.316098	1.20791	0.381406	0.219049	7	0.362702	0.0259679
O95881	Thioredoxin domain-containing protein 12 OS=Homo sapiens OX=9606 GN=TXNDC12	TXNDC12	14.7474	2.47825e-05	5.4	19.2	30.814	4	197	4	4.74285	4.43187	3.66106	3.77554	3.59937	4.5732	9.21637	7	-0.837572	-35.3434
R4GMQ1	Lysine-specific histone demethylase OS=Homo sapiens OX=9606 GN=KDM1A	KDM1A	14.704	2.52112e-05	6.51	93.5	4.8951	3	6	3	0.919373	0	0.147938	0	0	0	0	2	0	0
P02768	Albumin OS=Homo sapiens OX=9606 GN=ALB	ALB	14.7029	2.52218e-05	6.28	69.3	7.06076	5	221	5	4.56734	3.14922	2.76775	6.5946	5.05914	3.53945	9.19086	7	-0.328944	-20.4917
Q92896	Golgi apparatus protein 1 OS=Homo sapiens OX=9606 GN=GLG1	GLG1	14.6967	2.52836e-05	6.9	134.5	22.2222	18	143	18	7.75786	3.806	4.23944	2.40434	3.24933	1.73352	0	6	2	2.89043
P61981	14-3-3 protein gamma OS=Homo sapiens OX=9606 GN=YWHAG	YWHAG	14.6778	2.54728e-05	4.89	28.3	49.3927	9	1440	5	29.1852	33.249	32.5821	38.1195	38.2503	33.2519	32.43	7	0.161291	200.695
P30040	Endoplasmic reticulum resident protein 29 OS=Homo sapiens OX=9606 GN=ERP29	ERP29	14.6695	2.55572e-05	7.31	29	49.0421	9	1285	9	30.7455	24.2165	25.9229	33.636	31.451	34.1435	37.2132	7	-0.100981	-126.722
P00505	Aspartate aminotransferase, mitochondrial OS=Homo sapiens OX=9606 GN=GOT2	GOT2	14.6574	2.56794e-05	9.01	47.5	51.8605	16	1640	16	38.918	34.3084	38.1949	36.3779	37.6927	40.3582	51.4001	7	-0.342276	-659.308
P09622	Dihydrolipoyl dehydrogenase, mitochondrial OS=Homo sapiens OX=9606 GN=DLD	DLD	14.5495	2.68036e-05	7.85	54.1	25.3438	8	625	8	14.566	13.6952	15.3719	15.2237	13.2775	15.3241	17.8555	7	-0.159121	-43.5287
P35754	Glutaredoxin-1 OS=Homo sapiens OX=9606 GN=GLRX	GLRX	14.4813	2.75439e-05	8.09	11.8	27.3585	1	7	1	0	0.429403	0.144079	0.449477	0	0	0	3	2	0.101015
Q6IAN0	Dehydrogenase/reductase SDR family member 7B OS=Homo sapiens OX=9606 GN=DHRS7B	DHRS7B	14.4109	2.83319e-05	9.55	35.1	4	1	4	1	0.551471	0	0.143869	0	0	0	0	2	0	0
Q96FJ2	Dynein light chain 2, cytoplasmic OS=Homo sapiens OX=9606 GN=DYNLL2	DYNLL2	14.4044	2.84056e-05	7.37	10.3	37.0787	2	136	1	5.44455	3.16239	2.61757	1.96175	3.00868	3.26448	3.95757	7	-0.674341	-5.90694
Q58FF7	Putative heat shock protein HSP 90-beta-3 OS=Homo sapiens OX=9606 GN=HSP90AB3P	HSP90AB3P	14.3979	2.848e-05	4.79	68.3	22.1106	13	3462	1	75.857	93.7865	86.3108	74.8094	83.1392	83.5352	80.8821	7	-0.0780101	-472.738
O60437	Periplakin OS=Homo sapiens OX=9606 GN=PPL	PPL	14.3773	2.87164e-05	5.6	204.6	31.2642	38	712	38	26.7859	16.4325	17.6073	15.6026	16.3058	16.6272	9.00829	7	0.535886	81.1459
Q9UHV9	Prefoldin subunit 2 OS=Homo sapiens OX=9606 GN=PFDN2	PFDN2	14.3493	2.9042e-05	6.58	16.6	16.8831	2	103	2	1.71218	3.28157	2.96678	2.24257	2.9849	2.07347	1.83084	7	0.202154	0.838567
J3KPP4	Cisplatin resistance-associated overexpressed protein, isoform CRA_b OS=Homo sapiens OX=9606 GN=LUC7L3	LUC7L3	14.3365	2.91927e-05	9.92	58.2	17.1779	6	152	6	6.62582	3.54266	3.60113	2.45073	3.03194	3.56845	3.53443	7	-0.362131	-3.24308
Q13185	Chromobox protein homolog 3 OS=Homo sapiens OX=9606 GN=CBX3	CBX3	14.2666	3.00284e-05	5.33	20.8	52.459	8	962	6	23.1332	20.326	20.7368	21.732	23.887	23.7684	27.2988	7	-0.227076	-136.474
P07814	Bifunctional glutamate/proline--tRNA ligase OS=Homo sapiens OX=9606 GN=EPRS1	EPRS1	14.2652	3.00454e-05	7.33	170.5	49.9339	48	2094	48	43.7108	53.6826	49.2316	48.1972	56.0148	51.8045	36.8228	7	0.267569	483.523
O60218	Aldo-keto reductase family 1 member B10 OS=Homo sapiens OX=9606 GN=AKR1B10	AKR1B10	14.2454	3.02873e-05	7.84	36	57.5949	12	469	8	7.65798	12.9487	11.4584	12.7851	12.6979	12.1857	6.75067	7	0.617786	58.9442
O75369	Filamin-B OS=Homo sapiens OX=9606 GN=FLNB	FLNB	14.2048	3.07914e-05	5.73	278	58.7241	89	4537	82	109.419	106.419	108.778	117.894	112.012	111.645	85.8448	7	0.314607	3264.78
P55072	Transitional endoplasmic reticulum ATPase OS=Homo sapiens OX=9606 GN=VCP	VCP	14.175	3.11665e-05	5.26	89.3	66.2531	38	2668	38	48.2928	63.2914	66.0402	69.7854	68.0182	67.9225	56.9272	7	0.202951	814.649
O43390	Heterogeneous nuclear ribonucleoprotein R OS=Homo sapiens OX=9606 GN=HNRNPR	HNRNPR	14.1629	3.132e-05	8.13	70.9	40.6003	20	1782	14	54.1846	35.3822	42.6381	42.6939	38.1359	41.6947	46.3172	7	-0.0814119	-161.256
P00558	Phosphoglycerate kinase 1 OS=Homo sapiens OX=9606 GN=PGK1	PGK1	14.0976	3.21662e-05	8.1	44.6	68.5851	22	4890	22	101.126	113.307	113.383	122.662	123.2	117.419	119.108	7	0.0294023	429.66
O94874	E3 UFM1-protein ligase 1 OS=Homo sapiens OX=9606 GN=UFL1	UFL1	14.0854	3.23265e-05	6.79	89.5	22.5441	13	80	13	2.51761	2.05364	1.62367	1.66713	2.19212	2.15067	0.346293	7	1.31203	1.3297
B0QZ18	Copine-1 OS=Homo sapiens OX=9606 GN=CPNE1	CPNE1	14.0478	3.28286e-05	6.04	59.7	41.5129	13	678	13	10.5595	21.5321	18.597	16.5969	14.2771	13.939	11.8755	7	0.331652	67.2157
P09960	Leukotriene A-4 hydrolase OS=Homo sapiens OX=9606 GN=LTA4H	LTA4H	14.0391	3.29456e-05	6.18	69.2	44.3535	18	1109	18	23.6655	29.1586	26.4002	26.7103	28.3246	24.7284	24.3138	7	0.0939361	61.1398
P30566	Adenylosuccinate lyase OS=Homo sapiens OX=9606 GN=ADSL	ADSL	14.0345	3.30084e-05	7.11	54.9	41.9421	13	224	13	3.82785	7.93726	6.04737	5.69087	4.79991	4.72205	2.21445	7	0.879515	13.7411
P15531	Nucleoside diphosphate kinase A OS=Homo sapiens OX=9606 GN=NME1	NME1	14.0288	3.30848e-05	6.19	17.1	80.9211	9	1419	2	31.6075	35.8611	31.8837	28.7798	32.2832	37.6971	43.2354	7	-0.40146	-520.51
P16615	Sarcoplasmic/endoplasmic reticulum calcium ATPase 2 OS=Homo sapiens OX=9606 GN=ATP2A2	ATP2A2	14.0212	3.3189e-05	5.34	114.7	40.3071	31	2455	31	72.1169	51.5284	53.8621	56.8266	58.732	55.8023	64.6271	7	-0.128452	-473.701
Q6P2Q9	Pre-mRNA-processing-splicing factor 8 OS=Homo sapiens OX=9606 GN=PRPF8	PRPF8	14.021	3.31915e-05	8.84	273.4	36.6595	56	1395	56	44.4262	32.286	34.6936	33.013	29.6683	28.8405	31.5111	7	0.0465535	48.4548
P16401	Histone H1.5 OS=Homo sapiens OX=9606 GN=H1-5	H1-5	13.9761	3.38098e-05	10.92	22.6	14.1593	3	336	3	11.6257	6.84954	6.79164	8.31711	6.36747	7.29382	10.1523	7	-0.19873	-16.9477
Q8N766	ER membrane protein complex subunit 1 OS=Homo sapiens OX=9606 GN=EMC1	EMC1	13.96	3.40345e-05	7.66	111.7	28.4995	17	129	17	5.6881	2.63249	3.10508	3.59151	2.36926	2.49535	2.3049	7	0.436405	3.79319
P55011	Solute carrier family 12 member 2 OS=Homo sapiens OX=9606 GN=SLC12A2	SLC12A2	13.8661	3.53815e-05	6.4	131.4	29.3729	25	768	25	20.9673	16.8676	21.0464	22.9628	15.5616	17.975	14.7698	7	0.434263	154.57
Q9GZZ1	N-alpha-acetyltransferase 50 OS=Homo sapiens OX=9606 GN=NAA50	NAA50	13.8279	3.59458e-05	8.81	19.4	34.9112	5	46	5	0.827958	1.69973	1.59312	0.449477	1.66804	1.22771	0	6	2	0.101015
P26006	Integrin alpha-3 OS=Homo sapiens OX=9606 GN=ITGA3	ITGA3	13.8264	3.59694e-05	6.77	116.5	17.8877	11	320	11	6.30615	7.56301	7.1472	8.11597	6.82072	6.63897	11.1602	7	-0.315855	-29.3406
Q53GQ0	Very-long-chain 3-oxoacyl-CoA reductase OS=Homo sapiens OX=9606 GN=HSD17B12	HSD17B12	13.8222	3.60317e-05	9.32	34.3	45.5128	9	893	9	24.5952	20.8262	18.7027	23.7561	17.6798	20.0815	26.9547	7	-0.126148	-81.1004
Q8WV24	Pleckstrin homology-like domain family A member 1 OS=Homo sapiens OX=9606 GN=PHLDA1	PHLDA1	13.7696	3.68293e-05	9.89	45	8.22943	3	43	3	2.14866	0.504469	0.69021	1.15829	0.527268	0.766108	1.91013	7	-0.490046	-1.15347
Q7L1Q6	Basic leucine zipper and W2 domain-containing protein 1 OS=Homo sapiens OX=9606 GN=BZW1	BZW1	13.7278	3.74775e-05	5.92	48	48.4487	15	590	12	8.52982	15.942	12.3135	14.4503	15.0212	17.5831	11.6895	7	0.211229	36.0825
Q5JTV8	Torsin-1A-interacting protein 1 OS=Homo sapiens OX=9606 GN=TOR1AIP1	TOR1AIP1	13.6889	3.80915e-05	8.18	66.2	25.0429	9	172	9	7.14153	2.77539	3.86972	3.6482	3.46823	2.61278	6.08846	7	-0.501252	-11.88
P35270	Sepiapterin reductase OS=Homo sapiens OX=9606 GN=SPR	SPR	13.6125	3.93322e-05	8.05	28	49.4253	9	522	9	8.26457	13.7557	14.6252	13.9665	13.0332	12.0234	9.78987	7	0.351618	49.6101
P21796	Voltage-dependent anion-selective channel protein 1 OS=Homo sapiens OX=9606 GN=VDAC1	VDAC1	13.5874	3.97511e-05	8.54	30.8	76.3251	17	3777	16	97.9207	86.5147	96.7682	81.9818	85.9624	88.0055	98.2581	7	-0.180607	-1466.82
Q9BTC0	Death-inducer obliterator 1 OS=Homo sapiens OX=9606 GN=DIDO1	DIDO1	13.5717	4.00145e-05	7.88	243.7	8.21429	10	63	10	1.58115	2.24568	2.70864	1.70327	0.306722	1.07667	0.346293	7	1.32416	1.39061
Q96HY6	DDRGK domain-containing protein 1 OS=Homo sapiens OX=9606 GN=DDRGK1	DDRGK1	13.5603	4.02069e-05	5.12	35.6	20.0637	4	43	4	2.90463	1.5311	0.77917	0.319541	0.329983	0.496877	1.04304	7	-1.06196	-0.492917
P63167	Dynein light chain 1, cytoplasmic OS=Homo sapiens OX=9606 GN=DYNLL1	DYNLL1	13.5315	4.06992e-05	7.4	10.4	37.0787	2	415	1	12.6731	11.2506	11.274	8.15892	7.57426	9.2939	9.17707	7	-0.117461	-8.82531
X5CMH5	Antigen peptide transporter 2 OS=Homo sapiens OX=9606 GN=TAP2	TAP2	13.5288	4.07463e-05	7.85	77.6	28.0228	12	157	12	4.26475	2.70978	3.6359	2.93808	2.47872	2.14647	9.64984	7	-1.06638	-42.2435
Q9Y6C9	Mitochondrial carrier homolog 2 OS=Homo sapiens OX=9606 GN=MTCH2	MTCH2	13.5154	4.09772e-05	7.97	33.3	32.0132	7	242	7	8.8464	5.17843	5.50622	4.81901	3.92575	4.48971	9.47809	7	-0.651752	-33.3057
P47985	Cytochrome b-c1 complex subunit Rieske, mitochondrial OS=Homo sapiens OX=9606 GN=UQCRFS1	UQCRFS1	13.5088	4.10917e-05	8.32	29.6	38.6861	6	274	6	9.6336	6.53547	6.81309	6.41082	5.74814	5.72355	5.04615	7	0.238225	7.81748
A0A087WVQ6	Clathrin heavy chain OS=Homo sapiens OX=9606 GN=CLTC	CLTC	13.4337	4.24211e-05	5.69	191.9	54.6158	68	4636	68	126.509	105.335	108.766	115.353	110.735	106.851	108.112	7	0.0648069	809.066
Q9BRP8	Partner of Y14 and mago OS=Homo sapiens OX=9606 GN=PYM1	PYM1	13.4229	4.2617e-05	9.45	22.6	37.2549	4	29	4	0	0.429403	0.583825	1.19917	0.919152	1.22992	0	5	2	0.719006
P35611	Alpha-adducin OS=Homo sapiens OX=9606 GN=ADD1	ADD1	13.3732	4.35297e-05	5.83	80.9	6.64858	3	7	3	0	0.286698	0.723835	0	0	0	0	2	0	0
Q9NV96	Cell cycle control protein 50A OS=Homo sapiens OX=9606 GN=TMEM30A	TMEM30A	13.3478	4.40039e-05	8.59	40.7	5.26316	1	6	1	0.884219	0	0.173463	0	0	0	0	2	0	0
Q99460	26S proteasome non-ATPase regulatory subunit 1 OS=Homo sapiens OX=9606 GN=PSMD1	PSMD1	13.3414	4.4124e-05	5.39	105.8	44.7009	27	1163	27	27.0079	27.1984	26.2793	27.7982	32.6423	28.9651	21.5412	7	0.253631	154.358
P84243	Histone H3.3 OS=Homo sapiens OX=9606 GN=H3-3A	H3-3A	13.3349	4.42481e-05	11.27	15.3	33.8235	3	760	1	9.59889	20.9534	22.1954	19.5465	17.3153	18.5915	15.992	7	0.200035	63.1603
P50991	T-complex protein 1 subunit delta OS=Homo sapiens OX=9606 GN=CCT4	CCT4	13.3309	4.43233e-05	7.83	57.9	70.3154	28	2392	27	47.8151	65.0139	60.3403	53.8871	60.2273	56.6807	47.7876	7	0.119982	310.085
O75146	Huntingtin-interacting protein 1-related protein OS=Homo sapiens OX=9606 GN=HIP1R	HIP1R	13.2661	4.55714e-05	6.67	119.3	29.0262	19	421	19	9.45934	8.69277	10.8062	12.3797	10.7464	11.3319	6.02532	7	0.690503	58.4758
P62424	60S ribosomal protein L7a OS=Homo sapiens OX=9606 GN=RPL7A	RPL7A	13.2626	4.56393e-05	10.61	30	40.9774	10	895	10	28.0356	27.6525	18.8499	18.7831	20.069	20.4515	18.4532	7	0.0177209	6.1427
P40763	Signal transducer and activator of transcription 3 OS=Homo sapiens OX=9606 GN=STAT3	STAT3	13.2564	4.57621e-05	6.3	88	43.8961	20	399	20	11.5531	11.976	8.81901	9.58306	9.78075	7.37478	4.77495	7	0.669746	34.5174
Q13283	Ras GTPase-activating protein-binding protein 1 OS=Homo sapiens OX=9606 GN=G3BP1	G3BP1	13.2462	4.59623e-05	5.52	52.1	40.1288	12	843	12	24.111	25.5865	20.0238	14.031	19.2171	20.428	16.8864	7	-0.184709	-44.1402
P03891	NADH-ubiquinone oxidoreductase chain 2 OS=Homo sapiens OX=9606 GN=MT-ND2	MT-ND2	13.2053	4.67786e-05	9.83	38.9	7.4928	2	21	2	1.17961	0.168016	0.858281	0.838744	0.527268	0	0	5	2	0.351746
Q15646	2'-5'-oligoadenylate synthase-like protein OS=Homo sapiens OX=9606 GN=OASL	OASL	13.1959	4.69689e-05	7.87	59.2	21.7899	7	50	7	0.866063	0.765239	0.897298	1.10627	0.350102	1.03532	3.70313	7	-1.07991	-6.24466
P04626	Receptor tyrosine-protein kinase erbB-2 OS=Homo sapiens OX=9606 GN=ERBB2	ERBB2	13.1674	4.75516e-05	5.91	137.8	48.9243	33	2438	31	66.9774	55.008	56.4825	61.9513	53.6139	53.385	61.6184	7	0.00538674	20.5632
O60716	Catenin delta-1 OS=Homo sapiens OX=9606 GN=CTNND1	CTNND1	13.164	4.76212e-05	6.23	108.1	43.0785	28	1361	28	40.6816	26.0457	30.0064	37.8316	32.0118	27.8837	34.8658	7	0.0815918	107.801
P18206	Vinculin OS=Homo sapiens OX=9606 GN=VCL	VCL	13.1349	4.82241e-05	5.66	123.7	48.7654	41	2342	41	46.1432	65.6643	54.2158	54.9964	54.5088	55.4212	53.1124	7	0.0348544	101.84
Q13753	Laminin subunit gamma-2 OS=Homo sapiens OX=9606 GN=LAMC2	LAMC2	13.1292	4.83424e-05	6.19	130.9	18.3571	15	135	15	6.25371	2.42405	2.97221	5.47873	2.54646	1.57084	2.09907	7	0.891991	12.8052
Q02880	DNA topoisomerase 2-beta OS=Homo sapiens OX=9606 GN=TOP2B	TOP2B	13.1054	4.88437e-05	8	183.2	19.5572	25	857	17	28.7769	17.242	20.1743	20.6571	19.4108	19.8092	20.3491	7	0.0150251	6.31621
B0QY89	Eukaryotic translation initiation factor 3 subunit L OS=Homo sapiens OX=9606 GN=EIF3L	EIF3L	12.9666	5.18882e-05	6.65	70.9	37.5618	15	546	15	10.5667	15.6369	13.3427	13.7474	13.8249	14.584	8.64564	7	0.455657	57.1222
Q96KP4	Cytosolic non-specific dipeptidase OS=Homo sapiens OX=9606 GN=CNDP2	CNDP2	12.928	5.27734e-05	5.97	52.8	68.4211	23	1572	23	29.1961	44.3529	37.5938	34.9675	39.695	36.661	36.5837	7	-0.0451764	-57.821
O60506	Heterogeneous nuclear ribonucleoprotein Q OS=Homo sapiens OX=9606 GN=SYNCRIP	SYNCRIP	12.886	5.3755e-05	8.59	69.6	46.3884	21	2318	15	61.6217	52.796	56.2897	50.6918	53.5448	58.4009	54.1534	7	-0.0660324	-181.465
Q9NQ29	Putative RNA-binding protein Luc7-like 1 OS=Homo sapiens OX=9606 GN=LUC7L	LUC7L	12.8622	5.43213e-05	9.92	43.7	12.938	4	90	2	1.25127	2.12913	3.04996	2.82198	2.23444	2.22563	0.73456	7	1.17385	3.712
Q9Y3B7	39S ribosomal protein L11, mitochondrial OS=Homo sapiens OX=9606 GN=MRPL11	MRPL11	12.8068	5.56656e-05	9.91	20.7	21.3542	3	44	3	2.33405	0.790673	0.952633	1.3084	0.504007	0.730288	0.952385	7	0.314947	0.402434
P36543	V-type proton ATPase subunit E 1 OS=Homo sapiens OX=9606 GN=ATP6V1E1	ATP6V1E1	12.7985	5.58683e-05	8	26.1	16.8142	3	27	3	1.21506	0.933873	0.804695	0.504091	0.835061	0	0.174005	6	0.973567	0.111915
P55209	Nucleosome assembly protein 1-like 1 OS=Homo sapiens OX=9606 GN=NAP1L1	NAP1L1	12.7942	5.59767e-05	4.46	45.3	43.2225	10	836	9	20.1912	20.1849	22.6145	17.4	21.1474	21.6588	15.1096	7	0.140907	37.23
A0A1W2PRS1	Lysosome membrane protein 2 (Fragment) OS=Homo sapiens OX=9606 GN=SCARB2	SCARB2	12.7695	5.65908e-05	5.15	58.1	19.4605	7	310	7	12.0797	6.25429	7.41806	6.1287	5.07488	6.30077	11.3185	7	-0.594918	-45.2741
A0A0J9YWL0	Beta/gamma crystallin domain-containing protein 1 OS=Homo sapiens OX=9606 GN=CRYBG1	CRYBG1	12.7548	5.69612e-05	5.81	231.6	2.01783	3	4	3	0.551471	0	0	0	0	0.153197	0	2	0	0
P22102	Trifunctional purine biosynthetic protein adenosine-3 OS=Homo sapiens OX=9606 GN=GART	GART	12.7531	5.70041e-05	6.7	107.7	43.6634	24	356	23	4.17726	12.1369	9.52061	8.94307	8.67377	6.88064	5.78383	7	0.429044	23.2629
A0A0A0MSS8	Aldo-keto reductase family 1 member C3 OS=Homo sapiens OX=9606 GN=AKR1C3	AKR1C3	12.744	5.72333e-05	7.94	36.8	67.1827	12	1017	9	17.3871	23.4637	23.7273	27.7539	26.956	27.4256	19.5194	7	0.348382	194.638
O75396	Vesicle-trafficking protein SEC22b OS=Homo sapiens OX=9606 GN=SEC22B	SEC22B	12.7322	5.75352e-05	6.92	24.6	20.9302	3	102	3	4.65491	3.25596	2.8208	1.74114	1.84357	1.61382	1.22061	7	0.351501	0.770841
O00217	NADH dehydrogenase [ubiquinone] iron-sulfur protein 8, mitochondrial OS=Homo sapiens OX=9606 GN=NDUFS8	NDUFS8	12.7298	5.75962e-05	6.34	23.7	18.5714	3	33	3	2.13444	0.622658	0.804695	0.507534	0.527268	0.385245	0.828782	7	-0.480797	-0.214644
P05362	Intercellular adhesion molecule 1 OS=Homo sapiens OX=9606 GN=ICAM1	ICAM1	12.7167	5.79314e-05	7.99	57.8	29.1353	10	223	10	8.37006	4.40557	4.37315	5.79697	3.70625	4.14119	7.48768	7	-0.254535	-11.2302
P25205	DNA replication licensing factor MCM3 OS=Homo sapiens OX=9606 GN=MCM3	MCM3	12.7119	5.80554e-05	5.77	90.9	40.8416	23	820	23	26.6688	16.8771	20.9641	17.6544	17.3087	19.8918	17.6561	7	-9.9883e-05	-0.0311344
O14975	Very long-chain acyl-CoA synthetase OS=Homo sapiens OX=9606 GN=SLC27A2	SLC27A2	12.6831	5.88044e-05	8.51	70.3	7.25806	3	5	3	0.535219	0	0	0.319549	0	0	0	2	2	0.0510559
P54136	Arginine--tRNA ligase, cytoplasmic OS=Homo sapiens OX=9606 GN=RARS1	RARS1	12.6559	5.95201e-05	6.68	75.3	46.2121	24	1016	24	21.7208	26.054	25.6139	22.7839	29.292	24.0793	17.0332	7	0.288856	114.488
Q92817	Envoplakin OS=Homo sapiens OX=9606 GN=EVPL	EVPL	12.6404	5.99353e-05	6.96	231.5	16.5765	22	136	22	5.15492	4.77249	3.4147	3.17251	3.51007	1.88871	0.560555	7	1.39936	4.87531
O75663	TIP41-like protein OS=Homo sapiens OX=9606 GN=TIPRL	TIPRL	12.6402	5.99397e-05	5.91	31.4	29.0441	4	85	4	0.843998	3.35171	2.57763	2.05562	2.43493	1.65094	0.520298	7	1.19206	1.97743
Q7KZF4	Staphylococcal nuclease domain-containing protein 1 OS=Homo sapiens OX=9606 GN=SND1	SND1	12.6155	6.06047e-05	7.17	101.9	60.1732	32	2017	25	41.5225	57.8023	52.6383	48.3963	48.7038	48.4319	34.967	7	0.322187	559.755
P35527	Keratin, type I cytoskeletal 9 OS=Homo sapiens OX=9606 GN=KRT9	KRT9	12.6101	6.07512e-05	5.24	62	5.29695	3	6	2	1.08479	0	0	0	0	0	0	1	0	0
P98088	Mucin-5AC OS=Homo sapiens OX=9606 GN=MUC5AC	MUC5AC	12.5923	6.12366e-05	7.02	585.2	13.9017	28	357	28	11.5826	10.3148	8.26271	8.59801	9.18887	6.02981	4.51445	7	0.622851	26.7727
P04083	Annexin A1 OS=Homo sapiens OX=9606 GN=ANXA1	ANXA1	12.5872	6.1377e-05	7.02	38.7	62.1387	21	3599	21	82.9938	81.27	78.5204	85.5368	95.02	83.9123	89.869	7	-0.0493965	-379.948
Q6XQN6	Nicotinate phosphoribosyltransferase OS=Homo sapiens OX=9606 GN=NAPRT	NAPRT	12.5657	6.19716e-05	5.68	57.5	43.4944	14	307	14	3.73843	9.08296	8.70495	6.6833	9.55763	7.025	3.94505	7	0.515272	14.5515
O75367	Core histone macro-H2A.1 OS=Homo sapiens OX=9606 GN=MACROH2A1	MACROH2A1	12.5267	6.30666e-05	9.79	39.6	50	12	1493	10	37.6163	33.3376	34.4673	33.8168	31.8875	34.7124	47.1433	7	-0.329212	-539.458
Q9NUQ6	SPATS2-like protein OS=Homo sapiens OX=9606 GN=SPATS2L	SPATS2L	12.5086	6.35817e-05	9.64	61.7	34.0502	14	704	14	19.8066	17.9295	17.6269	14.6922	18.0927	15.6673	12.616	7	0.152056	28.3484
Q8IYD1	Eukaryotic peptide chain release factor GTP-binding subunit ERF3B OS=Homo sapiens OX=9606 GN=GSPT2	GSPT2	12.4946	6.39846e-05	5.43	68.8	39.172	15	256	8	3.57142	8.76995	6.81587	6.56758	5.8122	4.14974	5.25989	7	0.221128	7.73335
P49755	Transmembrane emp24 domain-containing protein 10 OS=Homo sapiens OX=9606 GN=TMED10	TMED10	12.453	6.51985e-05	7.44	25	27.8539	5	818	5	25.4688	18.3397	19.572	20.0203	17.4433	17.0487	20.5131	7	-0.0243152	-9.98721
J3KNE0	RanBP2-like and GRIP domain-containing protein 3 OS=Homo sapiens OX=9606 GN=RGPD3	RGPD3	12.4208	6.61536e-05	6.58	197.5	6.70455	10	31	1	2.72211	0	0.662936	0.500647	0.635706	0.652031	0.172782	6	0.97372	0.110397
P07910	Heterogeneous nuclear ribonucleoproteins C1/C2 OS=Homo sapiens OX=9606 GN=HNRNPC	HNRNPC	12.3911	6.70492e-05	5.08	33.7	33.0065	11	1251	2	32.2206	25.4055	29.1656	29.4087	31.2174	32.9066	30.1443	7	-0.024704	-21.9036
P05120	Plasminogen activator inhibitor 2 OS=Homo sapiens OX=9606 GN=SERPINB2	SERPINB2	12.3911	6.70493e-05	5.63	46.6	50.8434	12	706	12	16.614	20.0655	16.4288	11.4677	19.4663	18.2451	14.2287	7	-0.214891	-35.4735
A0A1C7CYX9	Dihydropyrimidinase-related protein 2 OS=Homo sapiens OX=9606 GN=DPYSL2	DPYSL2	12.3872	6.71702e-05	6.35	73.5	54.3575	21	1127	19	22.5813	28.0266	25.4659	28.6131	29.4131	28.2282	23.0758	7	0.214256	143.109
P30048	Thioredoxin-dependent peroxide reductase, mitochondrial OS=Homo sapiens OX=9606 GN=PRDX3	PRDX3	12.3498	6.83197e-05	7.78	27.7	51.9531	8	831	8	22.8441	17.5116	17.7723	19.6949	18.4533	19.7088	25.2109	7	-0.245668	-123.849
P28838	Cytosol aminopeptidase OS=Homo sapiens OX=9606 GN=LAP3	LAP3	12.3495	6.83295e-05	7.93	56.1	59.7303	24	793	24	14.2707	19.9994	17.8982	19.2792	17.951	17.7708	25.9052	7	-0.293288	-149.696
P22695	Cytochrome b-c1 complex subunit 2, mitochondrial OS=Homo sapiens OX=9606 GN=UQCRC2	UQCRC2	12.3452	6.84617e-05	8.63	48.4	53.8631	15	1012	15	28.8738	20.0794	24.0374	23.4856	24.7315	24.4554	27.1645	7	-0.145269	-93.1691
Q8N1F7	Nuclear pore complex protein Nup93 OS=Homo sapiens OX=9606 GN=NUP93	NUP93	12.3248	6.91011e-05	5.72	93.4	26.1294	14	237	14	8.63658	4.66936	4.42416	5.87067	5.54668	4.91636	6.18752	7	-0.0525536	-1.91032
Q01130	Serine/arginine-rich splicing factor 2 OS=Homo sapiens OX=9606 GN=SRSF2	SRSF2	12.3166	6.93615e-05	11.85	25.5	14.4796	3	196	3	2.70586	3.37422	4.71233	5.67023	5.87676	5.91808	3.88143	7	0.374554	8.54302
Q9Y3B3	Transmembrane emp24 domain-containing protein 7 OS=Homo sapiens OX=9606 GN=TMED7	TMED7	12.2878	7.0276e-05	6.89	25.2	37.9464	6	538	6	19.1412	13.1497	12.6525	10.6737	10.8405	11.5923	13.0638	7	-0.201375	-28.3671
P62258	14-3-3 protein epsilon OS=Homo sapiens OX=9606 GN=YWHAE	YWHAE	12.2014	7.3114e-05	4.74	29.2	66.2745	16	2565	13	54.6643	61.6707	56.5778	61.4348	64.4442	63.5955	62.4407	7	-0.0162399	-62.3007
P13796	Plastin-2 OS=Homo sapiens OX=9606 GN=LCP1	LCP1	12.1941	7.33602e-05	5.43	70.2	57.4163	25	1187	19	22.1447	30.4568	24.4337	31.4658	32.573	29.9572	24.7438	7	0.239177	188.922
O43592	Exportin-T OS=Homo sapiens OX=9606 GN=XPOT	XPOT	12.1244	7.57503e-05	5.39	109.9	16.632	10	52	10	1.36499	3.56255	1.87991	0.300225	0.460169	0	0.346787	6	-0.143928	-0.015063
Q02818	Nucleobindin-1 OS=Homo sapiens OX=9606 GN=NUCB1	NUCB1	12.1213	7.586e-05	5.25	53.8	49.2408	18	835	18	28.3535	18.5124	18.5788	16.2845	19.1684	18.3133	22.2575	7	-0.309945	-115.105
Q9HB71	Calcyclin-binding protein OS=Homo sapiens OX=9606 GN=CACYBP	CACYBP	12.1163	7.60371e-05	8.25	26.2	43.4211	7	593	7	9.77067	17.4472	14.3336	11.6548	15.2243	15.898	12.5905	7	-0.0771805	-11.3424
P0DTD1	Replicase polyprotein 1ab OS=Severe acute respiratory syndrome coronavirus 2 OX=2697049 GN=rep	rep	12.0703	7.76693e-05	6.76	793.5	2.46618	10	21	10	0	0.143199	0	1.04822	0	0.503494	1.90722	4	-0.581304	-1.26936
Q9Y314	Nitric oxide synthase-interacting protein OS=Homo sapiens OX=9606 GN=NOSIP	NOSIP	12.0616	7.79834e-05	8.82	33.2	42.5249	7	120	7	5.03916	2.68514	2.57149	3.36128	3.48729	2.49458	0.65527	7	1.34743	5.4344
O43615	Mitochondrial import inner membrane translocase subunit TIM44 OS=Homo sapiens OX=9606 GN=TIMM44	TIMM44	12.0548	7.82287e-05	8.32	51.3	25	9	145	9	4.82097	3.33232	2.43136	3.55012	2.04664	2.46474	6.51511	7	-0.589155	-14.9216
P98179	RNA-binding protein 3 OS=Homo sapiens OX=9606 GN=RBM3	RBM3	12.0513	7.83579e-05	8.91	17.2	47.7707	4	209	4	1.54674	7.33873	7.05726	4.36177	4.75973	5.55933	2.79506	7	0.437824	5.60636
Q9UGI8	Testin OS=Homo sapiens OX=9606 GN=TES	TES	12.0298	7.91421e-05	7.68	48	28.9786	7	211	7	9.12417	5.84681	4.43966	2.69204	4.32182	3.37034	6.31505	7	-0.804481	-16.3164
Q8IYS1	Peptidase M20 domain-containing protein 2 OS=Homo sapiens OX=9606 GN=PM20D2	PM20D2	12.0287	7.91823e-05	5.85	47.7	24.3119	6	54	6	0.166268	2.36571	1.93889	1.81463	1.27191	0.459643	0.172782	7	1.65225	1.63152
S4R3N1	10 kDa heat shock protein, mitochondrial OS=Homo sapiens OX=9606 GN=HSPE1-MOB4	HSPE1-MOB4	12.0232	7.93862e-05	6.16	29.7	44.0613	7	1430	4	36.2523	32.4337	32.4253	33.5254	31.1572	33.1474	41.5137	7	-0.21291	-299.717
B0YIW2	Apolipoprotein C-III OS=Homo sapiens OX=9606 GN=APOC3	APOC3	11.9885	8.06768e-05	8.18	12.8	13.6752	1	4	1	0	0	0	0.14926	0	0	0.520298	2	-1.1083	-0.124216
P07919	Cytochrome b-c1 complex subunit 6, mitochondrial OS=Homo sapiens OX=9606 GN=UQCRH	UQCRH	11.9753	8.11732e-05	4.44	10.7	58.2418	3	295	3	10.7486	5.60415	7.40452	7.24689	6.01521	7.1001	6.00462	7	0.187491	8.23099
P10599	Thioredoxin OS=Homo sapiens OX=9606 GN=TXN	TXN	11.965	8.15658e-05	4.92	11.7	46.6667	5	518	5	8.66664	13.7012	12.713	14.1278	12.233	10.5668	12.4803	7	0.123831	21.9178
P00367	Glutamate dehydrogenase 1, mitochondrial OS=Homo sapiens OX=9606 GN=GLUD1	GLUD1	11.9342	8.27455e-05	7.8	61.4	51.0753	18	879	6	22.5644	18.3678	19.7179	21.1656	20.2282	20.6643	26.4785	7	-0.223025	-126.564
P18510	Interleukin-1 receptor antagonist protein OS=Homo sapiens OX=9606 GN=IL1RN	IL1RN	11.902	8.4004e-05	6.19	20	29.9435	3	48	3	1.16071	1.70022	1.55791	0.63747	1.51465	1.22771	0	6	2	0.203184
Q13751	Laminin subunit beta-3 OS=Homo sapiens OX=9606 GN=LAMB3	LAMB3	11.8952	8.42695e-05	7.21	129.5	24.2321	16	89	16	3.7403	1.41303	1.95092	4.5236	1.44382	0.614354	1.43349	7	1.03746	9.20403
O43172	U4/U6 small nuclear ribonucleoprotein Prp4 OS=Homo sapiens OX=9606 GN=PRPF4	PRPF4	11.8455	8.62599e-05	7.42	58.4	31.8008	11	79	11	3.76497	1.53129	1.58618	1.90369	1.16562	1.69342	1.69587	7	0.115473	0.374042
P13674	Prolyl 4-hydroxylase subunit alpha-1 OS=Homo sapiens OX=9606 GN=P4HA1	P4HA1	11.8024	8.80285e-05	6.01	61	21.9101	8	52	8	0.550423	0.572902	1.2187	2.60137	1.11958	0.615668	1.56089	7	0.499955	2.16536
Q58FF6	Putative heat shock protein HSP 90-beta 4 OS=Homo sapiens OX=9606 GN=HSP90AB4P	HSP90AB4P	11.782	8.88781e-05	4.73	58.2	10.6931	5	813	1	20.3971	22.8655	19.8378	15.7762	17.6596	17.8919	22.7436	7	-0.361755	-134.191
P14324	Farnesyl pyrophosphate synthase OS=Homo sapiens OX=9606 GN=FDPS	FDPS	11.7526	9.01228e-05	6.15	48.2	20.0477	6	416	6	7.03123	10.8848	8.38138	11.9692	10.1577	9.28988	10.8869	7	0.0947131	12.3695
Q9ULC4	Malignant T-cell-amplified sequence 1 OS=Homo sapiens OX=9606 GN=MCTS1	MCTS1	11.7011	9.23472e-05	8.82	20.5	52.4862	7	388	7	5.44719	11.1992	10.0061	9.89175	10.6877	8.79283	6.16382	7	0.464378	29.927
P18031	Tyrosine-protein phosphatase non-receptor type 1 OS=Homo sapiens OX=9606 GN=PTPN1	PTPN1	11.7002	9.23878e-05	6.27	49.9	43.6782	12	413	12	13.3387	9.57396	9.06952	9.2578	9.69346	9.10141	8.02719	7	0.142391	10.6355
P11177	Pyruvate dehydrogenase E1 component subunit beta, mitochondrial OS=Homo sapiens OX=9606 GN=PDHB	PDHB	11.6827	9.31589e-05	6.65	39.2	57.1031	13	528	13	15.5523	12.3817	12.4528	13.5307	8.96302	10.4436	17.1672	7	-0.236921	-55.8162
Q12907	Vesicular integral-membrane protein VIP36 OS=Homo sapiens OX=9606 GN=LMAN2	LMAN2	11.6807	9.32446e-05	6.95	40.2	41.2921	11	830	11	26.1254	19.6833	19.9458	17.8914	16.6336	18.2008	23.4532	7	-0.269045	-114.975
A0A087X1Z3	Proteasome activator complex subunit 2 OS=Homo sapiens OX=9606 GN=PSME2	PSME2	11.6594	9.41942e-05	6.71	29.1	59.4488	12	844	12	14.3041	22.7698	21.8898	20.3664	20.8016	22.2328	15.7696	7	0.254414	83.0541
O15270	Serine palmitoyltransferase 2 OS=Homo sapiens OX=9606 GN=SPTLC2	SPTLC2	11.6494	9.4647e-05	7.78	62.9	15.8363	6	42	6	2.68856	0.647669	0.812624	0.504091	0.481245	0.845759	1.4438	7	-0.964846	-0.915219
P46977	Dolichyl-diphosphooligosaccharide--protein glycosyltransferase subunit STT3A OS=Homo sapiens OX=9606 GN=STT3A	STT3A	11.6276	9.56325e-05	8.07	80.5	14.4681	9	177	8	8.46098	3.74587	4.08578	2.68911	2.11066	3.64228	7.39038	7	-0.932838	-23.6932
P17301	Integrin alpha-2 OS=Homo sapiens OX=9606 GN=ITGA2	ITGA2	11.6256	9.57248e-05	5.31	129.2	30.5673	24	502	6	16.3241	11.3807	13.4611	12.822	8.3374	11.022	12.852	7	-0.00233688	-0.385091
Q9UJC5	SH3 domain-binding glutamic acid-rich-like protein 2 OS=Homo sapiens OX=9606 GN=SH3BGRL2	SH3BGRL2	11.6042	9.67057e-05	6.71	12.3	24.2991	2	69	2	1.84118	2.3708	1.78692	1.60692	2.35072	0.845759	0.520298	7	1.02164	1.15574
P55957	BH3-interacting domain death agonist OS=Homo sapiens OX=9606 GN=BID	BID	11.5738	9.8125e-05	5.44	22	54.8718	6	271	6	3.96903	9.67814	6.95634	6.14081	7.23901	5.40943	4.5815	7	0.290853	8.35969
Q15555	Microtubule-associated protein RP/EB family member 2 OS=Homo sapiens OX=9606 GN=MAPRE2	MAPRE2	11.5695	9.83276e-05	5.57	37	11.0092	2	38	2	0	1.62375	0.902907	1.04822	0.920224	0.767502	0.520298	6	0.673144	0.414023
A0A087X1N8	Serpin B6 OS=Homo sapiens OX=9606 GN=SERPINB6	SERPINB6	11.5684	9.83799e-05	5.68	44.8	20.5063	5	21	5	2.1507	0.336454	0.168071	0.150104	0.350102	0.381406	0	6	2	0.0112657
Q10471	Polypeptide N-acetylgalactosaminyltransferase 2 OS=Homo sapiens OX=9606 GN=GALNT2	GALNT2	11.5569	9.89206e-05	8.35	64.7	42.3818	17	326	16	14.0625	8.55911	8.08086	7.10401	5.898	6.56949	3.09795	7	0.78535	20.4348
